# Supplementary material for: Breast cancer subtype dictates DNA methylation and ALDH1A3-mediated expression of tumor suppressor RARRES1
Source: Oncotarget. 2016 Jun 6;7(28):44096–112. doi: 10.18632/oncotarget.9858 (PMC5190082; doi:10.18632/oncotarget.9858)
Supplement: Supplementary file 2 [file oncotarget-07-44096-s002.xlsx]

## Sheet: Protein level (all)
Protein Id	Gene Symbol	Description	Group ID	Number of peptides	MDA 468 EV	MDA 468 KD	MDA 231 EV	MDA 231 KD	HCC1937 EV	HCC1937 KD
sp|O00142|KITM_HUMAN	TK2	KITM_HUMAN Thymidine kinase 2, mitochondrial	4158	1	0	4.45183	0	0.00861916	0.00176006	0
sp|O43166|SI1L1_HUMAN	SIPA1L1	SI1L1_HUMAN Signal-induced proliferation-associated 1-like protein 1	2683	1	0	2.96469	0	0	3.57147	0
sp|O43464|HTRA2_HUMAN	HTRA2	HTRA2_HUMAN Serine protease HTRA2, mitochondrial	3406	1	0	2.66076	0	0.00515149	0.00105195	0
sp|O43934|MFS11_HUMAN	MFSD11	MFS11_HUMAN UNC93-like protein MFSD11	3969	1	0	4.5886	0	0.00888398	0.00181413	0
sp|O95857|TSN13_HUMAN	TSPAN13	TSN13_HUMAN Tetraspanin-13	4581	1	0	92.7797	22.5651	0	0	6.73856
sp|P09211|GSTP1_HUMAN	GSTP1	GSTP1_HUMAN Glutathione S-transferase P	818	5	0	0.818561	427.946	358.641	7.52868	0.0400098
sp|P31323|KAP3_HUMAN	PRKAR2B	KAP3_HUMAN cAMP-dependent protein kinase type II-beta regulatory subunit	321	1	0	3.05953	0	2.36209	0	0.000787022
sp|P32321-2|DCTD_HUMAN	DCTD	DCTD_HUMAN Isoform 2 of Deoxycytidylate deaminase	3530	2	0	2.86725	10.5925	13.064	0	0.0116733
sp|P42695|CNDD3_HUMAN	NCAPD3	CNDD3_HUMAN Condensin-2 complex subunit D3	1654	2	0	3.21527	6.37019	2.05153	0	0.00460993
sp|P48730|KC1D_HUMAN	CSNK1D	KC1D_HUMAN Casein kinase I isoform delta	2913	1	0	2.47255	0	0.00478709	0.000977537	0
sp|P54105|ICLN_HUMAN	CLNS1A	ICLN_HUMAN Methylosome subunit pICln	3602	1	0	3.68054	0	2.74066	0	0.000904172
sp|P61803|DAD1_HUMAN	DAD1	DAD1_HUMAN Dolichyl-diphosphooligosaccharide--protein glycosyltransferase subunit DAD1	506	1	0	2.73518	0	0.00529557	0.00108137	0
sp|Q04912|RON_HUMAN	MST1R	RON_HUMAN Macrophage-stimulating protein receptor	211	1	0	3.85504	0	0.00746373	0.00152411	0
sp|Q5TA45-5|INT11_HUMAN	CPSF3L	INT11_HUMAN Isoform 5 of Integrator complex subunit 11	3297	1	0	4.73729	0	3.37009	2.77636	0
sp|Q7L5N1|CSN6_HUMAN	COPS6	CSN6_HUMAN COP9 signalosome complex subunit 6	1840	1	0	3.1262	0	0.00605263	0.00123596	0
sp|Q8IUE6|H2A2B_HUMAN	HIST2H2AB	H2A2B_HUMAN Histone H2A type 2-B	969	1	0	7.22305e-05	0.000289379	0	0.477962	89.9756
sp|Q8IW45-2|NNRD_HUMAN	CARKD	NNRD_HUMAN Isoform 2 of ATP-dependent (S)-NAD(P)H-hydrate dehydratase	2174	1	0	3.37676	0	0.00653773	0.00133502	0
sp|Q8IWC1|MA7D3_HUMAN	MAP7D3	MA7D3_HUMAN MAP7 domain-containing protein 3	4557	1	0	165.976	83.2257	0	0	0.0494484
sp|Q8NF37|PCAT1_HUMAN	LPCAT1	PCAT1_HUMAN Lysophosphatidylcholine acyltransferase 1	273	2	0	11.9859	5.62003	0	0	4.31821
sp|Q8WVC6|DCAKD_HUMAN	DCAKD	DCAKD_HUMAN Dephospho-CoA kinase domain-containing protein	4065	1	0	11.1234	4.11791	0	0	0.00236672
sp|Q96GC5|RM48_HUMAN	MRPL48	RM48_HUMAN 39S ribosomal protein L48, mitochondrial	1814	1	0	2.94075	0	0.00569358	0.00116264	0
sp|Q99996-6|AKAP9_HUMAN	AKAP9	AKAP9_HUMAN Isoform 6 of A-kinase anchor protein 9	3085	1	0	12.6151	5.76526	0	0	0.00331958
sp|Q9C0C4|SEM4C_HUMAN	SEMA4C	SEM4C_HUMAN Semaphorin-4C	4024	1	0	4.05953	3.13123	0	0	0.00180553
sp|Q9H4L4|SENP3_HUMAN	SENP3	SENP3_HUMAN Sentrin-specific protease 3	3956	1	0	4.88159	0	0.00945122	0.00192996	0
sp|Q9NWV8|BABA1_HUMAN	BABAM1	BABA1_HUMAN BRISC and BRCA1-A complex member 1	2050	1	0	5.42256	2.46274	0	0	0.00141851
sp|Q9UQ53-3|MGT4B_HUMAN	MGAT4B	MGT4B_HUMAN Isoform 3 of Alpha-1,3-mannosyl-glycoprotein 4-beta-N-acetylglucosaminyltransferase B	3986	1	0	2.79043	0	0.00540254	0.00110321	0
sp|Q9Y2G3|AT11B_HUMAN	ATP11B	AT11B_HUMAN Probable phospholipid-transporting ATPase IF	3218	1	0	51.3968	17.8425	3.78656	0	17.1406
tr|E9PPU0|E9PPU0_HUMAN	EPPK1	E9PPU0_HUMAN Epiplakin	25	1	0	9.414	3.56932	3.44993	0	0.00354934
sp|P46937-9|YAP1_HUMAN	YAP1	YAP1_HUMAN Isoform 9 of Yorkie homolog	4462	2	3.4616e-05	3.45665	0	1.67424	0.00136661	0.000652535
sp|P21980|TGM2_HUMAN	TGM2	TGM2_HUMAN Protein-glutamine gamma-glutamyltransferase 2	2207	19	3.3652e-05	0.225994	1578.67	1342.23	51.8441	98.0871
sp|Q9BQ70|TCF25_HUMAN	TCF25	TCF25_HUMAN Transcription factor 25	2348	1	4.778e-06	0.000341493	0	0	7.74134	5.40834
sp|Q15334|L2GL1_HUMAN	LLGL1	L2GL1_HUMAN Lethal(2) giant larvae protein homolog 1	2385	1	2.211e-06	0.000154734	0	0	3.54308	0
sp|Q96G97-4|BSCL2_HUMAN	BSCL2	BSCL2_HUMAN Isoform 3 of Seipin	4842	1	2.207e-06	0.000154454	0	0	3.53668	0
sp|Q96J01|THOC3_HUMAN	THOC3	THOC3_HUMAN THO complex subunit 3	3831	1	3.267e-06	0.000228602	0	0	5.23451	0
sp|P23434|GCSH_HUMAN	GCSH	GCSH_HUMAN Glycine cleavage system H protein, mitochondrial	4555	1	2.112e-06	0.00014778	0	0	3.38385	0
sp|Q9UBU8|MO4L1_HUMAN	MORF4L1	MO4L1_HUMAN Mortality factor 4-like protein 1	1613	1	2.012e-06	0.000140766	0	0	3.22326	0
sp|P49768|PSN1_HUMAN	PSEN1	PSN1_HUMAN Presenilin-1	2577	1	2.749e-06	0.000192321	0	0	4.40375	0
sp|P48059-3|LIMS1_HUMAN	LIMS1	LIMS1_HUMAN Isoform 3 of LIM and senescent cell antigen-like-containing domain protein 1	2135	4	25.0927	518.291	471.96	31.983	6.92875	7.32937
sp|Q96AY3|FKB10_HUMAN	FKBP10	FKB10_HUMAN Peptidyl-prolyl cis-trans isomerase FKBP10	1879	1	0.000447088	0.00875176	0	2.83765	445.58	457.611
sp|Q13438|OS9_HUMAN	OS9	OS9_HUMAN Protein OS-9	2419	2	10.4411	159.431	87.2632	13.6115	13.6695	11.1354
sp|Q8IVT2|MISP_HUMAN	MISP	MISP_HUMAN Mitotic interactor and substrate of PLK1	85	3	0.000256149	0.00285609	0	3.46424	229.295	214.892
sp|Q9H0U9|TSYL1_HUMAN	TSPYL1	TSYL1_HUMAN Testis-specific Y-encoded-like protein 1	850	1	6.6477	71.1116	82.6202	5.98209	3.96953	0
sp|O43432-3|IF4G3_HUMAN	EIF4G3	IF4G3_HUMAN Isoform 3 of Eukaryotic translation initiation factor 4 gamma 3	2581	1	4.76549	42.9233	9.40089	3.81416	0	14.817
sp|Q9Y2P8|RCL1_HUMAN	RCL1	RCL1_HUMAN RNA 3'-terminal phosphate cyclase-like protein	1928	5	157.746	995.151	399.414	121.662	124.325	244.466
sp|Q9BT40|INP5K_HUMAN	INPP5K	INP5K_HUMAN Inositol polyphosphate 5-phosphatase K	2373	2	22.1251	138.816	70.1369	36.5425	18.9596	45.3801
sp|Q63ZY3-2|KANK2_HUMAN	KANK2	KANK2_HUMAN Isoform 2 of KN motif and ankyrin repeat domain-containing protein 2	1792	1	3.61456	20.7207	9.23166	0	0	0.00531501
sp|P02749|APOH_HUMAN	APOH	APOH_HUMAN Beta-2-glycoprotein 1	3201	1	3.32882	16.2206	3.89311	4.4421	0	0.00414954
sp|O14641|DVL2_HUMAN	DVL2	DVL2_HUMAN Segment polarity protein dishevelled homolog DVL-2	3697	3	37.7894	176.093	161.302	76.7179	16.9528	7.0215
sp|Q8IYI6|EXOC8_HUMAN	EXOC8	EXOC8_HUMAN Exocyst complex component 8	53	2	20.1016	85.9793	35.7713	17.78	14.1454	40.0655
sp|Q6I9Y2|THOC7_HUMAN	THOC7	THOC7_HUMAN THO complex subunit 7 homolog	3213	2	15.4111	65.5	32.067	20.2415	22.8169	39.7872
sp|Q8WVC0|LEO1_HUMAN	LEO1	LEO1_HUMAN RNA polymerase-associated protein LEO1	1658	3	14.2885	56.8427	9.26557	10.162	9.83527	10.8935
sp|O14521|DHSD_HUMAN	SDHD	DHSD_HUMAN Succinate dehydrogenase [ubiquinone] cytochrome b small subunit, mitochondrial	331	1	41.1801	161.898	80.1513	109.263	0	90.8185
sp|Q7LBC6|KDM3B_HUMAN	KDM3B	KDM3B_HUMAN Lysine-specific demethylase 3B	446	5	123.578	428.398	313.735	109.157	193.665	186.319
sp|Q9Y2G8|DJC16_HUMAN	DNAJC16	DJC16_HUMAN DnaJ homolog subfamily C member 16	3476	1	2.10171	6.89634	5.73941	5.7801	5.83841	7.42054
sp|O15164|TIF1A_HUMAN	TRIM24	TIF1A_HUMAN Transcription intermediary factor 1-alpha	2002	1	2.84654	8.86721	4.35121	0	0	0.00250507
sp|Q00059|TFAM_HUMAN	TFAM	TFAM_HUMAN Transcription factor A, mitochondrial	768	5	41.4634	125.503	176.042	193.352	85.5925	129.257
sp|Q92506|DHB8_HUMAN	HSD17B8	DHB8_HUMAN Estradiol 17-beta-dehydrogenase 8	40	2	2.0507	6.13902	1.75109	0.000524162	0.00038568	0.00100633
sp|P17706|PTN2_HUMAN	PTPN2	PTN2_HUMAN Tyrosine-protein phosphatase non-receptor type 2	2937	4	87.0668	253.815	139.914	52.9136	64.2957	103.962
sp|Q8IY37|DHX37_HUMAN	DHX37	DHX37_HUMAN Probable ATP-dependent RNA helicase DHX37	1266	2	15.0967	43.0262	30.2012	20.8411	13.1548	36.5795
sp|Q12933-2|TRAF2_HUMAN	TRAF2	TRAF2_HUMAN Isoform 2 of TNF receptor-associated factor 2	1632	2	2.86924	8.14424	4.80171	3.52662	0.0012852	0.00432047
sp|Q9BUL8|PDC10_HUMAN	PDCD10	PDC10_HUMAN Programmed cell death protein 10	693	2	4.33351	12.1839	5.71235	7.01626	0.00124074	0.0062966
sp|P23193|TCEA1_HUMAN	TCEA1	TCEA1_HUMAN Transcription elongation factor A protein 1	2892	3	32.8623	91.6505	116.841	61.3978	30.2174	26.4955
sp|Q6IAA8|LTOR1_HUMAN	LAMTOR1	LTOR1_HUMAN Ragulator complex protein LAMTOR1	1433	3	54.9678	151.936	44.1218	53.0533	17.5708	36.4535
sp|Q9NY61|AATF_HUMAN	AATF	AATF_HUMAN Protein AATF	2656	1	2.95764	7.98648	3.058	3.97143	0	0.00345167
sp|Q8TCS8|PNPT1_HUMAN	PNPT1	PNPT1_HUMAN Polyribonucleotide nucleotidyltransferase 1, mitochondrial	1525	5	168.935	455.697	408.576	203.446	302.714	294.561
sp|P51531|SMCA2_HUMAN	SMARCA2	SMCA2_HUMAN Probable global transcription activator SNF2L2	874	2	27.8855	74.9743	27.8051	21.0325	61.6492	87.4914
sp|Q6UWP7|LCLT1_HUMAN	LCLAT1	LCLT1_HUMAN Lysocardiolipin acyltransferase 1	3071	3	100.063	263.664	149.335	113.511	128.532	151.193
sp|Q969E8|TSR2_HUMAN	TSR2	TSR2_HUMAN Pre-rRNA-processing protein TSR2 homolog	4862	1	4.03881	10.6292	8.08089	11.3837	3.11457	10.8119
sp|Q53HC9|TSSC1_HUMAN	TSSC1	TSSC1_HUMAN Protein TSSC1	1500	2	19.1817	50.0025	42.8955	27.3877	1.93469	0.0102707
sp|O95466-3|FMNL_HUMAN	FMNL1	FMNL_HUMAN Isoform 3 of Formin-like protein 1	1969	1	5.77109	15.0258	9.20423	2.3008	4.21653	0
sp|P53041|PPP5_HUMAN	PPP5C	PPP5_HUMAN Serine/threonine-protein phosphatase 5	245	7	104.915	271.904	184.296	155.672	17.5895	15.3262
sp|Q9HCU9|BRMS1_HUMAN	BRMS1	BRMS1_HUMAN Breast cancer metastasis-suppressor 1	4195	1	5.12884	12.9769	3.79855	4.02008	15.6722	14.535
sp|Q9GZZ9|UBA5_HUMAN	UBA5	UBA5_HUMAN Ubiquitin-like modifier-activating enzyme 5	4364	2	124.568	306.487	136.089	98.3102	29.7844	57.4721
sp|Q14137|BOP1_HUMAN	BOP1	BOP1_HUMAN Ribosome biogenesis protein BOP1	2010	9	138.181	339.032	270.061	179.12	247.078	318.038
sp|P43243|MATR3_HUMAN	MATR3	MATR3_HUMAN Matrin-3	1522	24	773.802	1875.63	1086.49	1094.67	798.94	1339.87
sp|P17275|JUNB_HUMAN	JUNB	JUNB_HUMAN Transcription factor jun-B	3750	1	5.11806	12.1849	17.3044	17.5693	22.9256	29.4138
sp|O43252|PAPS1_HUMAN	PAPSS1	PAPS1_HUMAN Bifunctional 3'-phosphoadenosine 5'-phosphosulfate synthase 1	599	6	152.012	361.189	270.018	269.171	54.4516	58.9789
sp|Q06787|FMR1_HUMAN	FMR1	FMR1_HUMAN Fragile X mental retardation protein 1	1043	5	253.095	599.667	248.543	263.493	59.3245	176.324
sp|Q8NDT2|RB15B_HUMAN	RBM15B	RB15B_HUMAN Putative RNA-binding protein 15B	1306	1	2.47936	5.85664	7.53605	3.36368	4.76566	9.79786
sp|P33947|ERD22_HUMAN	KDELR2	ERD22_HUMAN ER lumen protein retaining receptor 2	1999	2	66.1603	155.624	125.998	152.726	7.09472	77.4136
sp|Q9NRX2|RM17_HUMAN	MRPL17	RM17_HUMAN 39S ribosomal protein L17, mitochondrial	3899	1	8.14037	18.885	3.01819	2.00298	3.64758	0
sp|Q9P0J0|NDUAD_HUMAN	NDUFA13	NDUAD_HUMAN NADH dehydrogenase [ubiquinone] 1 alpha subcomplex subunit 13	4461	2	22.5615	52.1012	19.7063	22.1942	4.8727	0.0122098
sp|A5YKK6|CNOT1_HUMAN	CNOT1	CNOT1_HUMAN CCR4-NOT transcription complex subunit 1	35	1	4.16387	9.54526	4.94945	2.19105	0	0.00387272
sp|P48509|CD151_HUMAN	CD151	CD151_HUMAN CD151 antigen	2601	8	149.053	338.745	621.944	448.944	511.463	849.378
sp|Q8N697|S15A4_HUMAN	SLC15A4	S15A4_HUMAN Solute carrier family 15 member 4	3	1	2.52437	5.73186	6.12449	4.06377	0	0.0053377
tr|R4GMM6|R4GMM6_HUMAN	UBE2E3	R4GMM6_HUMAN Ubiquitin-conjugating enzyme E2 E3	3268	1	5.64594	12.8027	8.73454	10.2641	3.51511	5.18414
sp|Q15382|RHEB_HUMAN	RHEB	RHEB_HUMAN GTP-binding protein Rheb	3392	2	44.2373	95.6969	154.711	72.911	18.0296	16.8138
sp|Q29983|MICA_HUMAN	MICA	MICA_HUMAN MHC class I polypeptide-related sequence A	1795	2	15.1316	32.5495	16.5579	9.06376	14.2673	15.1645
sp|Q6ZN55-2|ZN574_HUMAN	ZNF574	ZN574_HUMAN Isoform 2 of Zinc finger protein 574	869	1	2.31058	4.89047	5.82698	3.26308	0	0.00482993
sp|Q8NBJ7|SUMF2_HUMAN	SUMF2	SUMF2_HUMAN Sulfatase-modifying factor 2	2183	3	73.5926	155.3	42.6737	57.2308	18.7732	20.3787
sp|Q9NVX2|NLE1_HUMAN	NLE1	NLE1_HUMAN Notchless protein homolog 1	1049	2	6.22533	12.8121	16.9783	15.8577	1.79204	26.8587
sp|Q13907-2|IDI1_HUMAN	IDI1	IDI1_HUMAN Isoform 2 of Isopentenyl-diphosphate Delta-isomerase 1	4212	1	1.73618	3.5184	2.20017	0	0	0.00126708
sp|P40938|RFC3_HUMAN	RFC3	RFC3_HUMAN Replication factor C subunit 3	1413	1	22.1665	44.5983	16.3707	22.3824	3.70096	31.4794
sp|Q16563|SYPL1_HUMAN	SYPL1	SYPL1_HUMAN Synaptophysin-like protein 1	3503	4	70.1097	139.698	20.4128	29.2535	19.0984	23.3117
sp|P30504|1C04_HUMAN	HLA-C	1C04_HUMAN HLA class I histocompatibility antigen, Cw-4 alpha chain	1700	1	1.82306	3.60697	3.30346	5.28377	7.8179	0
sp|Q8IY18|SMC5_HUMAN	SMC5	SMC5_HUMAN Structural maintenance of chromosomes protein 5	1287	1	2.66993	5.25907	0	3.71869	0	0.00119696
sp|P19957|ELAF_HUMAN	PI3	ELAF_HUMAN Elafin	1734	1	30.9439	60.9038	37.6738	40.9821	22.1278	38.2261
sp|P33527-9|MRP1_HUMAN	ABCC1	MRP1_HUMAN Isoform 9 of Multidrug resistance-associated protein 1	3382	1	3.70733	7.279	8.90053	9.54048	9.49032	12.5892
sp|P98179|RBM3_HUMAN	RBM3	RBM3_HUMAN Putative RNA-binding protein 3	1564	2	150.498	294.597	184.818	123.035	57.4439	62.751
sp|Q9UK58|CCNL1_HUMAN	CCNL1	CCNL1_HUMAN Cyclin-L1	4474	1	6.14369	11.9429	5.38647	8.66234	15.6355	12.9013
sp|P40261|NNMT_HUMAN	NNMT	NNMT_HUMAN Nicotinamide N-methyltransferase	3033	2	3.34366	6.47045	332.127	267.417	0.369	15.8259
sp|P22670|RFX1_HUMAN	RFX1	RFX1_HUMAN MHC class II regulatory factor RFX1	851	1	8.87051	17.142	8.02851	11.2107	12.1007	13.0862
sp|A6NHG4|DDTL_HUMAN	DDTL	DDTL_HUMAN D-dopachrome decarboxylase-like protein	4326	1	63.6151	122.742	58.277	74.4991	0	6.25883
sp|O15230|LAMA5_HUMAN	LAMA5	LAMA5_HUMAN Laminin subunit alpha-5	1105	2	11.3922	21.7816	39.8917	40.3387	28.3116	49.098
sp|O14874|BCKD_HUMAN	BCKDK	BCKD_HUMAN [3-methyl-2-oxobutanoate dehydrogenase [lipoamide]] kinase, mitochondrial	4815	1	2.48446	4.73771	5.4761	4.33776	6.24039	0
sp|Q7Z2E3|APTX_HUMAN	APTX	APTX_HUMAN Aprataxin	2382	1	4.73465	9.00909	4.76146	4.24911	5.22704	7.35702
sp|Q9BPX3|CND3_HUMAN	NCAPG	CND3_HUMAN Condensin complex subunit 3	1486	2	59.3184	112.382	94.2389	96.461	13.1132	15.8822
sp|Q9HA77|SYCM_HUMAN	CARS2	SYCM_HUMAN Probable cysteine--tRNA ligase, mitochondrial	1865	1	5.35855	10.0535	2.50868	0	0.00094949	0.00143912
sp|P26599-3|PTBP1_HUMAN	PTBP1	PTBP1_HUMAN Isoform 3 of Polypyrimidine tract-binding protein 1	2537	4	182.662	342.583	193.212	165.873	314.485	283.076
sp|Q9UMS0|NFU1_HUMAN	NFU1	NFU1_HUMAN NFU1 iron-sulfur cluster scaffold homolog, mitochondrial	3633	1	2.07166	3.87019	0	0	3.89121	0
sp|P33316|DUT_HUMAN	DUT	DUT_HUMAN Deoxyuridine 5'-triphosphate nucleotidohydrolase, mitochondrial	1813	4	188.091	351.099	176.399	156.561	32.1542	64.4428
sp|P61313|RL15_HUMAN	RPL15	RL15_HUMAN 60S ribosomal protein L15	3755	12	721.18	1335.81	812.267	647.19	465.739	365.441
sp|Q9UL26|RB22A_HUMAN	RAB22A	RB22A_HUMAN Ras-related protein Rab-22A	4607	1	5.63842	10.4278	12.9653	13.1292	8.65605	4.55485
sp|Q96EY4|TMA16_HUMAN	TMA16	TMA16_HUMAN Translation machinery-associated protein 16	4833	1	51.1832	93.7152	86.0689	61.2829	33.8763	83.4535
sp|Q96HV5|TM41A_HUMAN	TMEM41A	TM41A_HUMAN Transmembrane protein 41A	3331	1	4.6398	8.49374	6.52565	7.41724	34.5926	44.2614
sp|O95674|CDS2_HUMAN	CDS2	CDS2_HUMAN Phosphatidate cytidylyltransferase 2	745	1	37.0742	67.2053	38.7416	40.5291	78.9778	88.9719
sp|Q9UNP9-3|PPIE_HUMAN	PPIE	PPIE_HUMAN Isoform 3 of Peptidyl-prolyl cis-trans isomerase E	4137	1	42.1705	75.8062	28.6286	24.2141	39.7947	56.2623
sp|P13284|GILT_HUMAN	IFI30	GILT_HUMAN Gamma-interferon-inducible lysosomal thiol reductase	3894	2	11.2837	20.2468	0	5.10351	4.3461	0.000560168
sp|Q96DZ1|ERLEC_HUMAN	ERLEC1	ERLEC_HUMAN Endoplasmic reticulum lectin 1	1449	2	18.5933	33.3038	37.1169	37.6714	36.9865	52.4558
sp|Q86YS7-2|C2CD5_HUMAN	C2CD5	C2CD5_HUMAN Isoform 2 of C2 domain-containing protein 5	1886	1	3.97934	7.09951	7.10375	5.59332	6.32704	9.57538
sp|Q8NEF9|SRFB1_HUMAN	SRFBP1	SRFB1_HUMAN Serum response factor-binding protein 1	4324	1	3.18183	5.67239	3.49337	2.929	6.75749	8.98868
sp|P14209|CD99_HUMAN	CD99	CD99_HUMAN CD99 antigen	3375	1	4.02741	7.17867	0	0.0166199	0.0028817	0
sp|Q9NQS7|INCE_HUMAN	INCENP	INCE_HUMAN Inner centromere protein	4323	1	10.7041	18.8788	12.315	9.04354	14.5432	12.323
sp|Q9H0A0|NAT10_HUMAN	NAT10	NAT10_HUMAN N-acetyltransferase 10	926	13	613.639	1082.14	619.591	703.043	380.41	536.359
sp|Q9BRQ6|CHCH6_HUMAN	CHCHD6	CHCH6_HUMAN Coiled-coil-helix-coiled-coil-helix domain-containing protein 6, mitochondrial	4469	1	12.365	21.6406	14.3826	17.1754	35.5364	53.7551
sp|P10109|ADX_HUMAN	FDX1	ADX_HUMAN Adrenodoxin, mitochondrial	2558	3	27.6796	48.4148	16.8821	9.39644	10.1698	22.5838
sp|Q9UBW7|ZMYM2_HUMAN	ZMYM2	ZMYM2_HUMAN Zinc finger MYM-type protein 2	2365	1	97.8092	171.019	47.32	54.4702	130.022	173.126
sp|P78330|SERB_HUMAN	PSPH	SERB_HUMAN Phosphoserine phosphatase	1547	5	398.993	695.614	39.5098	96.2838	8.7442	22.8304
sp|Q01105-2|SET_HUMAN	SET	SET_HUMAN Isoform 2 of Protein SET	3120	2	35.0834	61.0266	44.1123	68.4938	2.00572	48.9093
sp|Q969N2|PIGT_HUMAN	PIGT	PIGT_HUMAN GPI transamidase component PIG-T	975	1	25.3792	43.9788	31.438	31.6104	41.6451	69.0527
sp|P30154-2|2AAB_HUMAN	PPP2R1B	2AAB_HUMAN Isoform 2 of Serine/threonine-protein phosphatase 2A 65 kDa regulatory subunit A beta isoform	1185	1	46.7982	80.9193	80.3243	103.658	8.27321	15.8213
sp|Q9HCS7|SYF1_HUMAN	XAB2	SYF1_HUMAN Pre-mRNA-splicing factor SYF1	738	2	9.22298	15.8872	9.04158	16.6775	12.2677	18.973
sp|Q9H553|ALG2_HUMAN	ALG2	ALG2_HUMAN Alpha-1,3/1,6-mannosyltransferase ALG2	1976	1	3.77156	6.46454	10.4754	10.5946	12.2968	11.9513
sp|Q9Y277|VDAC3_HUMAN	VDAC3	VDAC3_HUMAN Voltage-dependent anion-selective channel protein 3	72	5	81.8622	139.755	74.5431	99.6998	63.2543	110.848
sp|Q96EC8|YIPF6_HUMAN	YIPF6	YIPF6_HUMAN Protein YIPF6	3114	1	3.51626	5.99935	0	0.0139938	0.00241076	0
sp|P30048|PRDX3_HUMAN	PRDX3	PRDX3_HUMAN Thioredoxin-dependent peroxide reductase, mitochondrial	852	8	374.01	635.603	641.857	678.06	250.802	339.089
sp|P42025|ACTY_HUMAN	ACTR1B	ACTY_HUMAN Beta-centractin	472	1	1.55021	2.63164	0	7.56781	0	0.00283734
sp|P08559-4|ODPA_HUMAN	PDHA1	ODPA_HUMAN Isoform 4 of Pyruvate dehydrogenase E1 component subunit alpha, somatic form, mitochondrial	44	6	88.0856	149.406	70.0444	77.5967	74.5139	63.1217
sp|Q6FI81|CPIN1_HUMAN	CIAPIN1	CPIN1_HUMAN Anamorsin	3327	2	128.522	217.046	64.9652	87.9957	9.57918	0
sp|Q9NZB2-6|F120A_HUMAN	FAM120A	F120A_HUMAN Isoform F of Constitutive coactivator of PPAR-gamma-like protein 1	676	8	144.316	242.593	331.459	309.362	218.864	302.586
sp|P20962|PTMS_HUMAN	PTMS	PTMS_HUMAN Parathymosin	100	1	8.97393	15.0187	42.5144	42.9188	48.8701	62.32
sp|Q9BW92|SYTM_HUMAN	TARS2	SYTM_HUMAN Threonine--tRNA ligase, mitochondrial	607	1	24.0755	39.9352	14.7363	15.6046	7.85238	9.21804
sp|Q9BT09|CNPY3_HUMAN	CNPY3	CNPY3_HUMAN Protein canopy homolog 3	1883	4	103.482	171.183	302.911	310.88	79.3124	159.751
sp|O95373|IPO7_HUMAN	IPO7	IPO7_HUMAN Importin-7	1127	3	5.67311	9.37205	15.8011	22.1017	0	0.0184747
sp|Q4LE39|ARI4B_HUMAN	ARID4B	ARI4B_HUMAN AT-rich interactive domain-containing protein 4B	69	2	13.0179	21.449	11.5843	12.8804	24.966	27.0647
sp|Q9Y6D5|BIG2_HUMAN	ARFGEF2	BIG2_HUMAN Brefeldin A-inhibited guanine nucleotide-exchange protein 2	834	2	5.6527	9.31145	4.34155	7.58102	0	0.00546922
sp|O00330|ODPX_HUMAN	PDHX	ODPX_HUMAN Pyruvate dehydrogenase protein X component, mitochondrial	56	5	164.977	271.757	89.2236	62.6523	79.0212	63.9074
sp|Q86XI2-2|CNDG2_HUMAN	NCAPG2	CNDG2_HUMAN Isoform 2 of Condensin-2 complex subunit G2	535	2	7.24946	11.9262	12.6844	8.19631	17.2589	18.2942
sp|Q8NI35|INADL_HUMAN	INADL	INADL_HUMAN InaD-like protein	3933	1	34.1606	56.1684	1.36165	3.5017	34.4476	34.1023
sp|Q9NRX1|PNO1_HUMAN	PNO1	PNO1_HUMAN RNA-binding protein PNO1	637	3	33.39	54.8984	51.9806	37.6088	34.9801	47.3551
sp|Q96AQ8|MCUR1_HUMAN	MCUR1	MCUR1_HUMAN Mitochondrial calcium uniporter regulator 1	4262	1	13.7605	22.5827	12.7356	14.8918	6.56716	0
sp|Q8IVS2|FABD_HUMAN	MCAT	FABD_HUMAN Malonyl-CoA-acyl carrier protein transacylase, mitochondrial	2429	2	25.7801	42.2504	21.7478	21.1392	40.7217	39.6436
sp|Q9UBF2|COPG2_HUMAN	COPG2	COPG2_HUMAN Coatomer subunit gamma-2	690	2	81.7202	133.821	128.998	100.427	21.7918	31.0796
sp|Q15393|SF3B3_HUMAN	SF3B3	SF3B3_HUMAN Splicing factor 3B subunit 3	764	19	566.687	926.599	489.771	482.765	996.003	1093.88
sp|Q5VV42|CDKAL_HUMAN	CDKAL1	CDKAL_HUMAN Threonylcarbamoyladenosine tRNA methylthiotransferase	3781	1	13.7759	22.5007	15.5899	14.6005	9.55711	10.932
sp|Q99519|NEUR1_HUMAN	NEU1	NEUR1_HUMAN Sialidase-1	2476	2	14.7981	24.0879	20.1047	25.7979	5.73501	0.00706435
sp|Q9P0S9|TM14C_HUMAN	TMEM14C	TM14C_HUMAN Transmembrane protein 14C	4832	1	88.4078	143.1	83.149	105.52	60.707	82.5563
sp|Q9H9B4|SFXN1_HUMAN	SFXN1	SFXN1_HUMAN Sideroflexin-1	1037	7	167.832	271.175	162.483	209.456	123.748	299.823
sp|P42126|ECI1_HUMAN	ECI1	ECI1_HUMAN Enoyl-CoA delta isomerase 1, mitochondrial	2094	3	119.268	192.137	65.8584	94.8037	271.297	408.203
sp|P20618|PSB1_HUMAN	PSMB1	PSB1_HUMAN Proteasome subunit beta type-1	174	10	248.545	399.879	273.634	313.538	66.9797	90.1945
tr|B4DY08|B4DY08_HUMAN	HNRNPC	B4DY08_HUMAN Heterogeneous nuclear ribonucleoproteins C1/C2	362	1	80.9617	130.181	45.0896	47.6681	65.599	36.4087
sp|P62995|TRA2B_HUMAN	TRA2B	TRA2B_HUMAN Transformer-2 protein homolog beta	297	5	370.912	596.368	423.292	337.359	584.845	755.386
sp|Q9HBH1|DEFM_HUMAN	PDF	DEFM_HUMAN Peptide deformylase, mitochondrial	1759	2	8.30658	13.3457	7.14226	9.27351	47.9552	47.21
sp|O14646|CHD1_HUMAN	CHD1	CHD1_HUMAN Chromodomain-helicase-DNA-binding protein 1	1850	4	159.583	256.36	246.386	242.689	82.6888	142.542
sp|Q9NQC3|RTN4_HUMAN	RTN4	RTN4_HUMAN Reticulon-4	3403	8	78.8555	126.627	278.208	356.277	116.808	203.819
sp|Q96CN7|ISOC1_HUMAN	ISOC1	ISOC1_HUMAN Isochorismatase domain-containing protein 1	1828	2	10.3829	16.6169	13.334	36.9746	11.2368	18.0349
sp|Q9ULH1-2|ASAP1_HUMAN	ASAP1	ASAP1_HUMAN Isoform 1 of Arf-GAP with SH3 domain, ANK repeat and PH domain-containing protein 1	1786	1	10.3738	16.5938	40.0377	38.2401	1.75815	6.03573
sp|Q86UK7|ZN598_HUMAN	ZNF598	ZN598_HUMAN Zinc finger protein 598	215	1	4.92926	7.87641	5.09182	5.14214	0	0.00515845
sp|Q7Z4G1-2|COMD6_HUMAN	COMMD6	COMD6_HUMAN Isoform 2 of COMM domain-containing protein 6	4377	1	8.50055	13.538	11.8377	9.49817	3.70042	0
sp|Q9NWH9|SLTM_HUMAN	SLTM	SLTM_HUMAN SAFB-like transcription modulator	2250	10	225.721	359.217	355.644	234.194	292.98	328.735
sp|P19367-3|HXK1_HUMAN	HK1	HXK1_HUMAN Isoform 3 of Hexokinase-1	306	17	717.8	1141.71	867.75	843.695	226.32	339.289
sp|P61962|DCAF7_HUMAN	DCAF7	DCAF7_HUMAN DDB1- and CUL4-associated factor 7	3556	2	31.9439	50.7804	22.1889	28.2983	4.369	10.266
sp|P67812|SC11A_HUMAN	SEC11A	SC11A_HUMAN Signal peptidase complex catalytic subunit SEC11A	3233	6	499.989	793.683	397.545	502.838	394.166	503.161
sp|Q15154|PCM1_HUMAN	PCM1	PCM1_HUMAN Pericentriolar material 1 protein	89	4	200.374	316.852	164.279	228.879	245.612	413.263
sp|Q53F19|CQ085_HUMAN	C17orf85	CQ085_HUMAN Uncharacterized protein C17orf85	858	2	53.14	84.0194	70.8646	59.5251	75.4106	81.6143
sp|Q99627|CSN8_HUMAN	COPS8	CSN8_HUMAN COP9 signalosome complex subunit 8	3848	1	24.4124	38.5617	30.7846	23.4582	13.5199	6.45509
sp|Q9H0C8|ILKAP_HUMAN	ILKAP	ILKAP_HUMAN Integrin-linked kinase-associated serine/threonine phosphatase 2C	1899	1	9.53253	15.0545	8.49169	6.53695	0	0.0077589
sp|Q7Z7H8-2|RM10_HUMAN	MRPL10	RM10_HUMAN Isoform 2 of 39S ribosomal protein L10, mitochondrial	3204	1	17.0203	26.8048	12.814	12.5603	12.2038	12.5423
sp|O75688|PPM1B_HUMAN	PPM1B	PPM1B_HUMAN Protein phosphatase 1B	1352	1	25.3049	39.8227	26.0786	22.499	4.29728	7.53934
sp|Q9Y6K5|OAS3_HUMAN	OAS3	OAS3_HUMAN 2'-5'-oligoadenylate synthase 3	4427	1	4.6407	7.28125	8.72896	10.502	7.53533	0
sp|P33897|ABCD1_HUMAN	ABCD1	ABCD1_HUMAN ATP-binding cassette sub-family D member 1	2921	2	99.3107	155.801	135.055	89.2556	283.567	402.688
sp|Q4ZIN3|MBRL_HUMAN	TMEM259	MBRL_HUMAN Membralin	1697	2	21.4442	33.5708	17.5384	19.8254	22.7164	33.9898
sp|P35613|BASI_HUMAN	BSG	BASI_HUMAN Basigin	3054	5	40.4748	63.3149	122.31	145.924	101.191	223
sp|P09651|ROA1_HUMAN	HNRNPA1	ROA1_HUMAN Heterogeneous nuclear ribonucleoprotein A1	683	27	800.886	1250.61	951.077	967.854	709.703	1119.26
sp|Q96KA5|CLP1L_HUMAN	CLPTM1L	CLP1L_HUMAN Cleft lip and palate transmembrane protein 1-like protein	3873	5	221.604	345.945	91.0145	125.406	153.585	240.655
sp|Q9GZT8|GTPC1_HUMAN	NIF3L1	GTPC1_HUMAN Putative GTP cyclohydrolase 1 type 2 NIF3L1	3788	1	10.1653	15.8495	7.27638	7.18547	0	0.00730672
sp|O75251|NDUS7_HUMAN	NDUFS7	NDUS7_HUMAN NADH dehydrogenase [ubiquinone] iron-sulfur protein 7, mitochondrial	3785	1	69.2893	107.896	47.8571	57.4674	20.6565	36.0215
sp|Q9BRS2|RIOK1_HUMAN	RIOK1	RIOK1_HUMAN Serine/threonine-protein kinase RIO1	1538	3	15.7999	24.5496	12.5215	14.4526	0	0.0130966
sp|Q7Z5L9|I2BP2_HUMAN	IRF2BP2	I2BP2_HUMAN Interferon regulatory factor 2-binding protein 2	43	5	87.75	135.92	59.7033	72.2448	44.7671	103.999
sp|Q9NVJ2|ARL8B_HUMAN	ARL8B	ARL8B_HUMAN ADP-ribosylation factor-like protein 8B	2741	2	15.3805	23.8179	17.3836	27.4428	24.6074	34.8274
sp|Q9BTY7|F203A_HUMAN	FAM203A	F203A_HUMAN Protein FAM203A	1288	1	10.143	15.6877	5.67393	6.84345	13.1836	10.4012
sp|P62942|FKB1A_HUMAN	FKBP1A	FKB1A_HUMAN Peptidyl-prolyl cis-trans isomerase FKBP1A	3935	5	83.6931	129.402	193.237	260.028	1.11112	11.3484
sp|Q96E29|MTER1_HUMAN	MTERFD1	MTER1_HUMAN mTERF domain-containing protein 1, mitochondrial	581	1	3.60193	5.5678	7.25078	6.35671	3.76597	5.35188
sp|Q8WZ42-12|TITIN_HUMAN	TTN	TITIN_HUMAN Isoform 12 of Titin	2347	1	255.623	394.045	134.862	108.516	245.231	328.197
sp|Q5T440|CAF17_HUMAN	IBA57	CAF17_HUMAN Putative transferase CAF17, mitochondrial	3762	1	13.7559	21.1961	4.51016	4.45916	16.0516	14.0046
sp|Q9H5Q4|TFB2M_HUMAN	TFB2M	TFB2M_HUMAN Dimethyladenosine transferase 2, mitochondrial	3312	1	7.8322	12.045	10.9598	9.03385	13.2444	12.8936
sp|P28676|GRAN_HUMAN	GCA	GRAN_HUMAN Grancalcin	1495	1	137.801	210.886	93.3843	95.906	29.6636	21.5589
sp|Q9NX40|OCAD1_HUMAN	OCIAD1	OCAD1_HUMAN OCIA domain-containing protein 1	3481	2	129.93	198.108	159.4	203.252	110.796	221.994
sp|Q86U38|NOP9_HUMAN	NOP9	NOP9_HUMAN Nucleolar protein 9	2736	2	41.3453	62.7873	14.0979	14.3253	68.6693	80.728
sp|P34059|GALNS_HUMAN	GALNS	GALNS_HUMAN N-acetylgalactosamine-6-sulfatase	1815	1	3.68987	5.60275	4.16363	0	5.04354	4.94853
sp|P36542|ATPG_HUMAN	ATP5C1	ATPG_HUMAN ATP synthase subunit gamma, mitochondrial	529	11	105.435	160.034	80.6912	95.6809	132.53	136.218
sp|O95049-2|ZO3_HUMAN	TJP3	ZO3_HUMAN Isoform 2 of Tight junction protein ZO-3	739	2	41.9991	63.6272	28.5359	23.6928	50.3359	41.9117
sp|P67870|CSK2B_HUMAN	CSNK2B	CSK2B_HUMAN Casein kinase II subunit beta	2284	5	22.4481	33.9949	19.0747	18.4075	25.1506	26.2439
sp|P01024|CO3_HUMAN	C3	CO3_HUMAN Complement C3	527	2	18.5612	28.082	28.6051	28.7791	72.6438	53.1506
sp|Q01968|OCRL_HUMAN	OCRL	OCRL_HUMAN Inositol polyphosphate 5-phosphatase OCRL-1	870	2	117.466	177.672	176.814	146.387	76.0877	56.1126
sp|Q86WA6|BPHL_HUMAN	BPHL	BPHL_HUMAN Valacyclovir hydrolase	2432	4	172.101	260.253	81.1603	107.928	53.1702	61.6196
sp|O75600-2|KBL_HUMAN	GCAT	KBL_HUMAN Isoform 2 of 2-amino-3-ketobutyrate coenzyme A ligase, mitochondrial	1816	1	55.4537	83.7213	0	0	23.7556	16.6375
sp|Q9BXR0|TGT_HUMAN	QTRT1	TGT_HUMAN Queuine tRNA-ribosyltransferase	2512	1	28.5911	42.9658	27.9234	27.406	19.1293	10.7034
sp|Q13627|DYR1A_HUMAN	DYRK1A	DYR1A_HUMAN Dual specificity tyrosine-phosphorylation-regulated kinase 1A	4217	1	12.9259	19.4127	5.11182	3.99365	0	0.004696
tr|H0YM11|H0YM11_HUMAN	KNSTRN	H0YM11_HUMAN Small kinetochore-associated protein (Fragment)	4889	1	6.1341	9.19404	9.7362	4.65339	5.41101	0
sp|O14681|EI24_HUMAN	EI24	EI24_HUMAN Etoposide-induced protein 2.4 homolog	1900	2	175.341	262.603	59.4057	65.9915	139.815	103.683
sp|Q15654|TRIP6_HUMAN	TRIP6	TRIP6_HUMAN Thyroid receptor-interacting protein 6	2151	8	241.221	361.206	71.5999	86.3582	48.6518	36.5722
sp|Q9H2H8|PPIL3_HUMAN	PPIL3	PPIL3_HUMAN Peptidyl-prolyl cis-trans isomerase-like 3	2642	3	45.8121	68.5168	114.977	92.5194	91.0259	91.167
sp|P49755|TMEDA_HUMAN	TMED10	TMEDA_HUMAN Transmembrane emp24 domain-containing protein 10	2281	4	300.186	448.278	337.032	366.273	109.082	229.036
sp|Q14956|GPNMB_HUMAN	GPNMB	GPNMB_HUMAN Transmembrane glycoprotein NMB	2178	2	172.213	256.934	0	5.2038	6.74808	0
sp|Q9H270|VPS11_HUMAN	VPS11	VPS11_HUMAN Vacuolar protein sorting-associated protein 11 homolog	1617	3	13.093	19.5047	18.9791	15.8582	11.5476	11.81
sp|Q9GZR2|REXO4_HUMAN	REXO4	REXO4_HUMAN RNA exonuclease 4	1268	2	42.7178	63.5101	29.2026	26.7276	60.4739	77.3241
sp|Q9NQ94|A1CF_HUMAN	A1CF	A1CF_HUMAN APOBEC1 complementation factor	2977	1	82.0582	121.996	13.4899	14.8047	69.103	94.6157
sp|P33993|MCM7_HUMAN	MCM7	MCM7_HUMAN DNA replication licensing factor MCM7	947	18	476.087	707.029	504.594	348.608	1267.16	1339.36
sp|Q96A35|RM24_HUMAN	MRPL24	RM24_HUMAN 39S ribosomal protein L24, mitochondrial	512	5	364.658	540.727	437.586	366.3	269.646	307.235
sp|Q6ZSZ5|ARHGI_HUMAN	ARHGEF18	ARHGI_HUMAN Rho guanine nucleotide exchange factor 18	1800	1	27.3627	40.4542	112.126	102.03	78.1755	91.2066
sp|Q9BX95|SGPP1_HUMAN	SGPP1	SGPP1_HUMAN Sphingosine-1-phosphate phosphatase 1	604	3	44.4096	65.4883	37.0608	50.5937	63.0611	74.5833
sp|O60238|BNI3L_HUMAN	BNIP3L	BNI3L_HUMAN BCL2/adenovirus E1B 19 kDa protein-interacting protein 3-like	3812	1	17.532	25.8245	26.4165	30.4048	11.2435	8.86624
sp|Q12824|SNF5_HUMAN	SMARCB1	SNF5_HUMAN SWI/SNF-related matrix-associated actin-dependent regulator of chromatin subfamily B member 1	1845	1	50.6087	74.4077	40.4512	33.3801	51.4189	59.5911
sp|Q8N726|CD2A2_HUMAN	CDKN2A	CD2A2_HUMAN Cyclin-dependent kinase inhibitor 2A, isoform 4	2272	1	11.5291	16.9442	0	0	354.421	502.34
sp|Q99459|CDC5L_HUMAN	CDC5L	CDC5L_HUMAN Cell division cycle 5-like protein	1722	11	205.93	302.438	233.631	198.728	386.866	456.001
sp|O75427|LRCH4_HUMAN	LRCH4	LRCH4_HUMAN Leucine-rich repeat and calponin homology domain-containing protein 4	3980	1	9.59226	14.0432	1.76793	4.40925	6.28002	5.14188
sp|P49711|CTCF_HUMAN	CTCF	CTCF_HUMAN Transcriptional repressor CTCF	2209	5	176.193	257.362	180.241	194.095	143.723	280.465
sp|P25774|CATS_HUMAN	CTSS	CATS_HUMAN Cathepsin S	3838	2	40.9643	59.8316	73.3498	54.1015	8.25836	5.84018
sp|Q9Y324|FCF1_HUMAN	FCF1	FCF1_HUMAN rRNA-processing protein FCF1 homolog	2375	1	37.276	54.4266	32.6246	35.7871	45.9827	58.8951
sp|Q16401|PSMD5_HUMAN	PSMD5	PSMD5_HUMAN 26S proteasome non-ATPase regulatory subunit 5	1373	1	16.1931	23.6105	26.0625	25.5732	20.5278	11.4336
sp|Q7Z2W9|RM21_HUMAN	MRPL21	RM21_HUMAN 39S ribosomal protein L21, mitochondrial	4229	1	11.1151	16.1732	16.8644	11.2871	10.9244	9.95442
sp|Q96PV6-2|LENG8_HUMAN	LENG8	LENG8_HUMAN Isoform 2 of Leukocyte receptor cluster member 8	4456	1	6.2095	9.03367	14.6208	16.482	22.7454	27.1427
sp|Q10570|CPSF1_HUMAN	CPSF1	CPSF1_HUMAN Cleavage and polyadenylation specificity factor subunit 1	728	2	20.014	29.1089	18.7842	21.1675	34.3095	41.7957
sp|Q15006|EMC2_HUMAN	EMC2	EMC2_HUMAN ER membrane protein complex subunit 2	130	2	29.6552	43.0408	31.5321	33.7038	85.6609	97.5943
sp|P51553|IDH3G_HUMAN	IDH3G	IDH3G_HUMAN Isocitrate dehydrogenase [NAD] subunit gamma, mitochondrial	2074	3	27.3066	39.6121	22.5368	31.5389	10.8652	17.335
sp|Q92522|H1X_HUMAN	H1FX	H1X_HUMAN Histone H1x	208	2	76.4313	110.773	88.9852	111.014	172.19	251.13
sp|P28066|PSA5_HUMAN	PSMA5	PSA5_HUMAN Proteasome subunit alpha type-5	1134	6	150.741	217.886	172.846	170.185	98.5489	99.1095
sp|Q9NX46|ARHL2_HUMAN	ADPRHL2	ARHL2_HUMAN Poly(ADP-ribose) glycohydrolase ARH3	1516	2	50.8741	73.4378	35.5297	44.0379	5.54625	0.0012184
sp|O76094|SRP72_HUMAN	SRP72	SRP72_HUMAN Signal recognition particle subunit SRP72	1397	11	380.307	548.832	482.187	459.107	296.366	369.522
sp|P31942|HNRH3_HUMAN	HNRNPH3	HNRH3_HUMAN Heterogeneous nuclear ribonucleoprotein H3	1948	3	359.063	517.858	269.884	304.918	266.048	329.282
sp|P13798|ACPH_HUMAN	APEH	ACPH_HUMAN Acylamino-acid-releasing enzyme	750	4	134.022	193.242	133.776	107.485	68.9431	62.7871
sp|Q9Y5U2|TSSC4_HUMAN	TSSC4	TSSC4_HUMAN Protein TSSC4	3896	1	36.3609	52.3306	60.9081	54.1043	41.9853	43.7982
sp|Q6DD87|ZN787_HUMAN	ZNF787	ZN787_HUMAN Zinc finger protein 787	3786	1	2.20675	3.17404	0	2.61838	4.12564	0
sp|Q92769|HDAC2_HUMAN	HDAC2	HDAC2_HUMAN Histone deacetylase 2	1580	8	200.637	288.33	127.158	125.614	110.112	137.741
sp|P55268|LAMB2_HUMAN	LAMB2	LAMB2_HUMAN Laminin subunit beta-2	761	1	13.1267	18.8552	60.2509	49.3972	42.8587	43.0246
sp|Q14728|MFS10_HUMAN	MFSD10	MFS10_HUMAN Major facilitator superfamily domain-containing protein 10	3982	1	37.798	54.2249	37.7573	41.6479	28.1941	38.3626
sp|Q99805|TM9S2_HUMAN	TM9SF2	TM9S2_HUMAN Transmembrane 9 superfamily member 2	681	4	195.532	280.441	114.569	130.812	111.232	164.823
sp|Q68D91|MBLC2_HUMAN	MBLAC2	MBLC2_HUMAN Metallo-beta-lactamase domain-containing protein 2	4321	1	7.80458	11.1915	13.9525	14.8369	3.3901	5.95647
sp|Q10567-3|AP1B1_HUMAN	AP1B1	AP1B1_HUMAN Isoform C of AP-1 complex subunit beta-1	1462	1	7.23982	10.3788	0	2.57275	0	6.66292
sp|Q13884|SNTB1_HUMAN	SNTB1	SNTB1_HUMAN Beta-1-syntrophin	2728	1	4.88851	7.00661	0	13.271	0	0.0048505
sp|Q96MF7|NSE2_HUMAN	NSMCE2	NSE2_HUMAN E3 SUMO-protein ligase NSE2	1576	1	4.2169	6.04198	9.80913	9.13383	9.51683	10.3071
sp|P30626|SORCN_HUMAN	SRI	SORCN_HUMAN Sorcin	1497	3	175.537	251.261	208.235	199.889	75.295	36.4071
sp|Q9Y5Q9|TF3C3_HUMAN	GTF3C3	TF3C3_HUMAN General transcription factor 3C polypeptide 3	2657	1	12.8328	18.3565	1.40267	0	17.8742	11.4719
sp|Q8NCG7|DGLB_HUMAN	DAGLB	DGLB_HUMAN Sn1-specific diacylglycerol lipase beta	3480	1	20.8474	29.7987	11.9987	16.7621	14.6236	4.01368
sp|O75976|CBPD_HUMAN	CPD	CBPD_HUMAN Carboxypeptidase D	1141	11	418.408	597.489	1103.88	891.531	257.011	404.528
sp|P56556|NDUA6_HUMAN	NDUFA6	NDUA6_HUMAN NADH dehydrogenase [ubiquinone] 1 alpha subcomplex subunit 6	3544	1	40.466	57.6789	24.6828	40.4883	2.93673	19.6966
sp|Q96FX7|TRM61_HUMAN	TRMT61A	TRM61_HUMAN tRNA (adenine(58)-N(1))-methyltransferase catalytic subunit TRMT61A	3035	2	37.362	53.2522	34.113	37.3194	65.3952	87.7911
sp|Q9Y3A2|UTP11_HUMAN	UTP11L	UTP11_HUMAN Probable U3 small nucleolar RNA-associated protein 11	3510	2	37.9595	54.0829	39.1151	39.0553	48.792	62.9005
sp|Q969X5|ERGI1_HUMAN	ERGIC1	ERGI1_HUMAN Endoplasmic reticulum-Golgi intermediate compartment protein 1	3570	3	196.045	279.147	133.89	139.748	249.179	550.787
sp|Q9H089|LSG1_HUMAN	LSG1	LSG1_HUMAN Large subunit GTPase 1 homolog	714	3	110.148	156.471	172.411	134.788	421.576	451.47
sp|P52597|HNRPF_HUMAN	HNRNPF	HNRPF_HUMAN Heterogeneous nuclear ribonucleoprotein F	1948	12	236.858	335.857	227.107	254.477	261.587	410.723
sp|Q8N8R3|MCATL_HUMAN	SLC25A29	MCATL_HUMAN Mitochondrial carnitine/acylcarnitine carrier protein CACL	3861	2	21.5347	30.5317	21.6817	17.0253	36.7423	28.2889
sp|Q9BRT6|LLPH_HUMAN	LLPH	LLPH_HUMAN Protein LLP homolog	2932	1	4.79787	6.79794	2.04333	2.24797	4.9432	11.7471
sp|P62273-2|RS29_HUMAN	RPS29	RS29_HUMAN Isoform 2 of 40S ribosomal protein S29	4303	2	13.7489	19.4585	13.2025	9.90304	8.49321	0
sp|Q9BQQ3|GORS1_HUMAN	GORASP1	GORS1_HUMAN Golgi reassembly-stacking protein 1	3551	1	15.8957	22.4473	12.7733	16.2514	10.8338	15.9196
sp|Q9NVE7|PANK4_HUMAN	PANK4	PANK4_HUMAN Pantothenate kinase 4	3190	1	3.21351	4.53774	0	3.81479	0	0.00126655
sp|Q92968|PEX13_HUMAN	PEX13	PEX13_HUMAN Peroxisomal membrane protein PEX13	910	1	32.4734	45.8496	5.81332	7.29687	6.06623	6.52206
sp|Q6VN20|RBP10_HUMAN	RANBP10	RBP10_HUMAN Ran-binding protein 10	1954	1	5.81413	8.19632	4.55644	4.36482	16.4756	14.186
sp|Q4G0N4|NAKD2_HUMAN	NADK2	NAKD2_HUMAN NAD kinase 2, mitochondrial	2143	1	36.1832	50.9452	39.2522	42.9685	62.2577	79.0411
sp|P19440|GGT1_HUMAN	GGT1	GGT1_HUMAN Gamma-glutamyltranspeptidase 1	2637	4	376.855	529.321	154.035	153.899	53.0947	41.9856
sp|Q9UGM6|SYWM_HUMAN	WARS2	SYWM_HUMAN Tryptophan--tRNA ligase, mitochondrial	3940	1	88.0102	123.596	94.3446	85.8604	85.9526	92.2292
sp|Q8WY22|BRI3B_HUMAN	BRI3BP	BRI3B_HUMAN BRI3-binding protein	4748	1	20.908	29.3603	20.9678	21.322	17.4177	20.7085
sp|Q969Z3|MOSC2_HUMAN	2011-03-01	MOSC2_HUMAN MOSC domain-containing protein 2, mitochondrial	1636	1	4.31536	6.05054	6.51852	6.33431	13.2909	17.8844
sp|Q9H9P8|L2HDH_HUMAN	L2HGDH	L2HDH_HUMAN L-2-hydroxyglutarate dehydrogenase, mitochondrial	421	3	54.99	76.9812	8.85046	8.87768	69.7312	64.9255
sp|P00533|EGFR_HUMAN	EGFR	EGFR_HUMAN Epidermal growth factor receptor	423	20	868.741	1215.94	358.431	353.615	231.046	286.205
sp|P10515|ODP2_HUMAN	DLAT	ODP2_HUMAN Dihydrolipoyllysine-residue acetyltransferase component of pyruvate dehydrogenase complex, mitochondrial	1827	7	411.694	575.845	318.481	338.834	432.411	459.716
sp|Q9NPD3|EXOS4_HUMAN	EXOSC4	EXOS4_HUMAN Exosome complex component RRP41	1281	2	115.788	161.892	150.588	130.28	161.503	188.453
sp|Q9NPF4|OSGEP_HUMAN	OSGEP	OSGEP_HUMAN Probable tRNA N6-adenosine threonylcarbamoyltransferase	4129	3	15.4746	21.5964	8.05075	16.7118	2.72769	0.00849013
sp|O95470|SGPL1_HUMAN	SGPL1	SGPL1_HUMAN Sphingosine-1-phosphate lyase 1	341	6	152.052	211.867	136.758	156.669	71.7751	132.735
sp|P42167|LAP2B_HUMAN	TMPO	LAP2B_HUMAN Lamina-associated polypeptide 2, isoforms beta/gamma	1250	13	785.095	1093.56	1195.84	1142.08	570.318	933.319
sp|Q9UPN4|AZI1_HUMAN	AZI1	AZI1_HUMAN 5-azacytidine-induced protein 1	345	2	103.369	143.897	33.7098	30.0853	68.7418	51.4914
sp|O95479|G6PE_HUMAN	H6PD	G6PE_HUMAN GDH/6PGL endoplasmic bifunctional protein	2822	3	69.1176	96.1591	239.01	263.263	125.376	144.978
sp|Q9Y618|NCOR2_HUMAN	NCOR2	NCOR2_HUMAN Nuclear receptor corepressor 2	470	3	121.004	168.208	174.442	136.752	134.11	174.871
sp|P45954|ACDSB_HUMAN	ACADSB	ACDSB_HUMAN Short/branched chain specific acyl-CoA dehydrogenase, mitochondrial	1898	3	28.4299	39.5182	82.8392	83.887	245.422	259.334
sp|Q9HCD5|NCOA5_HUMAN	NCOA5	NCOA5_HUMAN Nuclear receptor coactivator 5	2951	2	65.3579	90.822	86.4587	69.6641	49.3064	67.966
sp|Q99496|RING2_HUMAN	RNF2	RING2_HUMAN E3 ubiquitin-protein ligase RING2	3581	1	21.8114	30.2992	28.2226	34.6372	15.4953	19.3225
sp|P55769|NH2L1_HUMAN	NHP2L1	NH2L1_HUMAN NHP2-like protein 1	431	6	111.12	154.359	134.871	137.501	166.686	189.138
sp|Q96I59|SYNM_HUMAN	NARS2	SYNM_HUMAN Probable asparagine--tRNA ligase, mitochondrial	2300	1	96.0731	133.406	19.9094	36.7275	75.3611	67.1988
sp|Q9H3H5|GPT_HUMAN	DPAGT1	GPT_HUMAN UDP-N-acetylglucosamine--dolichyl-phosphate N-acetylglucosaminephosphotransferase	3830	5	390.635	542.156	160.181	188.204	285.174	303.42
sp|Q9BVV7|TIM21_HUMAN	TIMM21	TIM21_HUMAN Mitochondrial import inner membrane translocase subunit Tim21	3292	3	267.964	371.535	152.848	167.603	78.8558	81.2519
sp|Q9HD26|GOPC_HUMAN	GOPC	GOPC_HUMAN Golgi-associated PDZ and coiled-coil motif-containing protein	4343	1	16.5933	22.9938	4.42988	7.4886	9.30928	9.56127
sp|O60942|MCE1_HUMAN	RNGTT	MCE1_HUMAN mRNA-capping enzyme	3832	1	26.7647	37.0777	21.2332	17.6508	9.31494	6.08001
sp|P21589|5NTD_HUMAN	NT5E	5NTD_HUMAN 5'-nucleotidase	795	2	243.087	336.725	1008.32	1003.83	42.8799	91.1796
sp|Q9BRQ0|PYGO2_HUMAN	PYGO2	PYGO2_HUMAN Pygopus homolog 2	3811	1	33.2289	46.0249	19.7481	22.4438	25.6817	35.6592
sp|O15235|RT12_HUMAN	MRPS12	RT12_HUMAN 28S ribosomal protein S12, mitochondrial	3032	2	8.86085	12.2396	10.9328	10.5916	13.0961	7.06165
sp|Q8TC12|RDH11_HUMAN	RDH11	RDH11_HUMAN Retinol dehydrogenase 11	2903	11	522.063	720.87	287.465	314.595	414.416	445.783
sp|Q96DB5|RMD1_HUMAN	RMDN1	RMD1_HUMAN Regulator of microtubule dynamics protein 1	743	5	137.308	189.425	224.1	229.764	344.631	399.073
sp|Q9NVS9|PNPO_HUMAN	PNPO	PNPO_HUMAN Pyridoxine-5'-phosphate oxidase	2992	1	50.0273	68.9978	79.9016	88.6783	2.11623	17.3004
sp|P56945-6|BCAR1_HUMAN	BCAR1	BCAR1_HUMAN Isoform 6 of Breast cancer anti-estrogen resistance protein 1	1523	2	12.524	17.2319	38.5818	26.2014	5.2231	0.0107495
sp|Q00653|NFKB2_HUMAN	NFKB2	NFKB2_HUMAN Nuclear factor NF-kappa-B p100 subunit	885	2	38.9242	53.436	145.012	175.752	0	9.52447
tr|H0YBE0|H0YBE0_HUMAN	MTDH	H0YBE0_HUMAN Protein LYRIC (Fragment)	3070	1	5.73128	7.86087	14.0889	14.993	31.113	22.7675
sp|Q96S52|PIGS_HUMAN	PIGS	PIGS_HUMAN GPI transamidase component PIG-S	2483	2	39.6436	54.3729	48.1998	45.7241	109.893	109.029
sp|Q14160|SCRIB_HUMAN	SCRIB	SCRIB_HUMAN Protein scribble homolog	772	1	4.89373	6.70879	3.47894	0	32.2328	29.9026
sp|Q9H6U8-3|ALG9_HUMAN	ALG9	ALG9_HUMAN Isoform 3 of Alpha-1,2-mannosyltransferase ALG9	3948	1	11.3884	15.5747	5.12738	8.75441	24.8597	16.3926
tr|H7C4P4|H7C4P4_HUMAN	U2SURP	H7C4P4_HUMAN U2 snRNP-associated SURP motif-containing protein (Fragment)	3463	1	37.3396	51.0262	27.1386	53.1454	9.57482	32.3855
sp|Q04206|TF65_HUMAN	RELA	TF65_HUMAN Transcription factor p65	1664	3	59.6532	81.4818	64.6768	52.0668	16.1322	4.63185
sp|Q13144|EI2BE_HUMAN	EIF2B5	EI2BE_HUMAN Translation initiation factor eIF-2B subunit epsilon	2144	2	25.4654	34.7769	40.0407	34.2066	13.1559	5.0048
sp|Q08379|GOGA2_HUMAN	GOLGA2	GOGA2_HUMAN Golgin subfamily A member 2	112	12	248.536	339.15	144.138	182.525	269.825	311.847
sp|Q92882|OSTF1_HUMAN	OSTF1	OSTF1_HUMAN Osteoclast-stimulating factor 1	1011	2	54.7576	74.7183	72.1833	58.1959	26.7833	23.0572
sp|Q05397-5|FAK1_HUMAN	PTK2	FAK1_HUMAN Isoform 5 of Focal adhesion kinase 1	1450	3	24.0719	32.8298	38.0688	29.9322	23.5782	17.3176
sp|Q9BR76|COR1B_HUMAN	CORO1B	COR1B_HUMAN Coronin-1B	913	6	339.681	463.239	112.274	155.378	66.6106	59.9976
sp|O15533-3|TPSN_HUMAN	TAPBP	TPSN_HUMAN Isoform 3 of Tapasin	3743	3	44.8015	61.0387	63.4251	51.1894	50.0597	55.7209
sp|Q8NC54|KCT2_HUMAN	KCT2	KCT2_HUMAN Keratinocyte-associated transmembrane protein 2	4013	1	15.6448	21.3074	11.8975	11.3356	21.6339	23.2268
sp|Q9NQG1|MANBL_HUMAN	MANBAL	MANBL_HUMAN Protein MANBAL	382	1	134.481	183.142	222.282	239.988	173.618	211.618
sp|O14949|QCR8_HUMAN	UQCRQ	QCR8_HUMAN Cytochrome b-c1 complex subunit 8	2167	6	305.229	415.354	279.231	265.413	451.326	495.042
sp|Q7L2Z9|CENPQ_HUMAN	CENPQ	CENPQ_HUMAN Centromere protein Q	4279	1	2.96646	4.03031	4.78383	5.68862	6.94456	5.99189
sp|Q9BRD0|BUD13_HUMAN	BUD13	BUD13_HUMAN BUD13 homolog	192	6	279.841	380.146	165.8	180.418	101.222	112.874
sp|Q5T0Z8|CF132_HUMAN	C6orf132	CF132_HUMAN Uncharacterized protein C6orf132	1968	2	39.7868	54.024	19.0685	26.1112	47.4037	48.2391
sp|Q9Y3B7|RM11_HUMAN	MRPL11	RM11_HUMAN 39S ribosomal protein L11, mitochondrial	956	3	100.642	136.628	52.2137	59.8826	40.1143	52.0968
sp|Q86V48|LUZP1_HUMAN	LUZP1	LUZP1_HUMAN Leucine zipper protein 1	616	6	91.9905	124.839	79.3738	70.7577	163.609	199.768
sp|P07910-2|HNRPC_HUMAN	HNRNPC	HNRPC_HUMAN Isoform C1 of Heterogeneous nuclear ribonucleoproteins C1/C2	362	16	446.388	605.573	340.233	281.186	924.361	882.371
sp|Q9BVT8|TMUB1_HUMAN	TMUB1	TMUB1_HUMAN Transmembrane and ubiquitin-like domain-containing protein 1	3773	2	31.8021	43.1398	46.8345	39.6394	30.1897	28.7741
sp|Q00535|CDK5_HUMAN	CDK5	CDK5_HUMAN Cyclin-dependent kinase 5	211	3	380.037	514.955	349.52	315.187	125.367	112.908
sp|Q5TCZ1|SPD2A_HUMAN	SH3PXD2A	SPD2A_HUMAN SH3 and PX domain-containing protein 2A	3186	1	19.6922	26.6672	14.7287	7.8108	0	0.0120581
sp|Q8TEX9-2|IPO4_HUMAN	IPO4	IPO4_HUMAN Isoform 2 of Importin-4	186	2	59.3651	80.2367	62.2176	71.7845	24.7634	17.3484
sp|Q86WV6|STING_HUMAN	TMEM173	STING_HUMAN Stimulator of interferon genes protein	3858	1	12.0864	16.2747	3.85234	6.87415	25.5127	23.0309
sp|Q969E2|SCAM4_HUMAN	SCAMP4	SCAM4_HUMAN Secretory carrier-associated membrane protein 4	1794	1	22.9661	30.924	1.92201	5.42598	0	0.00336183
sp|Q9Y263|PLAP_HUMAN	PLAA	PLAP_HUMAN Phospholipase A-2-activating protein	2543	8	232.349	312.833	350.377	333.9	125.127	176.887
sp|Q96TC7|RMD3_HUMAN	RMDN3	RMD3_HUMAN Regulator of microtubule dynamics protein 3	644	2	26.3653	35.4979	22.7823	27.8251	36.085	47.6958
sp|P47895|AL1A3_HUMAN	ALDH1A3	AL1A3_HUMAN Aldehyde dehydrogenase family 1 member A3	1620	7	268.941	361.891	10.1352	4.35511	317.068	142.536
sp|P43307|SSRA_HUMAN	SSR1	SSRA_HUMAN Translocon-associated protein subunit alpha	3087	2	35.4873	47.7497	33.9524	40.0235	41.641	55.2518
sp|P06756|ITAV_HUMAN	ITGAV	ITAV_HUMAN Integrin alpha-V	1016	8	148.927	200.3	147.94	164.695	289.537	278.263
sp|Q9UKS6|PACN3_HUMAN	PACSIN3	PACN3_HUMAN Protein kinase C and casein kinase substrate in neurons protein 3	98	1	154.675	207.781	93.4566	112.621	166.344	172.742
sp|Q9BYT8|NEUL_HUMAN	NLN	NEUL_HUMAN Neurolysin, mitochondrial	3123	1	8.00168	10.746	11.7687	12.1853	6.75608	16.9281
sp|Q6PL18|ATAD2_HUMAN	ATAD2	ATAD2_HUMAN ATPase family AAA domain-containing protein 2	1271	2	112.53	151.01	96.3143	78.771	228.151	243.802
sp|Q9H7B2|RPF2_HUMAN	RPF2	RPF2_HUMAN Ribosome production factor 2 homolog	3918	3	73.2191	98.0095	68.6931	63.3536	136.94	174.113
sp|Q9NP79|VTA1_HUMAN	VTA1	VTA1_HUMAN Vacuolar protein sorting-associated protein VTA1 homolog	2000	1	94.0064	125.808	92.2294	88.1812	52.8073	53.5169
sp|P55957-2|BID_HUMAN	BID	BID_HUMAN Isoform 2 of BH3-interacting domain death agonist	4040	3	19.0203	25.4357	9.52825	11.6736	5.93117	6.44167
sp|O14647|CHD2_HUMAN	CHD2	CHD2_HUMAN Chromodomain-helicase-DNA-binding protein 2	1850	8	69.4235	92.7863	79.6364	97.9347	323.776	381.845
sp|Q9Y672|ALG6_HUMAN	ALG6	ALG6_HUMAN Dolichyl pyrophosphate Man9GlcNAc2 alpha-1,3-glucosyltransferase	3441	1	72.9983	97.4919	48.929	54.0951	39.6164	44.1145
sp|Q12882|DPYD_HUMAN	DPYD	DPYD_HUMAN Dihydropyrimidine dehydrogenase [NADP(+)]	2525	2	45.9647	61.3364	255.011	223.4	0	10.0292
sp|O75151|PHF2_HUMAN	PHF2	PHF2_HUMAN Lysine-specific demethylase PHF2	2101	1	7.06436	9.42542	6.01617	9.05039	27.4113	26.3521
sp|O00231-2|PSD11_HUMAN	PSMD11	PSD11_HUMAN Isoform 2 of 26S proteasome non-ATPase regulatory subunit 11	710	7	162.696	216.699	174.028	182.281	76.5565	89.9987
sp|Q9NS69|TOM22_HUMAN	TOMM22	TOM22_HUMAN Mitochondrial import receptor subunit TOM22 homolog	3763	1	17.3024	23.0127	9.83494	10.8761	27.545	18.2828
sp|Q8NBM4|UBAC2_HUMAN	UBAC2	UBAC2_HUMAN Ubiquitin-associated domain-containing protein 2	3764	2	20.1507	26.7913	2.82665	3.03794	33.3737	19.5792
sp|P98194-7|AT2C1_HUMAN	ATP2C1	AT2C1_HUMAN Isoform 7 of Calcium-transporting ATPase type 2C member 1	76	2	55.1979	73.3539	73.0727	60.7891	97.5898	85.1056
sp|Q86W92|LIPB1_HUMAN	PPFIBP1	LIPB1_HUMAN Liprin-beta-1	1372	1	18.805	24.9442	39.424	45.9284	39.0969	37.4279
sp|Q14657|LAGE3_HUMAN	LAGE3	LAGE3_HUMAN EKC/KEOPS complex subunit LAGE3	3825	1	140.428	186.226	124.983	108.036	25.1186	33.5219
sp|P40227|TCPZ_HUMAN	CCT6A	TCPZ_HUMAN T-complex protein 1 subunit zeta	984	15	738.516	979.053	673.44	611.515	274.78	257.329
sp|Q14697|GANAB_HUMAN	GANAB	GANAB_HUMAN Neutral alpha-glucosidase AB	691	25	986.593	1307.84	1009.65	950.555	1591.09	1612.65
sp|P43034|LIS1_HUMAN	PAFAH1B1	LIS1_HUMAN Platelet-activating factor acetylhydrolase IB subunit alpha	1085	5	344.369	455.984	553.254	546.31	83.095	114.764
sp|Q16706|MA2A1_HUMAN	MAN2A1	MA2A1_HUMAN Alpha-mannosidase 2	973	5	275.717	364.957	473.02	459.548	130.486	214.146
sp|Q05D32|CTSL2_HUMAN	CTDSPL2	CTSL2_HUMAN CTD small phosphatase-like protein 2	3191	2	152.04	201.069	124.157	98.1783	242.623	304.154
sp|P15151|PVR_HUMAN	PVR	PVR_HUMAN Poliovirus receptor	4672	1	14.2902	18.8972	35.8873	38.3128	69.543	80.5146
sp|Q9Y2Q3|GSTK1_HUMAN	GSTK1	GSTK1_HUMAN Glutathione S-transferase kappa 1	983	4	232.672	307.553	98.2835	100.299	381.862	307.152
sp|Q9UNK0|STX8_HUMAN	STX8	STX8_HUMAN Syntaxin-8	1420	2	149.501	197.357	159.277	126.756	128.882	151.167
sp|Q6NW34|CC017_HUMAN	C3orf17	CC017_HUMAN Uncharacterized protein C3orf17	3844	1	94.0609	124.116	125.146	111.699	73.2526	53.3297
sp|P37802|TAGL2_HUMAN	TAGLN2	TAGL2_HUMAN Transgelin-2	3379	9	272.709	359.569	365.156	328.957	118.942	84.2769
sp|Q9BQ75|CMS1_HUMAN	CMSS1	CMS1_HUMAN Protein CMSS1	1588	2	77.7525	102.515	104.911	113.879	53.8085	87.8516
sp|Q9C0E2|XPO4_HUMAN	XPO4	XPO4_HUMAN Exportin-4	546	1	5.37762	7.08934	4.20656	4.88161	5.66039	5.96235
sp|P61513|RL37A_HUMAN	RPL37A	RL37A_HUMAN 60S ribosomal protein L37a	2055	3	108.136	142.418	126.748	122.855	26.8121	51.9846
sp|P61604|CH10_HUMAN	HSPE1	CH10_HUMAN 10 kDa heat shock protein, mitochondrial	2549	15	596.2	785.169	391.261	403.72	1781.39	2064.93
sp|Q9HCK8|CHD8_HUMAN	CHD8	CHD8_HUMAN Chromodomain-helicase-DNA-binding protein 8	1850	2	92.9475	122.407	57.4571	64.4338	150.124	170.031
sp|P13995|MTDC_HUMAN	MTHFD2	MTDC_HUMAN Bifunctional methylenetetrahydrofolate dehydrogenase/cyclohydrolase, mitochondrial	3142	4	118.665	156.273	40.4269	48.862	267.59	216.894
sp|Q8N6H7|ARFG2_HUMAN	ARFGAP2	ARFG2_HUMAN ADP-ribosylation factor GTPase-activating protein 2	419	1	8.42489	11.0901	2.32328	7.26706	9.83548	9.19329
sp|Q8N1S5|S39AB_HUMAN	SLC39A11	S39AB_HUMAN Zinc transporter ZIP11	47	1	5.27208	6.93718	5.32223	6.0497	14.3449	33.1044
sp|Q14344|GNA13_HUMAN	GNA13	GNA13_HUMAN Guanine nucleotide-binding protein subunit alpha-13	1521	3	15.8165	20.806	30.774	42.3127	23.3227	26.1924
sp|Q8N335|GPD1L_HUMAN	GPD1L	GPD1L_HUMAN Glycerol-3-phosphate dehydrogenase 1-like protein	3584	2	29.3174	38.5546	5.37843	7.26483	3.69576	0.00268243
sp|P04156|PRIO_HUMAN	PRNP	PRIO_HUMAN Major prion protein	3472	1	7.28327	9.57352	48.6487	54.7201	51.9263	55.5665
sp|Q8N2F6|ARM10_HUMAN	ARMC10	ARM10_HUMAN Armadillo repeat-containing protein 10	3295	2	56.1332	73.6058	27.5796	41.7587	52.5267	53.1322
tr|D6RDA2|D6RDA2_HUMAN	DEK	D6RDA2_HUMAN Protein DEK (Fragment)	3404	1	12.0976	15.8616	0	6.8923	5.11068	13.7359
sp|Q99470|SDF2_HUMAN	SDF2	SDF2_HUMAN Stromal cell-derived factor 2	3525	2	37.9431	49.7385	54.6124	56.6889	63.4843	84.1756
sp|Q7Z4W1|DCXR_HUMAN	DCXR	DCXR_HUMAN L-xylulose reductase	2070	4	192.213	251.92	58.9705	71.308	173.821	139.748
sp|Q96MU7|YTDC1_HUMAN	YTHDC1	YTDC1_HUMAN YTH domain-containing protein 1	4003	4	208.292	272.664	212.143	240.307	247.895	433.766
sp|Q9HC36|RMTL1_HUMAN	RNMTL1	RMTL1_HUMAN RNA methyltransferase-like protein 1	981	2	41.3964	54.0289	35.9012	33.1699	49.6104	44.2029
sp|Q9ULW0|TPX2_HUMAN	TPX2	TPX2_HUMAN Targeting protein for Xklp2	1776	1	2.43833	3.18122	8.87645	7.59061	26.8865	17.9986
sp|Q9Y5K5|UCHL5_HUMAN	UCHL5	UCHL5_HUMAN Ubiquitin carboxyl-terminal hydrolase isozyme L5	3135	2	61.5912	80.3351	54.557	57.6353	61.3718	47.629
sp|P52758|UK114_HUMAN	HRSP12	UK114_HUMAN Ribonuclease UK114	155	2	54.7501	71.4086	42.2836	44.5263	255.786	176.696
sp|Q9UJV9|DDX41_HUMAN	DDX41	DDX41_HUMAN Probable ATP-dependent RNA helicase DDX41	412	4	64.0229	83.4866	34.5746	42.6411	30.4727	38.0446
sp|P08572|CO4A2_HUMAN	COL4A2	CO4A2_HUMAN Collagen alpha-2(IV) chain	3967	2	25.5292	33.272	102.834	76.8013	82.9768	63.9305
sp|Q16222|UAP1_HUMAN	UAP1	UAP1_HUMAN UDP-N-acetylhexosamine pyrophosphorylase	1002	4	48.5222	63.1802	226.291	185.356	28.7198	22.6348
sp|Q8NFJ5|RAI3_HUMAN	GPRC5A	RAI3_HUMAN Retinoic acid-induced protein 3	1045	1	170.336	221.791	190.758	204.877	51.7997	72.1249
sp|Q9UHD2|TBK1_HUMAN	TBK1	TBK1_HUMAN Serine/threonine-protein kinase TBK1	1194	1	4.3498	5.6636	2.43276	2.62782	0	0.00253008
sp|Q9Y679|AUP1_HUMAN	AUP1	AUP1_HUMAN Ancient ubiquitous protein 1	3299	3	137.895	179.473	189.716	163.981	148.711	147.786
sp|Q6UXV4|APOOL_HUMAN	APOOL	APOOL_HUMAN Apolipoprotein O-like	2443	1	43.3812	56.4404	35.5403	41.5252	28.6051	44.8566
sp|Q9UI10|EI2BD_HUMAN	EIF2B4	EI2BD_HUMAN Translation initiation factor eIF-2B subunit delta	1067	4	22.035	28.6663	39.8551	35.7327	13.389	0.00206052
sp|Q9Y512|SAM50_HUMAN	SAMM50	SAM50_HUMAN Sorting and assembly machinery component 50 homolog	2945	6	115.33	149.995	138.197	156.647	160.941	132.998
sp|Q9BV38|WDR18_HUMAN	WDR18	WDR18_HUMAN WD repeat-containing protein 18	2704	6	227.222	295.496	149.379	153.421	353.801	422.813
sp|Q9Y251|HPSE_HUMAN	HPSE	HPSE_HUMAN Heparanase	4512	1	9.46412	12.292	9.45765	10.3765	0	0.00989659
sp|Q9Y2Z9|COQ6_HUMAN	COQ6	COQ6_HUMAN Ubiquinone biosynthesis monooxygenase COQ6	4264	1	61.0793	79.3242	37.563	46.3811	22.6854	31.1309
sp|P31943|HNRH1_HUMAN	HNRNPH1	HNRH1_HUMAN Heterogeneous nuclear ribonucleoprotein H	1948	9	221.676	287.879	205.337	222.754	119.822	206.338
sp|P27105|STOM_HUMAN	STOM	STOM_HUMAN Erythrocyte band 7 integral membrane protein	1528	3	95.7669	124.342	36.4476	37.7653	38.4678	51.8452
sp|P20339|RAB5A_HUMAN	RAB5A	RAB5A_HUMAN Ras-related protein Rab-5A	3605	2	4.64699	6.02869	14.0439	10.7587	17.2864	4.58914
sp|Q9UBM7|DHCR7_HUMAN	DHCR7	DHCR7_HUMAN 7-dehydrocholesterol reductase	4009	7	188.395	244.3	32.4783	42.9063	155.483	187.269
sp|Q92974|ARHG2_HUMAN	ARHGEF2	ARHG2_HUMAN Rho guanine nucleotide exchange factor 2	880	9	344.539	446.763	514.358	506.67	161.857	130.132
sp|Q9BSR8|YIPF4_HUMAN	YIPF4	YIPF4_HUMAN Protein YIPF4	3479	1	13.6136	17.6436	53.1942	44.0022	9.68772	16.8648
sp|O60508|PRP17_HUMAN	CDC40	PRP17_HUMAN Pre-mRNA-processing factor 17	2895	2	7.69273	9.96858	6.18528	10.8164	9.33646	0.00216195
sp|Q9NZM3|ITSN2_HUMAN	ITSN2	ITSN2_HUMAN Intersectin-2	1711	3	52.3568	67.8204	41.9306	41.43	41.4513	33.9839
sp|Q01085-2|TIAR_HUMAN	TIAL1	TIAR_HUMAN Isoform 2 of Nucleolysin TIAR	2889	2	83.0735	107.595	126.347	123.985	94.066	108.969
sp|O00567|NOP56_HUMAN	NOP56	NOP56_HUMAN Nucleolar protein 56	1148	18	788.804	1021.13	804.045	834.981	1715.53	2213.94
sp|P13716-2|HEM2_HUMAN	ALAD	HEM2_HUMAN Isoform 2 of Delta-aminolevulinic acid dehydratase	2356	2	19.6949	25.484	32.0227	35.8773	11.647	8.55195
sp|P09972|ALDOC_HUMAN	ALDOC	ALDOC_HUMAN Fructose-bisphosphate aldolase C	298	2	12.1304	15.6957	9.38983	12.9889	3.37395	4.26503
sp|Q06330|SUH_HUMAN	RBPJ	SUH_HUMAN Recombining binding protein suppressor of hairless	2596	1	4.32152	5.58868	13.8693	11.9501	3.86921	0
sp|Q9H3N1|TMX1_HUMAN	TMX1	TMX1_HUMAN Thioredoxin-related transmembrane protein 1	2533	7	121.496	156.927	178.329	130.52	156.567	125.534
sp|Q9BV40|VAMP8_HUMAN	VAMP8	VAMP8_HUMAN Vesicle-associated membrane protein 8	3779	2	125.49	162.04	299.237	285.544	136.576	172.031
sp|O95297|MPZL1_HUMAN	MPZL1	MPZL1_HUMAN Myelin protein zero-like protein 1	2964	2	7.9566	10.2685	3.3589	4.43648	4.33253	9.62988
sp|Q86X76-3|NIT1_HUMAN	NIT1	NIT1_HUMAN Isoform 4 of Nitrilase homolog 1	2327	2	17.7536	22.9067	8.72952	12.9131	11.4003	8.27342
sp|Q9C0J8|WDR33_HUMAN	WDR33	WDR33_HUMAN pre-mRNA 3' end processing protein WDR33	2314	4	77.334	99.6924	157.659	147.486	137.039	180.4
sp|Q9HAV0|GBB4_HUMAN	GNB4	GBB4_HUMAN Guanine nucleotide-binding protein subunit beta-4	406	6	447.685	577.008	270.865	312.036	319.126	389.265
sp|Q68CQ7|GL8D1_HUMAN	GLT8D1	GL8D1_HUMAN Glycosyltransferase 8 domain-containing protein 1	3738	1	16.6823	21.4873	7.20353	4.44626	6.04938	0
sp|P50897|PPT1_HUMAN	PPT1	PPT1_HUMAN Palmitoyl-protein thioesterase 1	3494	4	71.1704	91.6396	59.4523	70.4538	25.7219	27.2215
sp|P51610-4|HCFC1_HUMAN	HCFC1	HCFC1_HUMAN Isoform 4 of Host cell factor 1	937	11	320.636	412.832	268.795	293.153	313.299	382.415
sp|Q9BU61|NDUF3_HUMAN	NDUFAF3	NDUF3_HUMAN NADH dehydrogenase [ubiquinone] 1 alpha subcomplex assembly factor 3	3835	1	46.5099	59.8652	38.7537	33.2831	37.371	41.5818
sp|P48449|ERG7_HUMAN	LSS	ERG7_HUMAN Lanosterol synthase	2079	8	103.995	133.74	59.0439	44.2379	91.6629	80.9441
sp|Q8N271|PROM2_HUMAN	PROM2	PROM2_HUMAN Prominin-2	1414	1	8.52995	10.9631	0	0	54.6572	71.0386
sp|Q99714|HCD2_HUMAN	HSD17B10	HCD2_HUMAN 3-hydroxyacyl-CoA dehydrogenase type-2	2934	6	77.3043	99.3539	40.5971	41.3615	41.5737	23.5993
sp|P15529-2|MCP_HUMAN	CD46	MCP_HUMAN Isoform B of Membrane cofactor protein	1994	2	49.1604	63.1749	47.6211	47.5728	97.0929	139.744
sp|P28062|PSB8_HUMAN	PSMB8	PSB8_HUMAN Proteasome subunit beta type-8	1095	5	638.952	820.883	644.75	620.511	360.795	276.285
sp|Q15067|ACOX1_HUMAN	ACOX1	ACOX1_HUMAN Peroxisomal acyl-coenzyme A oxidase 1	460	4	211.836	272.124	7.20383	27.0108	110.992	105.166
sp|Q8IZ81|ELMD2_HUMAN	ELMOD2	ELMD2_HUMAN ELMO domain-containing protein 2	1955	1	4.70945	6.0453	5.36903	7.33401	5.28697	12.4841
sp|P14866|HNRPL_HUMAN	HNRNPL	HNRPL_HUMAN Heterogeneous nuclear ribonucleoprotein L	238	26	868.114	1112.33	766.929	931.671	864.72	1128.68
sp|P60709|ACTB_HUMAN	ACTB	ACTB_HUMAN Actin, cytoplasmic 1	922	37	958.127	1227.59	1246.27	1141	526.39	792.787
sp|Q9NY93|DDX56_HUMAN	DDX56	DDX56_HUMAN Probable ATP-dependent RNA helicase DDX56	1169	3	134.185	171.89	109.775	88.9478	153.275	173.018
sp|Q9GZP9|DERL2_HUMAN	DERL2	DERL2_HUMAN Derlin-2	1125	1	14.364	18.3945	12.3444	16.7842	9.19251	11.3066
sp|P25311|ZA2G_HUMAN	AZGP1	ZA2G_HUMAN Zinc-alpha-2-glycoprotein	1807	6	756.017	967.516	30.4741	45.0034	59.1807	28.3926
sp|Q9H2U1|DHX36_HUMAN	DHX36	DHX36_HUMAN Probable ATP-dependent RNA helicase DHX36	746	2	81.0657	103.739	78.4281	55.9328	131.523	111.788
sp|O00422|SAP18_HUMAN	SAP18	SAP18_HUMAN Histone deacetylase complex subunit SAP18	3221	7	326.587	417.927	297.127	323.308	388.789	337.68
sp|P22033|MUTA_HUMAN	MUT	MUTA_HUMAN Methylmalonyl-CoA mutase, mitochondrial	383	4	462.694	591.995	198.409	212.651	675.703	648.396
sp|O75616|ERAL1_HUMAN	ERAL1	ERAL1_HUMAN GTPase Era, mitochondrial	4409	1	20.9329	26.7744	28.5608	24.498	39.0411	38.5966
sp|Q9H2U2-2|IPYR2_HUMAN	PPA2	IPYR2_HUMAN Isoform 2 of Inorganic pyrophosphatase 2, mitochondrial	278	8	305.003	389.91	303.433	358.933	339.631	655.055
sp|Q9Y5T5|UBP16_HUMAN	USP16	UBP16_HUMAN Ubiquitin carboxyl-terminal hydrolase 16	3562	1	6.47413	8.27537	6.33177	5.39387	2.75685	0
sp|P62913|RL11_HUMAN	RPL11	RL11_HUMAN 60S ribosomal protein L11	640	8	565.938	723.155	614.356	528.855	192.452	256.202
sp|Q9UMX5|NENF_HUMAN	NENF	NENF_HUMAN Neudesin	3745	3	66.233	84.6122	30.676	31.4702	46.8332	74.504
sp|Q9NX18|SDHF2_HUMAN	SDHAF2	SDHF2_HUMAN Succinate dehydrogenase assembly factor 2, mitochondrial	1635	3	232.915	297.507	32.2163	48.0656	143.388	191.422
sp|O60306|AQR_HUMAN	AQR	AQR_HUMAN Intron-binding protein aquarius	982	2	64.4885	82.3588	64.2742	61.8006	92.7719	133.841
sp|Q9Y5L4|TIM13_HUMAN	TIMM13	TIM13_HUMAN Mitochondrial import inner membrane translocase subunit Tim13	2251	2	56.6113	72.258	54.1248	56.3631	61.0185	51.8056
sp|P54819|KAD2_HUMAN	AK2	KAD2_HUMAN Adenylate kinase 2, mitochondrial	1575	5	263.252	335.958	131.106	145.635	359.178	314.098
sp|Q9Y6M7-7|S4A7_HUMAN	SLC4A7	S4A7_HUMAN Isoform 7 of Sodium bicarbonate cotransporter 3	1681	1	43.7271	55.7974	71.2666	89.003	111.593	113.688
sp|Q32P28|P3H1_HUMAN	LEPRE1	P3H1_HUMAN Prolyl 3-hydroxylase 1	2003	5	123.896	158.028	262.663	261.638	35.2197	59.9696
sp|Q9UGT4|SUSD2_HUMAN	SUSD2	SUSD2_HUMAN Sushi domain-containing protein 2	1019	5	312.744	398.562	3.99571	8.02212	123.398	101.692
sp|P49757|NUMB_HUMAN	NUMB	NUMB_HUMAN Protein numb homolog	862	5	68.4728	87.2388	77.4657	75.2641	94.8785	95.2147
sp|P50336|PPOX_HUMAN	PPOX	PPOX_HUMAN Protoporphyrinogen oxidase	1723	1	16.4545	20.9444	9.97868	13.7436	22.152	25.4828
sp|Q9GZP4|PITH1_HUMAN	PITHD1	PITH1_HUMAN PITH domain-containing protein 1	2755	2	23.7124	30.1803	14.8696	13.1433	4.63885	0.0101691
sp|Q9NP61|ARFG3_HUMAN	ARFGAP3	ARFG3_HUMAN ADP-ribosylation factor GTPase-activating protein 3	3502	1	13.9485	17.7434	40.1193	29.2549	5.05974	6.32381
sp|P16422|EPCAM_HUMAN	EPCAM	EPCAM_HUMAN Epithelial cell adhesion molecule	1242	6	97.7458	124.332	6.4048	0.0222162	58.4812	57.8801
sp|Q8N9Z2|CC71L_HUMAN	CCDC71L	CC71L_HUMAN Coiled-coil domain-containing protein 71L	357	4	94.4475	120.02	15.8935	16.8025	47.6947	42.0152
sp|Q5VZF2|MBNL2_HUMAN	MBNL2	MBNL2_HUMAN Muscleblind-like protein 2	3576	1	8.90292	11.3003	2.64617	4.48563	4.07611	6.00111
sp|Q6P2E9|EDC4_HUMAN	EDC4	EDC4_HUMAN Enhancer of mRNA-decapping protein 4	11	5	168.57	213.728	115.606	108.92	191.37	160.155
sp|O00115|DNS2A_HUMAN	DNASE2	DNS2A_HUMAN Deoxyribonuclease-2-alpha	849	1	51.7645	65.592	13.5871	14.2654	29.8527	32.2437
sp|Q86YP4-3|P66A_HUMAN	GATAD2A	P66A_HUMAN Isoform 3 of Transcriptional repressor p66-alpha	263	9	407.509	516.104	373.968	342.127	411.566	374.203
sp|Q70UQ0|IKIP_HUMAN	IKBIP	IKIP_HUMAN Inhibitor of nuclear factor kappa-B kinase-interacting protein	3253	2	9.63959	12.2076	418.789	447.445	2.11978	33.0865
sp|O75122|CLAP2_HUMAN	CLASP2	CLAP2_HUMAN CLIP-associating protein 2	863	1	15.126	19.141	43.3414	33.9732	5.10846	0
sp|Q8WVJ2|NUDC2_HUMAN	NUDCD2	NUDC2_HUMAN NudC domain-containing protein 2	3391	1	75.5868	95.6233	33.8369	41.3281	21.832	15.3032
sp|Q16629|SRSF7_HUMAN	SRSF7	SRSF7_HUMAN Serine/arginine-rich splicing factor 7	809	13	214.612	271.429	189.817	201.958	224.58	312.857
sp|Q9HCE1|MOV10_HUMAN	MOV10	MOV10_HUMAN Putative helicase MOV-10	1060	3	74.5467	94.2362	4.97684	10.4755	56.2428	61.6453
sp|P27144|KAD4_HUMAN	AK4	KAD4_HUMAN Adenylate kinase 4, mitochondrial	1902	6	195.338	246.601	137.806	148.091	77.1019	50.8925
sp|Q15029|U5S1_HUMAN	EFTUD2	U5S1_HUMAN 116 kDa U5 small nuclear ribonucleoprotein component	946	12	474.613	599.141	465.239	451.171	487.297	594.217
sp|P30740|ILEU_HUMAN	SERPINB1	ILEU_HUMAN Leukocyte elastase inhibitor	544	7	127.334	160.743	250.476	222.957	11.9734	19.1612
sp|Q9UBB5|MBD2_HUMAN	MBD2	MBD2_HUMAN Methyl-CpG-binding domain protein 2	817	2	47.0813	59.4215	38.8751	36.4873	28.9878	33.3626
sp|Q6UW78|CK083_HUMAN	C11orf83	CK083_HUMAN UPF0723 protein C11orf83	3368	1	221.05	278.811	106.352	124.291	201.852	210.836
sp|Q56VL3|OCAD2_HUMAN	OCIAD2	OCAD2_HUMAN OCIA domain-containing protein 2	3049	2	85.2182	107.463	113.631	121.129	63.7655	65.8074
sp|P30038|AL4A1_HUMAN	ALDH4A1	AL4A1_HUMAN Delta-1-pyrroline-5-carboxylate dehydrogenase, mitochondrial	84	4	291.405	367.468	41.6618	62.546	386.935	376.398
sp|Q92485|ASM3B_HUMAN	SMPDL3B	ASM3B_HUMAN Acid sphingomyelinase-like phosphodiesterase 3b	3524	4	294.975	371.969	37.1137	28.5653	164.218	215.514
sp|Q16762|THTR_HUMAN	TST	THTR_HUMAN Thiosulfate sulfurtransferase	3157	4	52.7252	66.4761	29.67	28.8582	29.4072	25.8415
sp|P53803|RPAB4_HUMAN	POLR2K	RPAB4_HUMAN DNA-directed RNA polymerases I, II, and III subunit RPABC4	4508	1	231.715	291.729	236.282	195.831	284.787	317.42
sp|P26368|U2AF2_HUMAN	U2AF2	U2AF2_HUMAN Splicing factor U2AF 65 kDa subunit	1566	13	377.901	475.71	398.314	349.661	350.451	469.917
sp|Q13555-4|KCC2G_HUMAN	CAMK2G	KCC2G_HUMAN Isoform 4 of Calcium/calmodulin-dependent protein kinase type II subunit gamma	897	4	215.361	270.966	129.853	172.234	25.6275	29.7935
sp|Q92947|GCDH_HUMAN	GCDH	GCDH_HUMAN Glutaryl-CoA dehydrogenase, mitochondrial	277	6	386.775	486.479	264.14	317.593	689.626	631.612
sp|P18084|ITB5_HUMAN	ITGB5	ITB5_HUMAN Integrin beta-5	2313	8	274.317	344.987	348.63	362.621	178.009	183.914
sp|Q5SY16|NOL9_HUMAN	NOL9	NOL9_HUMAN Polynucleotide 5'-hydroxyl-kinase NOL9	3840	1	41.5632	52.2337	37.1111	29.1375	63.2395	60.8249
sp|Q96KM6|Z512B_HUMAN	ZNF512B	Z512B_HUMAN Zinc finger protein 512B	3015	1	7.45328	9.36648	17.4482	21.4488	50.5916	62.7305
sp|Q96EL3|RM53_HUMAN	MRPL53	RM53_HUMAN 39S ribosomal protein L53, mitochondrial	4376	1	124.503	156.416	103.79	104.471	114.482	61.3694
sp|Q9H7E9-2|CH033_HUMAN	C8orf33	CH033_HUMAN Isoform 2 of UPF0488 protein C8orf33	58	1	27.742	34.8516	22.3839	21.5285	23.1919	19.5697
sp|Q13111|CAF1A_HUMAN	CHAF1A	CAF1A_HUMAN Chromatin assembly factor 1 subunit A	3198	3	132.785	166.805	133.494	108.982	208.479	217.057
sp|P62851|RS25_HUMAN	RPS25	RS25_HUMAN 40S ribosomal protein S25	244	3	133.209	167.242	135.768	98.3124	78.91	45.1776
sp|P51649-2|SSDH_HUMAN	ALDH5A1	SSDH_HUMAN Isoform 2 of Succinate-semialdehyde dehydrogenase, mitochondrial	394	8	437.538	549.211	127.913	163.677	225.872	201.544
sp|Q9BXW7|CECR5_HUMAN	CECR5	CECR5_HUMAN Cat eye syndrome critical region protein 5	1952	4	201.159	252.497	171.473	178.765	200.306	182.201
sp|Q9Y487|VPP2_HUMAN	ATP6V0A2	VPP2_HUMAN V-type proton ATPase 116 kDa subunit a isoform 2	122	1	14.4153	18.0906	11.653	8.15767	26.3856	13.6484
sp|O15270|SPTC2_HUMAN	SPTLC2	SPTC2_HUMAN Serine palmitoyltransferase 2	1596	4	267.645	335.863	236.348	256.897	223.681	237.147
sp|P61086|UBE2K_HUMAN	UBE2K	UBE2K_HUMAN Ubiquitin-conjugating enzyme E2 K	2833	2	80.4356	100.927	101.169	81.2819	14.7043	13.4861
sp|Q8IY17-4|PLPL6_HUMAN	PNPLA6	PLPL6_HUMAN Isoform 4 of Neuropathy target esterase	2047	2	26.2623	32.9499	36.1487	29.1501	16.2228	8.72969
sp|P29374|ARI4A_HUMAN	ARID4A	ARI4A_HUMAN AT-rich interactive domain-containing protein 4A	69	2	27.2814	34.1989	27.4207	32.9916	46.3589	36.1848
sp|O75150|BRE1B_HUMAN	RNF40	BRE1B_HUMAN E3 ubiquitin-protein ligase BRE1B	2028	5	97.7724	122.454	149.403	160.813	181.978	165.34
sp|Q8NFV4|ABHDB_HUMAN	ABHD11	ABHDB_HUMAN Alpha/beta hydrolase domain-containing protein 11	1161	2	416.364	521.384	75.712	129.087	528.566	454.948
sp|Q8IZL8-2|PELP1_HUMAN	PELP1	PELP1_HUMAN Isoform 2 of Proline-, glutamic acid- and leucine-rich protein 1	3733	1	71.0463	88.9417	47.2742	49.076	118.3	136.865
sp|P28290|SSFA2_HUMAN	SSFA2	SSFA2_HUMAN Sperm-specific antigen 2	1910	3	13.4436	16.8291	41.0328	46.294	83.4266	57.0462
sp|Q86XR7-2|TCAM2_HUMAN	TICAM2	TCAM2_HUMAN Isoform 2 of TIR domain-containing adapter molecule 2	3585	6	362.688	454.022	593.74	634.932	552.458	578.74
sp|O94760|DDAH1_HUMAN	DDAH1	DDAH1_HUMAN N(G),N(G)-dimethylarginine dimethylaminohydrolase 1	1456	3	140.789	176.14	172.42	168.257	14.4474	56.1285
sp|P31939|PUR9_HUMAN	ATIC	PUR9_HUMAN Bifunctional purine biosynthesis protein PURH	867	9	575.825	720.164	457.04	471.286	101.134	83.3151
sp|Q9UN86|G3BP2_HUMAN	G3BP2	G3BP2_HUMAN Ras GTPase-activating protein-binding protein 2	861	5	236.783	296.063	323.781	273.945	85.774	72.5403
sp|Q01415|GALK2_HUMAN	GALK2	GALK2_HUMAN N-acetylgalactosamine kinase	4391	1	23.7132	29.643	11.3316	8.86538	16.3201	11.8831
sp|P62841|RS15_HUMAN	RPS15	RS15_HUMAN 40S ribosomal protein S15	3022	5	315.598	394.484	263.537	166.738	308.316	251.294
sp|Q9BSC4|NOL10_HUMAN	NOL10	NOL10_HUMAN Nucleolar protein 10	2164	3	34.7851	43.4475	22.2506	19.8894	30.0737	27.1699
sp|Q9UPN6|SCAF8_HUMAN	SCAF8	SCAF8_HUMAN Protein SCAF8	2748	2	109.854	137.187	189.981	132.455	146.227	196.738
sp|Q9BQE9|BCL7B_HUMAN	BCL7B	BCL7B_HUMAN B-cell CLL/lymphoma 7 protein family member B	3103	1	64.8831	80.9897	44.2996	42.5633	55.8653	41.8495
sp|Q15599|NHRF2_HUMAN	SLC9A3R2	NHRF2_HUMAN Na(+)/H(+) exchange regulatory cofactor NHE-RF2	2935	6	133.452	166.57	120.766	111.463	118.785	118.087
sp|Q13242|SRSF9_HUMAN	SRSF9	SRSF9_HUMAN Serine/arginine-rich splicing factor 9	2392	4	16.0265	19.994	12.3565	20.0734	30.9025	31.2018
sp|Q15369|ELOC_HUMAN	TCEB1	ELOC_HUMAN Transcription elongation factor B polypeptide 1	1561	5	244.846	305.456	176.086	169.281	42.1548	104.026
sp|Q9Y4K0|LOXL2_HUMAN	LOXL2	LOXL2_HUMAN Lysyl oxidase homolog 2	3302	1	12.4932	15.5855	48.0593	48.4097	1.99346	0
sp|Q96FQ6|S10AG_HUMAN	S100A16	S10AG_HUMAN Protein S100-A16	78	6	657.432	819.795	67.4492	143.391	458.816	471.235
sp|P0DJ93|SIM13_HUMAN	SMIM13	SIM13_HUMAN Small integral membrane protein 13	4666	1	6.31493	7.87395	5.32549	4.20861	5.99902	0
sp|P78545|ELF3_HUMAN	ELF3	ELF3_HUMAN ETS-related transcription factor Elf-3	2629	2	80.8963	100.844	22.281	21.0371	75.1503	91.4134
sp|P50416|CPT1A_HUMAN	CPT1A	CPT1A_HUMAN Carnitine O-palmitoyltransferase 1, liver isoform	986	10	353.768	440.843	278.932	274.042	569.307	543.715
sp|Q7KZ85|SPT6H_HUMAN	SUPT6H	SPT6H_HUMAN Transcription elongation factor SPT6	1088	9	173.06	215.636	193.828	175.279	176.776	192.486
sp|O15431|COPT1_HUMAN	SLC31A1	COPT1_HUMAN High affinity copper uptake protein 1	2129	1	61.5396	76.663	42.8906	49.5015	141.606	178.052
sp|Q9UBL3|ASH2L_HUMAN	ASH2L	ASH2L_HUMAN Set1/Ash2 histone methyltransferase complex subunit ASH2	2649	3	125.593	156.419	118.627	113.887	145.583	178.245
sp|P62266|RS23_HUMAN	RPS23	RS23_HUMAN 40S ribosomal protein S23	1062	12	1045.9	1301.27	1152.61	1007.46	472.372	412.865
sp|O43684|BUB3_HUMAN	BUB3	BUB3_HUMAN Mitotic checkpoint protein BUB3	4397	6	402.006	500.097	371.112	369.383	512.909	653.652
sp|Q9NVA2-2|SEP11_HUMAN	2011-09-10	SEP11_HUMAN Isoform 2 of Septin-11	41	3	57.0153	70.9169	118.658	164.71	0	16.9026
sp|Q05519|SRS11_HUMAN	SRSF11	SRS11_HUMAN Serine/arginine-rich splicing factor 11	2952	3	202.819	252.181	123.317	160.037	174.8	224.533
sp|Q12830|BPTF_HUMAN	BPTF	BPTF_HUMAN Nucleosome-remodeling factor subunit BPTF	3588	3	49.415	61.4115	24.518	21.7662	31.8097	39.4106
sp|Q9HBH5|RDH14_HUMAN	RDH14	RDH14_HUMAN Retinol dehydrogenase 14	782	3	75.0332	93.2205	43.5276	55.1784	73.3057	77.5862
sp|Q92552|RT27_HUMAN	MRPS27	RT27_HUMAN 28S ribosomal protein S27, mitochondrial	1502	2	49.697	61.7174	45.305	42.5938	63.2101	61.8966
sp|Q86TM6|SYVN1_HUMAN	SYVN1	SYVN1_HUMAN E3 ubiquitin-protein ligase synoviolin	113	2	71.1448	88.3352	77.357	74.0029	63.0173	62.5319
sp|Q15326|ZMY11_HUMAN	ZMYND11	ZMY11_HUMAN Zinc finger MYND domain-containing protein 11	410	1	56.3926	69.9949	48.4698	54.8387	65.4415	84.4899
sp|Q96PZ0|PUS7_HUMAN	PUS7	PUS7_HUMAN Pseudouridylate synthase 7 homolog	1199	1	17.0431	21.1467	15.2701	14.1576	11.164	11.0733
sp|Q86SK9|SCD5_HUMAN	SCD5	SCD5_HUMAN Stearoyl-CoA desaturase 5	1965	1	133.625	165.777	53.9315	55.4015	147.785	131.2
sp|Q3SXM5|HSDL1_HUMAN	HSDL1	HSDL1_HUMAN Inactive hydroxysteroid dehydrogenase-like protein 1	1472	3	164.524	204.065	85.7468	91.2007	40.365	40.8587
sp|Q9BWS9-2|CHID1_HUMAN	CHID1	CHID1_HUMAN Isoform 2 of Chitinase domain-containing protein 1	3360	3	83.0354	102.963	91.1981	93.7905	86.6575	116.72
sp|Q9P2M7|CING_HUMAN	CGN	CING_HUMAN Cingulin	1964	1	18.2942	22.6735	0	0	9.58639	10.8738
sp|Q9P0K7-2|RAI14_HUMAN	RAI14	RAI14_HUMAN Isoform 2 of Ankycorbin	1217	3	109.467	135.666	451.131	353.281	54.2211	87.3672
sp|O95900|TRUB2_HUMAN	TRUB2	TRUB2_HUMAN Probable tRNA pseudouridine synthase 2	4734	1	8.48992	10.5197	5.86722	9.03247	26.9904	24.3552
sp|Q9NXW2-2|DJB12_HUMAN	DNAJB12	DJB12_HUMAN Isoform 2 of DnaJ homolog subfamily B member 12	1135	1	43.8152	54.2885	29.5734	32.9687	25.1982	29.7734
sp|P39656|OST48_HUMAN	DDOST	OST48_HUMAN Dolichyl-diphosphooligosaccharide--protein glycosyltransferase 48 kDa subunit	1692	9	425.152	526.294	330.9	332.709	760.536	732.99
sp|Q5SWX8|ODR4_HUMAN	ODR4	ODR4_HUMAN Protein odr-4 homolog	875	4	74.4874	92.1907	44.0303	61.2473	130.492	149.281
sp|Q9HD45|TM9S3_HUMAN	TM9SF3	TM9S3_HUMAN Transmembrane 9 superfamily member 3	2399	5	182.034	225.193	237.222	260.26	161.125	184.153
sp|Q7L5Y1-4|ENOF1_HUMAN	ENOSF1	ENOF1_HUMAN Isoform 4 of Mitochondrial enolase superfamily member 1	1458	2	113.336	140.056	18.8403	23.9071	16.9974	0
sp|O95551-2|TYDP2_HUMAN	TDP2	TYDP2_HUMAN Isoform 2 of Tyrosyl-DNA phosphodiesterase 2	14	1	72.1073	89.0946	48.1318	47.1908	16.3512	18.9401
sp|Q9NQT4|EXOS5_HUMAN	EXOSC5	EXOS5_HUMAN Exosome complex component RRP46	1967	2	105.635	130.449	140.115	112.547	188.908	211.277
sp|P17931|LEG3_HUMAN	LGALS3	LEG3_HUMAN Galectin-3	3901	8	777.557	960.036	309.154	326.911	263.853	141.235
sp|Q16630-2|CPSF6_HUMAN	CPSF6	CPSF6_HUMAN Isoform 2 of Cleavage and polyadenylation specificity factor subunit 6	1188	4	117.18	144.623	112.738	99.3115	163.695	184.352
sp|Q5JTH9|RRP12_HUMAN	RRP12	RRP12_HUMAN RRP12-like protein	303	7	131.291	161.996	175.857	173.299	165.982	177.146
sp|Q9Y3C1-2|NOP16_HUMAN	NOP16	NOP16_HUMAN Isoform 2 of Nucleolar protein 16	1543	4	170.151	209.824	136.932	134.327	214.843	239.67
sp|Q8N684-3|CPSF7_HUMAN	CPSF7	CPSF7_HUMAN Isoform 3 of Cleavage and polyadenylation specificity factor subunit 7	1187	3	46.6073	57.4547	31.3728	38.5645	57.4013	67.8816
sp|Q9NTZ6|RBM12_HUMAN	RBM12	RBM12_HUMAN RNA-binding protein 12	2488	2	60.0481	73.998	110.591	90.1438	59.4659	109.448
sp|Q9NQX7|ITM2C_HUMAN	ITM2C	ITM2C_HUMAN Integral membrane protein 2C	1830	1	27.671	34.0932	27.9648	21.4763	11.7805	6.08792
sp|Q9H3P7|GCP60_HUMAN	ACBD3	GCP60_HUMAN Golgi resident protein GCP60	813	7	215.484	265.433	217.879	222.627	171.288	258.538
sp|Q9Y5B9|SP16H_HUMAN	SUPT16H	SP16H_HUMAN FACT complex subunit SPT16	237	22	559.269	688.884	499.536	460.341	862.259	933.034
sp|P08648|ITA5_HUMAN	ITGA5	ITA5_HUMAN Integrin alpha-5	891	3	2.365	2.91296	107.228	118.529	10.8115	26.1492
sp|Q6PD62|CTR9_HUMAN	CTR9	CTR9_HUMAN RNA polymerase-associated protein CTR9 homolog	439	3	285.898	351.979	193.229	182.838	259.39	277.233
sp|O14617-5|AP3D1_HUMAN	AP3D1	AP3D1_HUMAN Isoform 5 of AP-3 complex subunit delta-1	2048	2	164.467	202.463	237.544	211.103	60.4421	48.0686
sp|P49773|HINT1_HUMAN	HINT1	HINT1_HUMAN Histidine triad nucleotide-binding protein 1	1798	7	127.882	157.376	223.746	176.544	28.2195	31.8621
sp|Q6DN03|H2B2C_HUMAN	HIST2H2BC	H2B2C_HUMAN Putative histone H2B type 2-C	1548	5	126.942	156.143	297.598	317.87	179.566	249.259
sp|Q9NPQ8|RIC8A_HUMAN	RIC8A	RIC8A_HUMAN Synembryn-A	1801	3	83.9812	103.298	137.101	118.422	30.943	37.4099
sp|Q49B96|COX19_HUMAN	COX19	COX19_HUMAN Cytochrome c oxidase assembly protein COX19	4274	1	21.9851	27.0348	23.7296	28.4914	32.5161	32.4826
sp|P09669|COX6C_HUMAN	COX6C	COX6C_HUMAN Cytochrome c oxidase subunit 6C	945	8	673.108	827.57	327.074	418.119	351.863	424.977
sp|Q9UHL4|DPP2_HUMAN	DPP7	DPP2_HUMAN Dipeptidyl peptidase 2	332	3	135.591	166.658	114.006	100.287	172.988	174.112
sp|O43660|PLRG1_HUMAN	PLRG1	PLRG1_HUMAN Pleiotropic regulator 1	2252	6	159.75	196.208	154.853	153.022	240.757	307.974
sp|Q9Y285|SYFA_HUMAN	FARSA	SYFA_HUMAN Phenylalanine--tRNA ligase alpha subunit	3637	2	38.4365	47.1957	33.0764	36.7549	30.6628	26.7339
sp|Q92759|TF2H4_HUMAN	GTF2H4	TF2H4_HUMAN General transcription factor IIH subunit 4	1070	3	205.103	251.785	321.16	285.227	218.769	267.123
sp|Q9Y5G2|PCDGE_HUMAN	PCDHGB2	PCDGE_HUMAN Protocadherin gamma-B2	114	1	23.6777	29.0662	38.2685	30.1091	35.7297	44.2619
sp|P14649|MYL6B_HUMAN	MYL6B	MYL6B_HUMAN Myosin light chain 6B	1366	1	28.9709	35.5627	42.5131	34.1432	14.9127	20.0485
sp|Q10713|MPPA_HUMAN	PMPCA	MPPA_HUMAN Mitochondrial-processing peptidase subunit alpha	3372	4	126.451	155.13	126.529	122.292	38.4746	28.9414
sp|O43598|DNPH1_HUMAN	DNPH1	DNPH1_HUMAN 2'-deoxynucleoside 5'-phosphate N-hydrolase 1	2011	2	71.1233	87.1857	44.0313	52.4266	29.5403	12.525
sp|Q9P2I0|CPSF2_HUMAN	CPSF2	CPSF2_HUMAN Cleavage and polyadenylation specificity factor subunit 2	3649	2	8.50795	10.4269	10.8474	15.7142	25.5611	24.9601
sp|Q9H330|TM245_HUMAN	TMEM245	TM245_HUMAN Transmembrane protein 245	1440	1	6.96276	8.53168	12.6529	11.2735	24.5132	17.2565
sp|Q13643|FHL3_HUMAN	FHL3	FHL3_HUMAN Four and a half LIM domains protein 3	4029	1	12.2767	15.041	25.8911	25.641	0	0.0260094
sp|P08621|RU17_HUMAN	SNRNP70	RU17_HUMAN U1 small nuclear ribonucleoprotein 70 kDa	2421	21	939.008	1150.28	894.367	850.801	902.02	1504.69
sp|Q15084-2|PDIA6_HUMAN	PDIA6	PDIA6_HUMAN Isoform 2 of Protein disulfide-isomerase A6	344	14	492.833	603.714	162.575	213.809	301.72	325.225
sp|Q9Y2H6|FND3A_HUMAN	FNDC3A	FND3A_HUMAN Fibronectin type-III domain-containing protein 3A	3881	2	25.1281	30.7757	41.8108	32.5787	21.2887	43.881
sp|Q9Y4P3|TBL2_HUMAN	TBL2	TBL2_HUMAN Transducin beta-like protein 2	1698	8	155.903	190.906	151.529	158.528	169.867	179.582
sp|Q96Q45-3|TM237_HUMAN	TMEM237	TM237_HUMAN Isoform 3 of Transmembrane protein 237	1447	1	87.5191	107.162	47.961	38.4537	56.0906	55.3901
sp|Q9UMY1|NOL7_HUMAN	NOL7	NOL7_HUMAN Nucleolar protein 7	3655	3	82.3887	100.87	91.2092	86.9697	131.875	149.546
sp|O60783|RT14_HUMAN	MRPS14	RT14_HUMAN 28S ribosomal protein S14, mitochondrial	4517	1	47.4392	58.0665	46.7392	47.959	51.5718	47.7715
sp|Q9NQ55-3|SSF1_HUMAN	PPAN	SSF1_HUMAN Isoform 3 of Suppressor of SWI4 1 homolog	4439	3	108.075	132.189	77.6722	74.0706	83.6225	102.303
sp|Q8IX01|SUGP2_HUMAN	SUGP2	SUGP2_HUMAN SURP and G-patch domain-containing protein 2	1687	2	77.7068	95.0337	49.5817	47.3135	51.7863	71.6639
sp|Q7L1Q6-3|BZW1_HUMAN	BZW1	BZW1_HUMAN Isoform 3 of Basic leucine zipper and W2 domain-containing protein 1	583	13	618.211	755.601	636.064	647.913	124.554	97.7146
sp|P08842|STS_HUMAN	STS	STS_HUMAN Steryl-sulfatase	2825	3	26.6764	32.5924	3.25037	4.85089	158.964	177.303
sp|P06576|ATPB_HUMAN	ATP5B	ATPB_HUMAN ATP synthase subunit beta, mitochondrial	1056	18	475.248	580.33	304.606	325.546	382.396	420.806
sp|Q8WXA9-2|SREK1_HUMAN	SREK1	SREK1_HUMAN Isoform 2 of Splicing regulatory glutamine/lysine-rich protein 1	1389	2	106.7	130.228	202.875	206.629	241.517	298.425
sp|O95881|TXD12_HUMAN	TXNDC12	TXD12_HUMAN Thioredoxin domain-containing protein 12	2970	4	490.192	597.844	365.538	442.887	657.449	734.637
sp|Q5T160|SYRM_HUMAN	RARS2	SYRM_HUMAN Probable arginine--tRNA ligase, mitochondrial	3966	1	91.205	111.227	35.787	44.5315	101.419	95.2214
sp|Q9P015|RM15_HUMAN	MRPL15	RM15_HUMAN 39S ribosomal protein L15, mitochondrial	2958	6	405.578	494.604	375.375	316.909	357.23	406.93
sp|Q8NBN7|RDH13_HUMAN	RDH13	RDH13_HUMAN Retinol dehydrogenase 13	1629	3	60.6032	73.8829	63.0897	59.3089	145.63	140.367
sp|Q8N1F7|NUP93_HUMAN	NUP93	NUP93_HUMAN Nuclear pore complex protein Nup93	1747	17	571.403	696.533	577.414	594.881	663.597	769.577
sp|P12830|CADH1_HUMAN	CDH1	CADH1_HUMAN Cadherin-1	2804	3	21.7995	26.5722	5.31908	1.45877	42.4814	43.646
sp|Q13123|RED_HUMAN	IK	RED_HUMAN Protein Red	141	11	165.628	201.792	159.343	169.452	225.343	237.538
sp|O95182|NDUA7_HUMAN	NDUFA7	NDUA7_HUMAN NADH dehydrogenase [ubiquinone] 1 alpha subcomplex subunit 7	1518	2	43.9409	53.5305	28.2936	25.7446	15.9731	18.9839
sp|O43826-2|G6PT1_HUMAN	SLC37A4	G6PT1_HUMAN Isoform 2 of Glucose-6-phosphate translocase	974	1	12.6204	15.3742	8.94072	14.2959	6.0956	11.2353
sp|Q9H488|OFUT1_HUMAN	POFUT1	OFUT1_HUMAN GDP-fucose protein O-fucosyltransferase 1	3200	5	15.9438	19.4112	84.3826	67.4915	58.5427	37.6653
sp|Q8ND56-2|LS14A_HUMAN	LSM14A	LS14A_HUMAN Isoform 2 of Protein LSM14 homolog A	2505	5	78.641	95.6958	49.5404	70.789	19.954	10.7875
sp|Q8IXT5|RB12B_HUMAN	RBM12B	RB12B_HUMAN RNA-binding protein 12B	718	6	123.539	150.291	241.964	199.665	402.317	475.4
sp|Q92575|UBXN4_HUMAN	UBXN4	UBXN4_HUMAN UBX domain-containing protein 4	32	4	131.458	159.881	111.659	110.826	251.222	253.316
sp|Q03164-3|KMT2A_HUMAN	KMT2A	KMT2A_HUMAN Isoform 3 of Histone-lysine N-methyltransferase 2A	3587	1	4.74133	5.76556	3.89253	2.62155	12.4129	4.60872
sp|Q9UII2|ATIF1_HUMAN	ATPIF1	ATIF1_HUMAN ATPase inhibitor, mitochondrial	2996	4	473.925	576.088	393.989	433.707	1029.75	1103.24
sp|Q9BX68|HINT2_HUMAN	HINT2	HINT2_HUMAN Histidine triad nucleotide-binding protein 2, mitochondrial	665	2	51.5722	62.6609	72.7994	84.3239	187.685	204.103
sp|Q7Z7H5|TMED4_HUMAN	TMED4	TMED4_HUMAN Transmembrane emp24 domain-containing protein 4	2665	1	35.6847	43.3533	50.3115	51.2889	34.5401	29.4431
sp|Q9Y6M5|ZNT1_HUMAN	SLC30A1	ZNT1_HUMAN Zinc transporter 1	1004	3	50.1237	60.8494	69.389	65.8338	47.85	54.1119
sp|Q9NX47|MARH5_HUMAN	2011-03-04	MARH5_HUMAN E3 ubiquitin-protein ligase MARCH5	4265	2	14.8343	18.0082	9.14636	9.411	9.09513	11.2157
sp|Q96BP2|CHCH1_HUMAN	CHCHD1	CHCH1_HUMAN Coiled-coil-helix-coiled-coil-helix domain-containing protein 1	4718	2	28.6557	34.7769	24.1338	16.9143	26.8845	26.7002
sp|O60216|RAD21_HUMAN	RAD21	RAD21_HUMAN Double-strand-break repair protein rad21 homolog	1765	5	79.6227	96.612	52.6692	62.1476	107.999	103.452
tr|M0QXA7|M0QXA7_HUMAN	WIZ	M0QXA7_HUMAN Protein Wiz	2214	4	53.7503	65.1744	44.5486	49.3872	79.7791	103.818
sp|P60468|SC61B_HUMAN	SEC61B	SC61B_HUMAN Protein transport protein Sec61 subunit beta	3727	1	1.98969	2.41121	0	0	7.10907	0
sp|P01033|TIMP1_HUMAN	TIMP1	TIMP1_HUMAN Metalloproteinase inhibitor 1	3794	2	43.308	52.4592	111.284	96.6714	29.8362	41.9261
sp|Q9H9J2|RM44_HUMAN	MRPL44	RM44_HUMAN 39S ribosomal protein L44, mitochondrial	2308	1	39.9985	48.4273	38.8431	36.7645	28.1991	40.6567
sp|Q13057-2|COASY_HUMAN	COASY	COASY_HUMAN Isoform 2 of Bifunctional coenzyme A synthase	2150	3	41.8504	50.6625	58.4942	61.2672	61.0361	37.0903
sp|P52294|IMA5_HUMAN	KPNA1	IMA5_HUMAN Importin subunit alpha-5	2979	3	134.811	163.177	152.045	130.998	130.748	103.938
sp|Q7Z4V5|HDGR2_HUMAN	HDGFRP2	HDGR2_HUMAN Hepatoma-derived growth factor-related protein 2	908	4	127.088	153.773	137.119	121.406	188.428	209.66
sp|P63165|SUMO1_HUMAN	SUMO1	SUMO1_HUMAN Small ubiquitin-related modifier 1	3647	3	114.522	138.567	72.1921	91.3705	71.9542	135.693
sp|P49756|RBM25_HUMAN	RBM25	RBM25_HUMAN RNA-binding protein 25	1755	12	472.161	571.287	457.478	430.997	413.692	429.297
sp|Q9P0U3|SENP1_HUMAN	SENP1	SENP1_HUMAN Sentrin-specific protease 1	4771	1	36.25	43.8436	38.1963	39.8075	43.8584	72.3235
sp|Q52LW3|RHG29_HUMAN	ARHGAP29	RHG29_HUMAN Rho GTPase-activating protein 29	1761	1	14.109	17.0611	17.0055	14.3839	13.2146	10.7532
sp|Q8NEJ9|NGDN_HUMAN	NGDN	NGDN_HUMAN Neuroguidin	1489	4	149.234	180.43	107.327	99.6342	132.529	119.614
sp|P46100|ATRX_HUMAN	ATRX	ATRX_HUMAN Transcriptional regulator ATRX	3387	2	19.04	23.0132	26.9574	27.1187	26.7501	22.3296
sp|Q13641|TPBG_HUMAN	TPBG	TPBG_HUMAN Trophoblast glycoprotein	884	2	95.0008	114.814	43.9842	51.401	74.8756	97.0874
sp|O00410-3|IPO5_HUMAN	IPO5	IPO5_HUMAN Isoform 3 of Importin-5	1240	11	210.472	254.254	252.475	260.313	129.86	108.365
sp|P30876|RPB2_HUMAN	POLR2B	RPB2_HUMAN DNA-directed RNA polymerase II subunit RPB2	1032	6	26.9231	32.5118	28.5672	25.17	23.4824	24.1587
sp|P19388|RPAB1_HUMAN	POLR2E	RPAB1_HUMAN DNA-directed RNA polymerases I, II, and III subunit RPABC1	1390	1	84.1871	101.613	93.7858	77.4468	101.282	122.788
sp|Q96DV4|RM38_HUMAN	MRPL38	RM38_HUMAN 39S ribosomal protein L38, mitochondrial	2705	5	313.823	378.614	256.97	291.605	219.335	249.049
sp|P04062|GLCM_HUMAN	GBA	GLCM_HUMAN Glucosylceramidase	2929	4	355.668	429.044	349.698	305.323	198.769	207.816
sp|Q8IY81|SPB1_HUMAN	FTSJ3	SPB1_HUMAN pre-rRNA processing protein FTSJ3	268	5	72.394	87.323	55.8218	66.7812	60.9324	93.5998
sp|P12532|KCRU_HUMAN	CKMT1A	KCRU_HUMAN Creatine kinase U-type, mitochondrial	3853	4	357.031	430.559	0.111085	5.47667	152.109	117.776
sp|Q8IWA5|CTL2_HUMAN	SLC44A2	CTL2_HUMAN Choline transporter-like protein 2	1599	10	1079.14	1298.48	26.2124	88.4789	280.628	236.892
sp|Q02252|MMSA_HUMAN	ALDH6A1	MMSA_HUMAN Methylmalonate-semialdehyde dehydrogenase [acylating], mitochondrial	1182	2	17.3119	20.8203	19.6765	17.1046	31.8229	29.2601
sp|Q86V21|AACS_HUMAN	AACS	AACS_HUMAN Acetoacetyl-CoA synthetase	2039	2	49.6093	59.6347	33.9288	30.2441	13.0932	0
sp|Q96EY8|MMAB_HUMAN	MMAB	MMAB_HUMAN Cob(I)yrinic acid a,c-diamide adenosyltransferase, mitochondrial	3833	2	75.3942	90.6184	37.715	41.5483	93.3926	75.547
sp|P48723|HSP13_HUMAN	HSPA13	HSP13_HUMAN Heat shock 70 kDa protein 13	4374	2	100.34	120.529	177.784	129.716	66.1715	80.0498
sp|P21127|CD11B_HUMAN	CDK11B	CD11B_HUMAN Cyclin-dependent kinase 11B	1640	10	213.877	256.904	194.23	202.24	189.401	208.57
sp|Q9HDC9|APMAP_HUMAN	APMAP	APMAP_HUMAN Adipocyte plasma membrane-associated protein	2584	10	353.662	424.501	631.337	600.785	784.831	881.105
sp|Q9NPF5|DMAP1_HUMAN	DMAP1	DMAP1_HUMAN DNA methyltransferase 1-associated protein 1	2091	5	65.3185	78.4014	59.3966	60.653	153.689	182.015
sp|O75093|SLIT1_HUMAN	SLIT1	SLIT1_HUMAN Slit homolog 1 protein	3874	1	65.4121	78.4924	81.8345	95.0869	92.0903	128.118
sp|Q15629|TRAM1_HUMAN	TRAM1	TRAM1_HUMAN Translocating chain-associated membrane protein 1	2166	2	7.79929	9.35731	5.35248	6.17372	17.0262	23.1684
sp|Q8TEB1|DCA11_HUMAN	DCAF11	DCA11_HUMAN DDB1- and CUL4-associated factor 11	781	1	7.30373	8.75909	2.27166	2.22457	5.91768	0
sp|P35813-3|PPM1A_HUMAN	PPM1A	PPM1A_HUMAN Isoform 3 of Protein phosphatase 1A	1352	1	8.40607	10.0753	12.6692	12.018	0	0.0125141
sp|P49368|TCPG_HUMAN	CCT3	TCPG_HUMAN T-complex protein 1 subunit gamma	461	17	1090.6	1307.03	1046.74	944.078	439.723	456.177
sp|Q9UIJ7|KAD3_HUMAN	AK3	KAD3_HUMAN GTP:AMP phosphotransferase AK3, mitochondrial	2069	1	6.55965	7.85872	16.7244	13.7079	14.3827	11.5072
sp|O94906|PRP6_HUMAN	PRPF6	PRP6_HUMAN Pre-mRNA-processing factor 6	296	20	662.531	793.701	585.516	614.159	945.077	1151.9
sp|Q8NFC6|BD1L1_HUMAN	BOD1L1	BD1L1_HUMAN Biorientation of chromosomes in cell division protein 1-like 1	2188	4	41.0896	49.2115	35.0072	39.4088	55.3245	52.2547
sp|P53701|CCHL_HUMAN	HCCS	CCHL_HUMAN Cytochrome c-type heme lyase	2156	6	335.655	401.911	299.494	342.275	225.804	209.023
sp|P23921|RIR1_HUMAN	RRM1	RIR1_HUMAN Ribonucleoside-diphosphate reductase large subunit	3425	7	610.129	730.432	254.865	171.646	141.979	98.8888
sp|Q14677|EPN4_HUMAN	CLINT1	EPN4_HUMAN Clathrin interactor 1	1881	7	348.071	416.53	198.907	231.746	187.33	204.319
sp|Q9H9A5-6|CNO10_HUMAN	CNOT10	CNO10_HUMAN Isoform 6 of CCR4-NOT transcription complex subunit 10	752	4	74.8839	89.6098	41.8418	56.0336	28.0823	25.8632
sp|Q5HYI8|RABL3_HUMAN	RABL3	RABL3_HUMAN Rab-like protein 3	3611	1	11.6145	13.8867	6.56624	4.73568	13.5958	0
sp|Q15910-2|EZH2_HUMAN	EZH2	EZH2_HUMAN Isoform 2 of Histone-lysine N-methyltransferase EZH2	3044	2	97.76	116.879	94.6038	94.0751	77.1604	82.7247
sp|Q5JPE7|NOMO2_HUMAN	NOMO2	NOMO2_HUMAN Nodal modulator 2	667	5	276.975	331.141	314.694	335.453	411.076	492.285
sp|O60232|SSA27_HUMAN	SSSCA1	SSA27_HUMAN Sjoegren syndrome/scleroderma autoantigen 1	301	1	51.7227	61.837	49.9739	59.4372	49.3326	34.4984
sp|P42696|RBM34_HUMAN	RBM34	RBM34_HUMAN RNA-binding protein 34	2667	5	162.327	194.057	155.82	137.554	269.652	297.146
sp|P49848-3|TAF6_HUMAN	TAF6	TAF6_HUMAN Isoform 3 of Transcription initiation factor TFIID subunit 6	608	2	24.2451	28.9828	18.8286	19.4877	32.1576	33.3647
sp|Q12849|GRSF1_HUMAN	GRSF1	GRSF1_HUMAN G-rich sequence factor 1	3876	6	241.97	289.196	211.559	188.727	201.062	209.365
sp|P21796|VDAC1_HUMAN	VDAC1	VDAC1_HUMAN Voltage-dependent anion-selective channel protein 1	3196	17	390.424	466.453	488.559	562.98	723.61	599.445
sp|Q8N3U4-2|STAG2_HUMAN	STAG2	STAG2_HUMAN Isoform 2 of Cohesin subunit SA-2	1470	5	189.378	226.255	141.133	163.085	268.374	338.592
sp|P11940|PABP1_HUMAN	PABPC1	PABP1_HUMAN Polyadenylate-binding protein 1	1063	11	608.786	726.683	580.609	484.262	358.244	274.036
sp|Q9NXF1|TEX10_HUMAN	TEX10	TEX10_HUMAN Testis-expressed sequence 10 protein	2463	1	12.2368	14.606	8.28087	9.36229	18.2177	8.24261
sp|O75489|NDUS3_HUMAN	NDUFS3	NDUS3_HUMAN NADH dehydrogenase [ubiquinone] iron-sulfur protein 3, mitochondrial	272	4	254.85	304.159	151.835	165.999	205.487	196.631
sp|Q93034|CUL5_HUMAN	CUL5	CUL5_HUMAN Cullin-5	2124	3	231.572	276.214	265.67	241.896	96.8685	98.1585
sp|Q76FK4|NOL8_HUMAN	NOL8	NOL8_HUMAN Nucleolar protein 8	3613	1	34.2801	40.8858	37.4907	31.197	86.6617	94.2602
sp|Q14195-2|DPYL3_HUMAN	DPYSL3	DPYL3_HUMAN Isoform LCRMP-4 of Dihydropyrimidinase-related protein 3	1195	2	65.1566	77.6766	93.4084	93.4187	47.5743	65.0804
sp|Q8WWC4|CB047_HUMAN	C2orf47	CB047_HUMAN Uncharacterized protein C2orf47, mitochondrial	3136	3	161.505	192.442	178.295	200.173	47.0217	63.9919
sp|Q92934|BAD_HUMAN	BAD	BAD_HUMAN Bcl2 antagonist of cell death	3867	2	26.4626	31.5239	44.2432	43.6355	21.6495	27.0427
sp|P20340-2|RAB6A_HUMAN	RAB6A	RAB6A_HUMAN Isoform 2 of Ras-related protein Rab-6A	3092	4	211.468	251.902	106.342	126.51	159.908	179.973
sp|Q8NB90|SPAT5_HUMAN	SPATA5	SPAT5_HUMAN Spermatogenesis-associated protein 5	576	4	114.382	136.238	150.149	133.088	64.5043	58.431
sp|Q16850|CP51A_HUMAN	CYP51A1	CP51A_HUMAN Lanosterol 14-alpha demethylase	2737	3	274.855	327.242	158.462	156.472	108.418	129.782
sp|Q03135|CAV1_HUMAN	CAV1	CAV1_HUMAN Caveolin-1	1530	7	56.1015	66.7752	321.399	301.331	281.343	302.105
sp|P19404|NDUV2_HUMAN	NDUFV2	NDUV2_HUMAN NADH dehydrogenase [ubiquinone] flavoprotein 2, mitochondrial	54	3	104.053	123.835	64.5997	73.1045	95.1147	76.9492
sp|P41743|KPCI_HUMAN	PRKCI	KPCI_HUMAN Protein kinase C iota type	1046	2	7.18839	8.55161	6.04836	7.89033	5.05342	11.4465
sp|Q9NQ50|RM40_HUMAN	MRPL40	RM40_HUMAN 39S ribosomal protein L40, mitochondrial	2812	2	102.467	121.867	75.783	98.0991	58.7915	74.5382
sp|Q6PK04|CC137_HUMAN	CCDC137	CC137_HUMAN Coiled-coil domain-containing protein 137	87	4	147.441	175.28	67.4048	71.6449	107.555	103.578
sp|Q9Y3T9|NOC2L_HUMAN	NOC2L	NOC2L_HUMAN Nucleolar complex protein 2 homolog	2876	5	45.0744	53.583	37.4165	33.2677	42.8753	51.9853
sp|A6NHR9|SMHD1_HUMAN	SMCHD1	SMHD1_HUMAN Structural maintenance of chromosomes flexible hinge domain-containing protein 1	462	15	996.659	1184.71	477.233	506.049	851.118	987.482
sp|Q9ULA0|DNPEP_HUMAN	DNPEP	DNPEP_HUMAN Aspartyl aminopeptidase	3977	2	97.8127	116.221	69.7025	65.7791	22.5943	23.5313
sp|Q6ULP2|AFTIN_HUMAN	AFTPH	AFTIN_HUMAN Aftiphilin	3039	1	195.213	231.931	167.933	184.072	102.6	78.2789
sp|O00193|SMAP_HUMAN	SMAP	SMAP_HUMAN Small acidic protein	4166	2	188.175	223.511	349.483	321.607	83.0823	105.677
sp|Q71UI9|H2AV_HUMAN	H2AFV	H2AV_HUMAN Histone H2A.V	969	8	545.821	648.021	481.829	530.458	654.833	959.497
sp|Q9Y3B2|EXOS1_HUMAN	EXOSC1	EXOS1_HUMAN Exosome complex component CSL4	4330	1	4.81279	5.71387	4.82065	5.4086	6.32162	0
sp|Q9BX40|LS14B_HUMAN	LSM14B	LS14B_HUMAN Protein LSM14 homolog B	2644	4	73.6994	87.4682	127.765	94.5196	69.1621	60.4529
sp|Q02318|CP27A_HUMAN	CYP27A1	CP27A_HUMAN Sterol 26-hydroxylase, mitochondrial	204	2	197.072	233.732	9.65356	24.2904	99.391	121.582
sp|P46013|KI67_HUMAN	MKI67	KI67_HUMAN Antigen KI-67	828	54	1172.94	1391.01	1269.65	1047.92	4211.68	4162.98
sp|P51665|PSMD7_HUMAN	PSMD7	PSMD7_HUMAN 26S proteasome non-ATPase regulatory subunit 7	2624	5	134.975	160.066	142.142	176.166	74.4985	87.0976
sp|Q3ZAQ7-2|VMA21_HUMAN	VMA21	VMA21_HUMAN Isoform 2 of Vacuolar ATPase assembly integral membrane protein VMA21	4575	1	8.05888	9.55332	6.24697	3.38927	11.1215	12.8897
sp|Q86YH6|DLP1_HUMAN	PDSS2	DLP1_HUMAN Decaprenyl-diphosphate synthase subunit 2	4000	1	15.8836	18.8269	4.61351	3.38105	13.3318	9.62622
sp|Q16658|FSCN1_HUMAN	FSCN1	FSCN1_HUMAN Fascin	3651	3	177.771	210.561	433.25	437.452	90.8862	86.9965
sp|Q9Y2X3|NOP58_HUMAN	NOP58	NOP58_HUMAN Nucleolar protein 58	3002	9	193.999	229.729	172.38	204.059	335.899	461.635
sp|P58107|EPIPL_HUMAN	EPPK1	EPIPL_HUMAN Epiplakin	25	29	1265.75	1498.62	265.322	286.413	1327.65	1405.28
sp|P49750-4|YLPM1_HUMAN	YLPM1	YLPM1_HUMAN Isoform 4 of YLP motif-containing protein 1	1701	14	379.697	449.517	440.071	446.769	604.843	760.692
sp|O60506|HNRPQ_HUMAN	SYNCRIP	HNRPQ_HUMAN Heterogeneous nuclear ribonucleoprotein Q	518	12	431.27	510.198	214.741	231.329	376.982	401.227
sp|P62877|RBX1_HUMAN	RBX1	RBX1_HUMAN E3 ubiquitin-protein ligase RBX1	4655	2	72.2538	85.4632	113.974	61.554	68.7327	82.6577
sp|P39687|AN32A_HUMAN	ANP32A	AN32A_HUMAN Acidic leucine-rich nuclear phosphoprotein 32 family member A	2307	1	26.594	31.4489	36.9575	33.9762	33.8806	24.2508
sp|Q8NBJ4|GOLM1_HUMAN	GOLM1	GOLM1_HUMAN Golgi membrane protein 1	2827	4	100.897	119.316	107.78	105.262	266.06	291.193
sp|P68400|CSK21_HUMAN	CSNK2A1	CSK21_HUMAN Casein kinase II subunit alpha	1305	5	252.722	298.774	299.101	279.85	323.997	331.82
sp|P25325|THTM_HUMAN	MPST	THTM_HUMAN 3-mercaptopyruvate sulfurtransferase	805	2	105.373	124.555	115.714	111.179	98.7057	97.5137
sp|P62195|PRS8_HUMAN	PSMC5	PRS8_HUMAN 26S protease regulatory subunit 8	576	12	534.908	631.865	571.238	569.132	286.814	293.255
sp|P22681|CBL_HUMAN	CBL	CBL_HUMAN E3 ubiquitin-protein ligase CBL	3154	1	37.4157	44.1888	29.6763	32.0845	4.5107	0
sp|P30479|1B41_HUMAN	HLA-B	1B41_HUMAN HLA class I histocompatibility antigen, B-41 alpha chain	1700	9	14.7156	17.3709	751.678	716.457	924.875	1038.47
sp|Q13011|ECH1_HUMAN	ECH1	ECH1_HUMAN Delta(3,5)-Delta(2,4)-dienoyl-CoA isomerase, mitochondrial	238	10	279.717	330.179	84.661	107.338	273.913	252.743
sp|P49354|FNTA_HUMAN	FNTA	FNTA_HUMAN Protein farnesyltransferase/geranylgeranyltransferase type-1 subunit alpha	4059	2	28.4961	33.6269	42.1106	35.6847	15.7329	11.3423
sp|Q9NVP1|DDX18_HUMAN	DDX18	DDX18_HUMAN ATP-dependent RNA helicase DDX18	1584	14	738.89	871.727	598.818	538.693	1530.36	1700.18
sp|O00754|MA2B1_HUMAN	MAN2B1	MA2B1_HUMAN Lysosomal alpha-mannosidase	1909	3	41.1606	48.5268	48.5498	36.7385	116.778	87.1338
sp|Q8NEW0|ZNT7_HUMAN	SLC30A7	ZNT7_HUMAN Zinc transporter 7	1273	1	14.1737	16.7065	16.7472	16.3321	11.8663	13.2641
sp|Q5W0Z9|ZDH20_HUMAN	ZDHHC20	ZDH20_HUMAN Probable palmitoyltransferase ZDHHC20	1444	2	55.5762	65.462	36.2959	33.4831	44.589	39.3968
sp|Q9BZF9|UACA_HUMAN	UACA	UACA_HUMAN Uveal autoantigen with coiled-coil domains and ankyrin repeats	2435	2	13.9508	16.4241	39.5506	32.0662	31.396	31.921
sp|P07686|HEXB_HUMAN	HEXB	HEXB_HUMAN Beta-hexosaminidase subunit beta	1422	12	465.546	547.954	499.17	507.028	508.265	586.685
sp|Q9NP81|SYSM_HUMAN	SARS2	SYSM_HUMAN Serine--tRNA ligase, mitochondrial	760	5	96.1043	113.101	87.1852	92.5712	41.2352	42.8162
sp|P78346-2|RPP30_HUMAN	RPP30	RPP30_HUMAN Isoform 2 of Ribonuclease P protein subunit p30	235	1	16.6981	19.6438	19.2813	13.5346	12.0295	11.9868
sp|Q8N4T8|CBR4_HUMAN	CBR4	CBR4_HUMAN Carbonyl reductase family member 4	3192	1	16.6805	19.6195	25.6141	32.7352	75.2208	88.3731
sp|O75410-2|TACC1_HUMAN	TACC1	TACC1_HUMAN Isoform 2 of Transforming acidic coiled-coil-containing protein 1	187	4	172.73	203.123	355.988	311.071	103.45	119.731
sp|Q13136|LIPA1_HUMAN	PPFIA1	LIPA1_HUMAN Liprin-alpha-1	700	4	175.993	206.811	63.6351	66.8379	99.5294	84.5378
sp|P34949|MPI_HUMAN	MPI	MPI_HUMAN Mannose-6-phosphate isomerase	4529	1	6.69931	7.87009	10.7771	7.32467	0	0.00946529
sp|P54886|P5CS_HUMAN	ALDH18A1	P5CS_HUMAN Delta-1-pyrroline-5-carboxylate synthase	2786	10	634.742	745.203	552.07	656.819	556.841	597.118
sp|Q99729-3|ROAA_HUMAN	HNRNPAB	ROAA_HUMAN Isoform 3 of Heterogeneous nuclear ribonucleoprotein A/B	2383	8	309.982	363.733	139.876	143.677	352.838	425.51
sp|Q13573|SNW1_HUMAN	SNW1	SNW1_HUMAN SNW domain-containing protein 1	2768	8	294.292	345.307	264.956	251.467	432.575	417.891
sp|P62701|RS4X_HUMAN	RPS4X	RS4X_HUMAN 40S ribosomal protein S4, X isoform	2418	16	979.3	1148.94	619.545	696.087	314.569	303.241
sp|Q9GZU8|F192A_HUMAN	FAM192A	F192A_HUMAN Protein FAM192A	3862	1	47.9057	56.2033	30.3774	26.1769	49.8938	14.1647
sp|P12236|ADT3_HUMAN	SLC25A6	ADT3_HUMAN ADP/ATP translocase 3	397	21	1163.08	1364.33	886.166	846.433	874.916	877.88
sp|P20936|RASA1_HUMAN	RASA1	RASA1_HUMAN Ras GTPase-activating protein 1	3411	2	14.2922	16.7652	44.946	40.1614	10.7713	0
sp|O00273|DFFA_HUMAN	DFFA	DFFA_HUMAN DNA fragmentation factor subunit alpha	133	1	31.1281	36.4842	43.2333	43.9025	32.5088	37.4198
sp|Q8NC51|PAIRB_HUMAN	SERBP1	PAIRB_HUMAN Plasminogen activator inhibitor 1 RNA-binding protein	1251	16	757.347	887.618	571.849	596.774	219.176	160.23
sp|P20290-2|BTF3_HUMAN	BTF3	BTF3_HUMAN Isoform 2 of Transcription factor BTF3	4311	6	143.135	167.626	171.725	181.889	22.7056	17.1933
sp|Q9NZ63|CI078_HUMAN	C9orf78	CI078_HUMAN Uncharacterized protein C9orf78	1931	1	69.0976	80.9146	58.6956	49.1113	29.6973	34.6649
sp|Q9GZM5|YIPF3_HUMAN	YIPF3	YIPF3_HUMAN Protein YIPF3	2634	2	32.0529	37.5339	27.4398	22.1767	25.9047	39.7535
sp|Q96BI1|S22AI_HUMAN	SLC22A18	S22AI_HUMAN Solute carrier family 22 member 18	1093	2	298.37	349.281	113.285	125.01	137.936	126.761
sp|Q9Y2J2|E41L3_HUMAN	EPB41L3	E41L3_HUMAN Band 4.1-like protein 3	1593	3	244.092	285.719	168.629	191.454	92.06	108.281
sp|Q9BRJ2|RM45_HUMAN	MRPL45	RM45_HUMAN 39S ribosomal protein L45, mitochondrial	3128	4	141.468	165.55	135.732	141.135	122.527	151.065
sp|Q9NW13|RBM28_HUMAN	RBM28	RBM28_HUMAN RNA-binding protein 28	107	6	148.573	173.827	133.649	139.209	189.363	208.009
sp|Q8WXH0-2|SYNE2_HUMAN	SYNE2	SYNE2_HUMAN Isoform 2 of Nesprin-2	485	10	346.986	405.95	117.632	151.093	261.086	327.024
sp|Q9NWB6|ARGL1_HUMAN	ARGLU1	ARGL1_HUMAN Arginine and glutamate-rich protein 1	4147	4	151.825	177.619	77.3243	72.5885	167.267	172.906
sp|Q03111|ENL_HUMAN	MLLT1	ENL_HUMAN Protein ENL	3911	2	14.6507	17.1307	18.4148	20.0138	25.2905	37.0924
sp|P08236|BGLR_HUMAN	GUSB	BGLR_HUMAN Beta-glucuronidase	508	2	85.2446	99.6549	108.91	113.344	79.5004	90.2108
sp|Q6NUM9|RETST_HUMAN	RETSAT	RETST_HUMAN All-trans-retinol 13,14-reductase	929	9	346.473	405.034	261.809	270.282	153.348	182.96
sp|Q9NR33|DPOE4_HUMAN	POLE4	DPOE4_HUMAN DNA polymerase epsilon subunit 4	2440	1	8.02259	9.3708	17.3032	8.28895	9.27399	5.01748
sp|O00264|PGRC1_HUMAN	PGRMC1	PGRC1_HUMAN Membrane-associated progesterone receptor component 1	2414	5	165.387	193.151	67.0067	67.0884	249.01	281.535
sp|Q6PML9|ZNT9_HUMAN	SLC30A9	ZNT9_HUMAN Zinc transporter 9	1160	1	21.0456	24.5737	53.4165	59.5857	48.8709	58.2853
sp|P55011|S12A2_HUMAN	SLC12A2	S12A2_HUMAN Solute carrier family 12 member 2	0	2	48.8003	56.9606	18.5073	19.2675	22.9714	27.2095
sp|Q9Y3Y2-3|CHTOP_HUMAN	CHTOP	CHTOP_HUMAN Isoform 2 of Chromatin target of PRMT1 protein	1875	5	90.8472	106.031	102.844	113.103	140.047	180.765
sp|Q9BV57|MTND_HUMAN	ADI1	MTND_HUMAN 1,2-dihydroxy-3-keto-5-methylthiopentene dioxygenase	2651	4	158.014	184.35	84.8591	75.8738	14.4507	6.41176
sp|O60762|DPM1_HUMAN	DPM1	DPM1_HUMAN Dolichol-phosphate mannosyltransferase	3632	1	60.2668	70.299	29.2896	34.0168	89.8046	81.2149
sp|Q16719|KYNU_HUMAN	KYNU	KYNU_HUMAN Kynureninase	843	7	105.058	122.535	7.03232	28.1631	0.0173346	0.0153734
sp|P56192|SYMC_HUMAN	MARS	SYMC_HUMAN Methionine--tRNA ligase, cytoplasmic	533	11	564.095	657.869	308.51	335.03	190.776	155.92
sp|Q1KMD3|HNRL2_HUMAN	HNRNPUL2	HNRL2_HUMAN Heterogeneous nuclear ribonucleoprotein U-like protein 2	1417	20	1520.97	1773.43	571.25	694.721	1504.07	1826.76
sp|P82912|RT11_HUMAN	MRPS11	RT11_HUMAN 28S ribosomal protein S11, mitochondrial	1858	1	18.8071	21.9192	15.3117	15.5579	14.6733	12.1502
sp|P31146|COR1A_HUMAN	CORO1A	COR1A_HUMAN Coronin-1A	564	3	33.4488	38.9701	15.8501	23.9254	52.122	53.8328
sp|Q14139-2|UBE4A_HUMAN	UBE4A	UBE4A_HUMAN Isoform 2 of Ubiquitin conjugation factor E4 A	2425	2	54.1953	63.1365	34.455	33.7889	21.6745	26.6373
sp|P17812|PYRG1_HUMAN	CTPS1	PYRG1_HUMAN CTP synthase 1	1322	9	482.052	561.315	380.629	367.063	94.7058	57.5771
sp|Q5T280|CI114_HUMAN	C9orf114	CI114_HUMAN Uncharacterized protein C9orf114	979	2	74.9189	87.232	58.2564	47.5187	93.868	86.1971
sp|P11717|MPRI_HUMAN	IGF2R	MPRI_HUMAN Cation-independent mannose-6-phosphate receptor	451	10	61.9493	72.1296	217.309	223.94	34.7874	41.192
sp|Q96SN8|CK5P2_HUMAN	CDK5RAP2	CK5P2_HUMAN CDK5 regulatory subunit-associated protein 2	775	1	8.92853	10.3938	15.1888	13.6089	13.1674	21.7628
sp|P56181-2|NDUV3_HUMAN	NDUFV3	NDUV3_HUMAN Isoform 2 of NADH dehydrogenase [ubiquinone] flavoprotein 3, mitochondrial	671	5	273.463	318.147	147.347	172.994	158.949	164.893
sp|A8MWD9|RUXGL_HUMAN		RUXGL_HUMAN Small nuclear ribonucleoprotein G-like protein	1068	4	83.6657	97.2991	87.216	97.1265	129.505	106.11
sp|O43292|GPAA1_HUMAN	GPAA1	GPAA1_HUMAN Glycosylphosphatidylinositol anchor attachment 1 protein	3815	2	17.797	20.6884	21.6656	20.3529	63.5537	82.6878
sp|P51570|GALK1_HUMAN	GALK1	GALK1_HUMAN Galactokinase	3091	4	221.296	257.006	260.285	233.563	10.1547	20.8087
sp|Q12765-2|SCRN1_HUMAN	SCRN1	SCRN1_HUMAN Isoform 2 of Secernin-1	1142	2	78.4466	91.1034	142.268	148.813	24.2468	19.8679
sp|O95197-3|RTN3_HUMAN	RTN3	RTN3_HUMAN Isoform 3 of Reticulon-3	4685	3	108.345	125.821	35.692	57.834	43.3645	89.8949
sp|Q9Y6M9|NDUB9_HUMAN	NDUFB9	NDUB9_HUMAN NADH dehydrogenase [ubiquinone] 1 beta subcomplex subunit 9	2986	1	54.2578	62.9984	34.8275	38.3643	48.8991	54.3945
sp|Q9NRZ7-3|PLCC_HUMAN	AGPAT3	PLCC_HUMAN Isoform 3 of 1-acyl-sn-glycerol-3-phosphate acyltransferase gamma	2412	1	21.4101	24.8539	9.09845	10.8669	11.3177	19.5073
sp|O95202|LETM1_HUMAN	LETM1	LETM1_HUMAN LETM1 and EF-hand domain-containing protein 1, mitochondrial	488	3	84.2806	97.8315	89.153	98.5881	74.3775	85.9499
sp|O14672|ADA10_HUMAN	ADAM10	ADA10_HUMAN Disintegrin and metalloproteinase domain-containing protein 10	1101	13	393.947	457.231	550.941	506.018	789.283	854.011
sp|Q8TC07|TBC15_HUMAN	TBC1D15	TBC15_HUMAN TBC1 domain family member 15	2816	1	17.2043	19.9567	10.9623	7.96877	3.40273	0
sp|Q13547|HDAC1_HUMAN	HDAC1	HDAC1_HUMAN Histone deacetylase 1	1580	6	139.125	161.378	140.946	135.295	146.118	201.858
sp|P39019|RS19_HUMAN	RPS19	RS19_HUMAN 40S ribosomal protein S19	1256	15	869.831	1008.47	801.087	799.883	321.823	281.383
sp|P29558|RBMS1_HUMAN	RBMS1	RBMS1_HUMAN RNA-binding motif, single-stranded-interacting protein 1	1856	1	33.3666	38.6835	52.3157	47.0384	28.0082	28.5141
sp|P84095|RHOG_HUMAN	RHOG	RHOG_HUMAN Rho-related GTP-binding protein RhoG	1253	5	100.038	115.904	143.671	145.318	35.644	35.9266
sp|Q8N2K0-2|ABD12_HUMAN	ABHD12	ABD12_HUMAN Isoform 2 of Monoacylglycerol lipase ABHD12	2182	1	15.8305	18.3381	28.3007	21.362	44.1982	39.126
sp|P61160|ARP2_HUMAN	ACTR2	ARP2_HUMAN Actin-related protein 2	2650	8	118.983	137.823	135.083	137.179	78.7209	65.3752
sp|Q15785|TOM34_HUMAN	TOMM34	TOM34_HUMAN Mitochondrial import receptor subunit TOM34	169	5	98.9719	114.636	270.61	262.254	35.196	24.2778
sp|Q13619|CUL4A_HUMAN	CUL4A	CUL4A_HUMAN Cullin-4A	807	1	16.5816	19.2038	5.66365	6.66439	12.8265	14.1127
sp|Q8N983|RM43_HUMAN	MRPL43	RM43_HUMAN 39S ribosomal protein L43, mitochondrial	3529	3	104.826	121.396	87.3042	90.0582	24.4895	17.8281
sp|P09622|DLDH_HUMAN	DLD	DLDH_HUMAN Dihydrolipoyl dehydrogenase, mitochondrial	307	17	1283.04	1485.81	687.992	750.583	773.167	673.092
sp|P51532|SMCA4_HUMAN	SMARCA4	SMCA4_HUMAN Transcription activator BRG1	874	12	344.6	399.003	208.828	222.576	328.028	388.237
sp|O95630|STABP_HUMAN	STAMBP	STABP_HUMAN STAM-binding protein	3569	1	14.9001	17.252	35.5082	28.469	10.9953	0
sp|O75312|ZPR1_HUMAN	ZNF259	ZPR1_HUMAN Zinc finger protein ZPR1	1183	1	41.8889	48.4986	59.8011	52.9178	24.8975	9.81523
sp|P49914|MTHFS_HUMAN	MTHFS	MTHFS_HUMAN 5-formyltetrahydrofolate cyclo-ligase	3426	1	120.45	139.453	17.5232	27.7906	101.461	95.6306
sp|Q5SW79|CE170_HUMAN	CEP170	CE170_HUMAN Centrosomal protein of 170 kDa	1532	2	58.6157	67.8267	79.9533	96.4903	59.6076	74.9626
sp|O60832|DKC1_HUMAN	DKC1	DKC1_HUMAN H/ACA ribonucleoprotein complex subunit 4	958	9	358.924	415.292	513.103	523.119	611.721	813.583
sp|P29401-2|TKT_HUMAN	TKT	TKT_HUMAN Isoform 2 of Transketolase	1869	30	1407.18	1627.45	1597.52	1464.71	1738.78	1296.57
sp|O14818|PSA7_HUMAN	PSMA7	PSA7_HUMAN Proteasome subunit alpha type-7	1405	10	332.098	384.021	390.93	376.644	173.969	147.955
sp|Q96SB3|NEB2_HUMAN	PPP1R9B	NEB2_HUMAN Neurabin-2	182	1	21.6123	24.9873	25.2178	26.0879	32.1589	34.2928
sp|Q02539|H11_HUMAN	HIST1H1A	H11_HUMAN Histone H1.1	1255	6	233.967	270.502	341.121	312.697	344.96	448.788
sp|Q8N6R0|MET13_HUMAN	METTL13	MET13_HUMAN Methyltransferase-like protein 13	3119	1	88.8146	102.674	57.248	60.1859	16.3074	9.43789
sp|O75911|DHRS3_HUMAN	DHRS3	DHRS3_HUMAN Short-chain dehydrogenase/reductase 3	3395	1	3.13441	3.62286	0	0	12.6207	14.4017
sp|P12694|ODBA_HUMAN	BCKDHA	ODBA_HUMAN 2-oxoisovalerate dehydrogenase subunit alpha, mitochondrial	3001	5	492.605	569.363	67.9937	105.271	362.121	405.936
sp|Q86WA8|LONP2_HUMAN	LONP2	LONP2_HUMAN Lon protease homolog 2, peroxisomal	3885	1	97.9732	113.118	16.1643	25.3167	139.64	147.911
sp|P39023|RL3_HUMAN	RPL3	RL3_HUMAN 60S ribosomal protein L3	829	33	1284.23	1482.6	1398.6	1246.2	721.522	785.049
sp|Q96EL2|RT24_HUMAN	MRPS24	RT24_HUMAN 28S ribosomal protein S24, mitochondrial	3909	3	77.7064	89.6947	61.8644	71.0127	43.4985	67.0026
sp|Q99848|EBP2_HUMAN	EBNA1BP2	EBP2_HUMAN Probable rRNA-processing protein EBP2	1065	10	262.167	302.587	219.209	214.871	509.98	564.441
sp|Q96D71|REPS1_HUMAN	REPS1	REPS1_HUMAN RalBP1-associated Eps domain-containing protein 1	1837	2	21.8155	25.1734	12.1721	10.6269	18.3382	18.7821
sp|Q5JRX3-2|PREP_HUMAN	PITRM1	PREP_HUMAN Isoform 2 of Presequence protease, mitochondrial	1381	17	559.089	644.897	497.432	541.212	454.767	447.965
sp|O94880|PHF14_HUMAN	PHF14	PHF14_HUMAN PHD finger protein 14	2158	3	50.6456	58.4081	41.3448	41.4379	54.14	71.8885
sp|P53634|CATC_HUMAN	CTSC	CATC_HUMAN Dipeptidyl peptidase 1	3968	1	32.0868	37.0046	11.5992	13.1149	22.9451	27.0593
sp|P36957|ODO2_HUMAN	DLST	ODO2_HUMAN Dihydrolipoyllysine-residue succinyltransferase component of 2-oxoglutarate dehydrogenase complex, mitochondrial	1241	9	331.501	382.257	338.657	359.908	321.071	340.817
sp|Q5SSJ5|HP1B3_HUMAN	HP1BP3	HP1B3_HUMAN Heterochromatin protein 1-binding protein 3	3030	15	432.472	498.685	663.78	634.42	1290.12	1479.08
sp|Q13247|SRSF6_HUMAN	SRSF6	SRSF6_HUMAN Serine/arginine-rich splicing factor 6	1298	7	492.093	567.378	396.473	328.789	552.805	742.652
sp|Q14126|DSG2_HUMAN	DSG2	DSG2_HUMAN Desmoglein-2	342	7	274.36	316.289	228.582	253.454	525.813	641.313
sp|Q9NT62|ATG3_HUMAN	ATG3	ATG3_HUMAN Ubiquitin-like-conjugating enzyme ATG3	1249	1	51.4966	59.3654	56.623	42.8046	42.4989	24.1299
sp|Q13823|NOG2_HUMAN	GNL2	NOG2_HUMAN Nucleolar GTP-binding protein 2	1244	6	147.435	169.951	120.619	102.256	133.811	149.236
sp|Q9NUP9|LIN7C_HUMAN	LIN7C	LIN7C_HUMAN Protein lin-7 homolog C	3431	3	86.6882	99.894	51.5246	48.3752	113.614	122.392
sp|Q15149|PLEC_HUMAN	PLEC	PLEC_HUMAN Plectin	25	213	4226.19	4869.04	6133.18	6284.13	17913.2	20608.8
sp|Q6NUQ4|TM214_HUMAN	TMEM214	TM214_HUMAN Transmembrane protein 214	1302	8	139.273	160.402	97.3455	108.979	148.816	181.907
sp|Q9UI30|TR112_HUMAN	TRMT112	TR112_HUMAN tRNA methyltransferase 112 homolog	3919	2	257.157	296.013	184.389	166.406	121.623	91.9429
sp|P05091|ALDH2_HUMAN	ALDH2	ALDH2_HUMAN Aldehyde dehydrogenase, mitochondrial	139	6	127.833	147.107	97.9368	117.667	5.50732	6.47923
sp|P50914|RL14_HUMAN	RPL14	RL14_HUMAN 60S ribosomal protein L14	1507	7	436.782	502.313	539.824	473.776	316.076	354.94
sp|O60547|GMDS_HUMAN	GMDS	GMDS_HUMAN GDP-mannose 4,6 dehydratase	3373	10	957.863	1101.43	278.077	299.99	93.6701	38.4563
sp|Q96EY1|DNJA3_HUMAN	DNAJA3	DNJA3_HUMAN DnaJ homolog subfamily A member 3, mitochondrial	2181	4	62.5914	71.9673	43.4183	49.5287	95.3093	105.165
sp|Q9NS86|LANC2_HUMAN	LANCL2	LANC2_HUMAN LanC-like protein 2	3011	4	670.361	770.686	39.6374	74.1099	60.1272	27.3667
sp|Q9NVS2-2|RT18A_HUMAN	MRPS18A	RT18A_HUMAN Isoform 2 of 28S ribosomal protein S18a, mitochondrial	2802	1	112.335	129.12	97.4708	102.732	96.3978	120.506
sp|Q5UIP0|RIF1_HUMAN	RIF1	RIF1_HUMAN Telomere-associated protein RIF1	1981	1	16.6039	19.0791	16.9007	14.8667	6.4495	0
sp|Q9Y276|BCS1_HUMAN	BCS1L	BCS1_HUMAN Mitochondrial chaperone BCS1	2931	1	2.89914	3.33122	0	3.99869	0	0.00139603
sp|Q9UNN5|FAF1_HUMAN	FAF1	FAF1_HUMAN FAS-associated factor 1	3658	2	62.8979	72.2554	81.0536	72.0493	61.4319	44.7968
sp|Q9HCC0|MCCB_HUMAN	MCCC2	MCCB_HUMAN Methylcrotonoyl-CoA carboxylase beta chain, mitochondrial	352	10	243.722	279.981	185.362	185.49	422.548	423.397
sp|O14979|HNRDL_HUMAN	HNRNPDL	HNRDL_HUMAN Heterogeneous nuclear ribonucleoprotein D-like	2383	7	423.119	485.562	396.568	269.341	390.879	411.931
sp|P46087-4|NOP2_HUMAN	NOP2	NOP2_HUMAN Isoform 4 of Putative ribosomal RNA methyltransferase NOP2	2510	15	344.769	395.582	295.29	290.027	819.702	903.403
sp|Q08945|SSRP1_HUMAN	SSRP1	SSRP1_HUMAN FACT complex subunit SSRP1	1895	15	675.869	775.397	532.213	574.241	844.586	1113.81
sp|Q9GZS3|WDR61_HUMAN	WDR61	WDR61_HUMAN WD repeat-containing protein 61	3393	2	92.2808	105.858	39.1952	48.7104	59.8878	78.4166
sp|Q02818|NUCB1_HUMAN	NUCB1	NUCB1_HUMAN Nucleobindin-1	1627	3	66.2088	75.9069	118.558	89.8849	154.218	266.599
sp|P16104|H2AX_HUMAN	H2AFX	H2AX_HUMAN Histone H2AX	969	14	733.914	841.381	571.67	575.038	1355.96	1649.19
sp|O75695|XRP2_HUMAN	RP2	XRP2_HUMAN Protein XRP2	2343	1	50.3909	57.7696	61.038	56.9714	56.951	56.9158
sp|Q96IK0|TM101_HUMAN	TMEM101	TM101_HUMAN Transmembrane protein 101	4824	1	11.881	13.6181	16.351	13.0159	16.8194	19.4406
sp|Q14011|CIRBP_HUMAN	CIRBP	CIRBP_HUMAN Cold-inducible RNA-binding protein	2416	1	74.0191	84.8189	54.8604	47.621	29.0998	42.6171
sp|O00566|MPP10_HUMAN	MPHOSPH10	MPP10_HUMAN U3 small nucleolar ribonucleoprotein protein MPP10	1950	3	92.0183	105.423	81.0033	92.5612	119.593	114.235
sp|Q9BXY0|MAK16_HUMAN	MAK16	MAK16_HUMAN Protein MAK16 homolog	1375	1	21.1758	24.2498	17.8903	17.8872	28.0817	25.2964
sp|P42765|THIM_HUMAN	ACAA2	THIM_HUMAN 3-ketoacyl-CoA thiolase, mitochondrial	260	7	302.533	346.445	163.358	202.901	225.512	142.382
sp|Q4VC31|CCD58_HUMAN	CCDC58	CCD58_HUMAN Coiled-coil domain-containing protein 58	3261	2	50.2719	57.5558	64.7229	73.3795	121.37	135.22
sp|Q9NWT1|PK1IP_HUMAN	PAK1IP1	PK1IP_HUMAN p21-activated protein kinase-interacting protein 1	3460	3	118.505	135.615	44.9849	63.2225	101.65	152.544
sp|Q6UB35|C1TM_HUMAN	MTHFD1L	C1TM_HUMAN Monofunctional C1-tetrahydrofolate synthase, mitochondrial	292	10	563.214	644.297	336.458	339.114	407.576	360.422
sp|O14578-4|CTRO_HUMAN	CIT	CTRO_HUMAN Isoform 4 of Citron Rho-interacting kinase	1359	3	131.851	150.797	247.864	207.68	130.589	139.645
sp|Q567U6|CCD93_HUMAN	CCDC93	CCD93_HUMAN Coiled-coil domain-containing protein 93	703	2	25.7933	29.488	36.8403	27.2503	5.99087	0.0156885
sp|Q5QNW6-2|H2B2F_HUMAN	HIST2H2BF	H2B2F_HUMAN Isoform 2 of Histone H2B type 2-F	1548	33	1681.85	1922.33	1578.08	1693.7	2376.86	3196.7
sp|Q16537|2A5E_HUMAN	PPP2R5E	2A5E_HUMAN Serine/threonine-protein phosphatase 2A 56 kDa regulatory subunit epsilon isoform	2431	1	18.7121	21.3815	12.2563	19.6916	23.9206	24.5722
sp|P37198|NUP62_HUMAN	NUP62	NUP62_HUMAN Nuclear pore glycoprotein p62	2620	3	52.6822	60.1881	46.1564	53.3756	71.3265	60.6314
sp|Q05639|EF1A2_HUMAN	EEF1A2	EF1A2_HUMAN Elongation factor 1-alpha 2	2972	21	1338.07	1528.66	2272.84	1654.14	395.852	291.271
sp|Q8N5M4|TTC9C_HUMAN	TTC9C	TTC9C_HUMAN Tetratricopeptide repeat protein 9C	1020	3	281.472	321.449	196.533	188.475	92.3353	51.5893
sp|P67936|TPM4_HUMAN	TPM4	TPM4_HUMAN Tropomyosin alpha-4 chain	664	3	133.899	152.862	233.203	227.43	21.8069	69.9373
sp|O15213|WDR46_HUMAN	WDR46	WDR46_HUMAN WD repeat-containing protein 46	1263	2	14.702	16.7793	12.635	14.3803	16.5241	20.0011
sp|P05023|AT1A1_HUMAN	ATP1A1	AT1A1_HUMAN Sodium/potassium-transporting ATPase subunit alpha-1	379	56	1891.52	2158.68	1603.24	1740.73	4226.51	4257.11
sp|O75390|CISY_HUMAN	CS	CISY_HUMAN Citrate synthase, mitochondrial	1354	17	704.983	804.393	512.711	539.631	798.6	699.201
sp|Q8NFF5|FAD1_HUMAN	FLAD1	FAD1_HUMAN FAD synthase	3668	2	34.3268	39.1565	8.27973	9.67781	14.7073	8.75904
sp|Q8WWQ0|PHIP_HUMAN	PHIP	PHIP_HUMAN PH-interacting protein	1583	8	148.377	169.214	168.695	187.96	251.816	265.145
sp|Q8WVX9|FACR1_HUMAN	FAR1	FACR1_HUMAN Fatty acyl-CoA reductase 1	1264	5	59.9686	68.357	70.031	68.4187	53.0869	81.0229
sp|Q9BT78|CSN4_HUMAN	COPS4	CSN4_HUMAN COP9 signalosome complex subunit 4	1177	6	202.716	231.055	211.577	226.895	132.305	135.807
sp|P46782|RS5_HUMAN	RPS5	RS5_HUMAN 40S ribosomal protein S5	1717	15	949.693	1082.39	461.657	700.968	397.847	420.642
sp|O75683|SURF6_HUMAN	SURF6	SURF6_HUMAN Surfeit locus protein 6	1732	4	135.272	154.158	90.6612	95.4605	177.392	177.951
sp|P11498|PYC_HUMAN	PC	PYC_HUMAN Pyruvate carboxylase, mitochondrial	503	16	580.279	661.239	651.83	739.689	228.827	269.115
sp|Q8WUX9|CHMP7_HUMAN	CHMP7	CHMP7_HUMAN Charged multivesicular body protein 7	3542	1	12.2568	13.965	19.4839	18.9438	7.23645	15.0999
sp|P61009|SPCS3_HUMAN	SPCS3	SPCS3_HUMAN Signal peptidase complex subunit 3	4586	2	2.55442	2.91006	3.50166	5.89213	0	0.00447625
sp|Q5VZK9|LR16A_HUMAN	LRRC16A	LR16A_HUMAN Leucine-rich repeat-containing protein 16A	1410	6	239.633	272.972	54.7133	74.0539	82.5232	60.2316
sp|P42677|RS27_HUMAN	RPS27	RS27_HUMAN 40S ribosomal protein S27	2726	3	328.169	373.758	206.142	336.09	0.312165	36.3222
sp|Q9H1E3|NUCKS_HUMAN	NUCKS1	NUCKS_HUMAN Nuclear ubiquitous casein and cyclin-dependent kinase substrate 1	1997	3	269.42	306.816	233.954	279.739	68.6727	33.2406
sp|O95834-3|EMAL2_HUMAN	EML2	EMAL2_HUMAN Isoform 3 of Echinoderm microtubule-associated protein-like 2	1738	3	54.2165	61.7314	58.9309	56.9019	19.7154	18.2576
sp|P98164|LRP2_HUMAN	LRP2	LRP2_HUMAN Low-density lipoprotein receptor-related protein 2	4037	1	293.374	333.937	249.222	302.26	402.543	447.276
sp|Q9NR28|DBLOH_HUMAN	DIABLO	DBLOH_HUMAN Diablo homolog, mitochondrial	749	3	59.4957	67.7158	71.0664	77.5174	61.7186	60.5932
sp|Q96K19|RN170_HUMAN	RNF170	RN170_HUMAN E3 ubiquitin-protein ligase RNF170	3429	1	26.2698	29.8949	22.9724	19.7752	46.3609	58.9789
sp|Q96DI7|SNR40_HUMAN	SNRNP40	SNR40_HUMAN U5 small nuclear ribonucleoprotein 40 kDa protein	2335	4	74.9421	85.2401	70.5797	76.6736	109.391	127.833
sp|O75718|CRTAP_HUMAN	CRTAP	CRTAP_HUMAN Cartilage-associated protein	1080	4	221.1	251.358	503.144	435.243	176.919	178.813
sp|P31930|QCR1_HUMAN	UQCRC1	QCR1_HUMAN Cytochrome b-c1 complex subunit 1, mitochondrial	545	9	149.292	169.712	121.701	133.767	279.057	300.066
sp|P07741|APT_HUMAN	APRT	APT_HUMAN Adenine phosphoribosyltransferase	199	6	169.558	192.688	153.526	119.095	100.852	48.6617
sp|Q9BZJ0|CRNL1_HUMAN	CRNKL1	CRNL1_HUMAN Crooked neck-like protein 1	1214	2	38.7934	44.047	46.0099	52.8508	62.2044	81.9959
sp|O15382|BCAT2_HUMAN	BCAT2	BCAT2_HUMAN Branched-chain-amino-acid aminotransferase, mitochondrial	82	3	58.6337	66.557	109.548	119.98	70.0068	85.9831
sp|Q9BZK7|TBL1R_HUMAN	TBL1XR1	TBL1R_HUMAN F-box-like/WD repeat-containing protein TBL1XR1	2660	5	248.115	281.513	129.92	150.092	339.43	368.432
sp|Q16775|GLO2_HUMAN	HAGH	GLO2_HUMAN Hydroxyacylglutathione hydrolase, mitochondrial	1404	1	47.4127	53.7924	97.0019	91.8649	48.1661	37.5482
sp|Q01518|CAP1_HUMAN	CAP1	CAP1_HUMAN Adenylyl cyclase-associated protein 1	881	17	986.715	1119.45	1194.93	1078.96	154.586	69.7841
sp|P22061-2|PIMT_HUMAN	PCMT1	PIMT_HUMAN Isoform 2 of Protein-L-isoaspartate(D-aspartate) O-methyltransferase	2479	1	4.03779	4.58062	0	2.41504	0	0.000706656
sp|Q9H0S4|DDX47_HUMAN	DDX47	DDX47_HUMAN Probable ATP-dependent RNA helicase DDX47	2621	3	181.253	205.532	129.945	140.989	271.818	325.146
sp|Q09161|NCBP1_HUMAN	NCBP1	NCBP1_HUMAN Nuclear cap-binding protein subunit 1	1607	7	229.221	259.925	239.133	219.98	525.815	542.945
sp|O60784|TOM1_HUMAN	TOM1	TOM1_HUMAN Target of Myb protein 1	970	2	106.365	120.601	75.1226	72.6771	74.9568	77.1037
sp|Q9Y2X0|MED16_HUMAN	MED16	MED16_HUMAN Mediator of RNA polymerase II transcription subunit 16	1694	2	70.7704	80.2411	53.3265	62.0534	70.0777	74.9352
sp|Q9BSD7|NTPCR_HUMAN	NTPCR	NTPCR_HUMAN Cancer-related nucleoside-triphosphatase	3857	1	3.27683	3.71517	2.53342	0	0	0.00146079
sp|Q8NE71|ABCF1_HUMAN	ABCF1	ABCF1_HUMAN ATP-binding cassette sub-family F member 1	678	11	426.427	483.405	363.976	342.831	90.5156	62.1398
sp|Q5T6V5|CI064_HUMAN	C9orf64	CI064_HUMAN UPF0553 protein C9orf64	171	2	77.7228	88.1048	300.525	244.704	57.4199	52.2883
sp|P47914|RL29_HUMAN	RPL29	RL29_HUMAN 60S ribosomal protein L29	1703	4	254.341	288.307	298.79	247.054	187.059	176.777
sp|P52789|HXK2_HUMAN	HK2	HXK2_HUMAN Hexokinase-2	306	12	361.246	409.483	824.549	703.861	173.961	242.918
sp|Q8NE86|MCU_HUMAN	MCU	MCU_HUMAN Calcium uniporter protein, mitochondrial	2404	1	138.671	157.186	71.7824	80.5292	112.725	127.957
sp|Q14254|FLOT2_HUMAN	FLOT2	FLOT2_HUMAN Flotillin-2	2389	5	160.981	182.455	159.855	172.842	166.875	177.599
sp|Q13423|NNTM_HUMAN	NNT	NNTM_HUMAN NAD(P) transhydrogenase, mitochondrial	1186	15	234.073	265.248	938.986	1004.61	759.599	1024.02
sp|Q9BY77|PDIP3_HUMAN	POLDIP3	PDIP3_HUMAN Polymerase delta-interacting protein 3	2292	8	619.158	701.293	697.996	710.792	802.584	892.652
sp|Q99623|PHB2_HUMAN	PHB2	PHB2_HUMAN Prohibitin-2	1737	8	174.918	198.046	128.831	148.364	247.39	241.453
sp|O94874|UFL1_HUMAN	UFL1	UFL1_HUMAN E3 UFM1-protein ligase 1	2021	6	632.497	716.042	190.122	251.362	1017.14	995.22
sp|Q13042|CDC16_HUMAN	CDC16	CDC16_HUMAN Cell division cycle protein 16 homolog	1591	1	68.2901	77.2941	91.7073	83.2624	58.2435	49.7007
sp|Q9UNW9|NOVA2_HUMAN	NOVA2	NOVA2_HUMAN RNA-binding protein Nova-2	2102	1	42.4833	48.084	55.2856	55.9235	30.9984	41.2608
sp|Q969U7|PSMG2_HUMAN	PSMG2	PSMG2_HUMAN Proteasome assembly chaperone 2	2259	3	69.0187	78.1143	33.0567	45.4465	21.058	15.9849
sp|Q9NZJ7|MTCH1_HUMAN	MTCH1	MTCH1_HUMAN Mitochondrial carrier homolog 1	2286	4	93.2521	105.539	122.199	126.228	43.2157	70.9094
sp|Q15833|STXB2_HUMAN	STXBP2	STXB2_HUMAN Syntaxin-binding protein 2	396	3	131.242	148.519	88.2229	122.854	64.3679	69.7531
sp|Q3KQU3|MA7D1_HUMAN	MAP7D1	MA7D1_HUMAN MAP7 domain-containing protein 1	3260	2	49.709	56.2464	95.8271	70.4337	36.1099	25.7846
sp|P62834|RAP1A_HUMAN	RAP1A	RAP1A_HUMAN Ras-related protein Rap-1A	2874	5	75.2849	85.1786	75.7508	83.5494	137.62	145.858
sp|P16401|H15_HUMAN	HIST1H1B	H15_HUMAN Histone H1.5	1255	15	514.887	582.376	176.098	134.923	912.839	919.819
sp|Q8IXI2-3|MIRO1_HUMAN	RHOT1	MIRO1_HUMAN Isoform 3 of Mitochondrial Rho GTPase 1	641	2	70.8621	80.1107	39.3183	33.6562	16.0971	9.77589
sp|O60664|PLIN3_HUMAN	PLIN3	PLIN3_HUMAN Perilipin-3	2890	8	93.3117	105.488	192.764	193.474	21.7648	30.7998
sp|Q14165|MLEC_HUMAN	MLEC	MLEC_HUMAN Malectin	1839	5	261.329	295.411	444.142	459.18	514.312	621.35
sp|P25440-2|BRD2_HUMAN	BRD2	BRD2_HUMAN Isoform 2 of Bromodomain-containing protein 2	340	4	161.228	182.228	166.371	154.303	230.442	393.706
sp|Q687X5|STEA4_HUMAN	STEAP4	STEA4_HUMAN Metalloreductase STEAP4	4173	3	65.1186	73.5914	11.2472	0	27.5167	19.6399
sp|Q92879-4|CELF1_HUMAN	CELF1	CELF1_HUMAN Isoform 4 of CUGBP Elav-like family member 1	217	4	205.673	232.402	165.145	160.968	177.961	161.619
sp|Q8IXJ6|SIR2_HUMAN	SIRT2	SIR2_HUMAN NAD-dependent protein deacetylase sirtuin-2	4118	1	10.4524	11.8088	4.71803	4.09295	9.64875	8.27225
sp|Q8WWY3|PRP31_HUMAN	PRPF31	PRP31_HUMAN U4/U6 small nuclear ribonucleoprotein Prp31	1847	5	39.6527	44.789	100.003	96.3964	95.8359	94.3453
sp|Q9H583|HEAT1_HUMAN	HEATR1	HEAT1_HUMAN HEAT repeat-containing protein 1	1748	10	213.738	241.395	235.053	260.808	440.516	467.558
sp|O94842|TOX4_HUMAN	TOX4	TOX4_HUMAN TOX high mobility group box family member 4	2885	3	132.653	149.817	97.4486	108.509	103.104	85.335
sp|P51398|RT29_HUMAN	DAP3	RT29_HUMAN 28S ribosomal protein S29, mitochondrial	2162	3	141.213	159.45	102.662	105.878	138.495	108.861
sp|O15294|OGT1_HUMAN	OGT	OGT1_HUMAN UDP-N-acetylglucosamine--peptide N-acetylglucosaminyltransferase 110 kDa subunit	351	5	162.034	182.942	174.49	174.563	123.133	141.32
sp|Q96G23|CERS2_HUMAN	CERS2	CERS2_HUMAN Ceramide synthase 2	1671	1	24.4865	27.64	28.9347	29.5471	7.5639	8.82707
sp|Q8N8A6|DDX51_HUMAN	DDX51	DDX51_HUMAN ATP-dependent RNA helicase DDX51	1519	4	26.6944	30.1263	13.3338	21.2963	27.8437	49.3352
sp|Q14118|DAG1_HUMAN	DAG1	DAG1_HUMAN Dystroglycan	1982	2	43.5968	49.1712	72.6441	61.9288	103.652	116.47
sp|Q969V3|NCLN_HUMAN	NCLN	NCLN_HUMAN Nicalin	1529	5	61.545	69.4117	77.7702	76.0853	114.096	108.41
sp|P23368|MAOM_HUMAN	ME2	MAOM_HUMAN NAD-dependent malic enzyme, mitochondrial	3600	5	189.67	213.905	111.27	124.707	47.6074	49.0805
sp|P52943-2|CRIP2_HUMAN	CRIP2	CRIP2_HUMAN Isoform 2 of Cysteine-rich protein 2	1901	4	146.858	165.568	28.3987	32.396	21.6386	6.04554
sp|Q9NYK5-2|RM39_HUMAN	MRPL39	RM39_HUMAN Isoform 2 of 39S ribosomal protein L39, mitochondrial	1054	6	427.681	482.101	319.839	369.378	266.437	315.891
sp|Q13442|HAP28_HUMAN	PDAP1	HAP28_HUMAN 28 kDa heat- and acid-stable phosphoprotein	1808	6	282.043	317.862	188.79	181.541	66.3736	53.8742
sp|Q9Y6A4|CP080_HUMAN	C16orf80	CP080_HUMAN UPF0468 protein C16orf80	1878	2	80.3553	90.5541	69.5131	66.9676	108.473	107.535
sp|P20674|COX5A_HUMAN	COX5A	COX5A_HUMAN Cytochrome c oxidase subunit 5A, mitochondrial	3850	1	44.4191	50.0083	8.81145	18.7212	24.7523	55.4819
sp|O95340-2|PAPS2_HUMAN	PAPSS2	PAPS2_HUMAN Isoform B of Bifunctional 3'-phosphoadenosine 5'-phosphosulfate synthase 2	599	4	188.646	212.316	228.299	216.71	1.27533	0.00841653
sp|P61225|RAP2B_HUMAN	RAP2B	RAP2B_HUMAN Ras-related protein Rap-2b	1262	4	40.9757	46.0669	43.1278	55.439	84.0234	101.479
sp|Q96JB2|COG3_HUMAN	COG3	COG3_HUMAN Conserved oligomeric Golgi complex subunit 3	3798	1	4.07068	4.57542	0	0.0115929	0.00185088	0
sp|P27701|CD82_HUMAN	CD82	CD82_HUMAN CD82 antigen	3774	2	52.3312	58.8084	53.77	43.6853	49.1848	63.1116
sp|Q86U86|PB1_HUMAN	PBRM1	PB1_HUMAN Protein polybromo-1	623	3	61.7145	69.3509	36.7906	39.6964	73.4363	85.0616
sp|P36915|GNL1_HUMAN	GNL1	GNL1_HUMAN Guanine nucleotide-binding protein-like 1	270	4	59.7128	67.088	43.3828	35.2027	17.0879	0.00193409
sp|P23786|CPT2_HUMAN	CPT2	CPT2_HUMAN Carnitine O-palmitoyltransferase 2, mitochondrial	964	7	715.668	803.4	193.591	230.272	588.961	516.835
sp|Q03154|ACY1_HUMAN	ACY1	ACY1_HUMAN Aminoacylase-1	2364	2	101.918	114.348	89.0319	85.1457	46.8104	37.1281
sp|O76021|RL1D1_HUMAN	RSL1D1	RL1D1_HUMAN Ribosomal L1 domain-containing protein 1	120	12	392.672	440.466	475.463	473.317	739.166	862.061
sp|Q9UIG0|BAZ1B_HUMAN	BAZ1B	BAZ1B_HUMAN Tyrosine-protein kinase BAZ1B	1014	11	160.216	179.669	132.182	136.218	244.923	262.717
sp|P35520-2|CBS_HUMAN	CBS	CBS_HUMAN Isoform 2 of Cystathionine beta-synthase	299	2	82.3592	92.346	3.73259	0	20.62	0
sp|Q92797|SYMPK_HUMAN	SYMPK	SYMPK_HUMAN Symplekin	224	8	195.167	218.768	225.915	216.502	354.871	392.044
sp|Q9H7C9|AAMDC_HUMAN	AAMDC	AAMDC_HUMAN Mth938 domain-containing protein	3489	2	149.803	167.906	74.8345	92.8174	2.55799	0
sp|P09525|ANXA4_HUMAN	ANXA4	ANXA4_HUMAN Annexin A4	324	9	668.02	748.728	762.55	916.07	197.646	166.656
sp|P62829|RL23_HUMAN	RPL23	RL23_HUMAN 60S ribosomal protein L23	3042	15	831.102	931.256	885.763	749.129	512.969	491.172
sp|P26885|FKBP2_HUMAN	FKBP2	FKBP2_HUMAN Peptidyl-prolyl cis-trans isomerase FKBP2	4005	3	70.387	78.8576	50.5395	50.6904	111.829	111.769
sp|P56589|PEX3_HUMAN	PEX3	PEX3_HUMAN Peroxisomal biogenesis factor 3	4664	2	51.5287	57.7025	31.6087	29.2769	51.0154	40.1025
sp|O75431|MTX2_HUMAN	MTX2	MTX2_HUMAN Metaxin-2	1581	2	37.7967	42.3187	45.7959	40.4592	71.1177	69.4503
sp|Q9H993|CF211_HUMAN	C6orf211	CF211_HUMAN UPF0364 protein C6orf211	2232	1	100.174	112.158	56.6102	52.0233	10.2368	6.87794
sp|Q969T9|WBP2_HUMAN	WBP2	WBP2_HUMAN WW domain-binding protein 2	601	5	75.664	84.7032	53.7409	41.7326	9.51446	0.0291226
sp|Q9H3K2|GHITM_HUMAN	GHITM	GHITM_HUMAN Growth hormone-inducible transmembrane protein	765	3	83.5554	93.5016	68.2106	77.021	91.7755	96.5022
sp|Q9H7N4|SFR19_HUMAN	SCAF1	SFR19_HUMAN Splicing factor, arginine/serine-rich 19	1690	2	138.714	155.187	178.473	179.974	337.148	330.101
sp|Q15056|IF4H_HUMAN	EIF4H	IF4H_HUMAN Eukaryotic translation initiation factor 4H	2175	7	332.295	371.724	465.737	417.41	101.248	50.9505
sp|Q9H7D7|WDR26_HUMAN	WDR26	WDR26_HUMAN WD repeat-containing protein 26	4015	4	130.097	145.475	145.137	135.136	141.909	111.822
sp|Q9BVL2|NUPL1_HUMAN	NUPL1	NUPL1_HUMAN Nucleoporin p58/p45	1391	4	84.2939	94.2275	86.1294	87.2509	57.0198	39.9834
sp|P53007|TXTP_HUMAN	SLC25A1	TXTP_HUMAN Tricarboxylate transport protein, mitochondrial	3630	9	714.735	798.844	359.656	438.087	759.792	696.049
sp|Q92734|TFG_HUMAN	TFG	TFG_HUMAN Protein TFG	1757	2	39.2586	43.8556	49.7743	49.8641	32.3251	9.61292
sp|Q9NPA0|EMC7_HUMAN	EMC7	EMC7_HUMAN ER membrane protein complex subunit 7	2127	2	205.665	229.657	220.995	233.836	476.204	505.021
sp|P84090|ERH_HUMAN	ERH	ERH_HUMAN Enhancer of rudimentary homolog	579	5	114.163	127.373	71.4923	91.9589	178.74	249.125
sp|Q96GA7|SDSL_HUMAN	SDSL	SDSL_HUMAN Serine dehydratase-like	1310	1	28.1696	31.4259	15.9158	16.0038	4.11516	0
sp|P23258|TBG1_HUMAN	TUBG1	TBG1_HUMAN Tubulin gamma-1 chain	2905	3	95.046	106.013	129.049	116.74	57.1694	44.0526
sp|P11172|UMPS_HUMAN	UMPS	UMPS_HUMAN Uridine 5'-monophosphate synthase	390	5	270.635	301.829	172.179	158.714	119.855	69.2161
sp|Q15907|RB11B_HUMAN	RAB11B	RB11B_HUMAN Ras-related protein Rab-11B	1197	13	537.18	599.039	520.896	487.733	878.677	859.17
sp|Q9NRG9|AAAS_HUMAN	AAAS	AAAS_HUMAN Aladin	2322	4	103.966	115.911	83.4964	90.7974	110.866	104.123
sp|Q96CM8|ACSF2_HUMAN	ACSF2	ACSF2_HUMAN Acyl-CoA synthetase family member 2, mitochondrial	325	11	229.994	256.367	103.852	145.798	260.51	257.793
sp|Q09028|RBBP4_HUMAN	RBBP4	RBBP4_HUMAN Histone-binding protein RBBP4	2973	16	952.843	1061.8	625.307	652.899	919.365	1015.53
sp|Q9H410|DSN1_HUMAN	DSN1	DSN1_HUMAN Kinetochore-associated protein DSN1 homolog	2226	1	6.30745	7.02785	11.127	13.7893	21.9686	19.931
sp|P51784|UBP11_HUMAN	USP11	UBP11_HUMAN Ubiquitin carboxyl-terminal hydrolase 11	404	2	23.9113	26.6335	32.2922	28.1845	90.249	89.0256
sp|O15173-2|PGRC2_HUMAN	PGRMC2	PGRC2_HUMAN Isoform 2 of Membrane-associated progesterone receptor component 2	2414	3	201.91	224.892	264.689	273.129	201.309	212.361
sp|P13987|CD59_HUMAN	CD59	CD59_HUMAN CD59 glycoprotein	972	6	79.2882	88.2928	205.41	162.715	73.5852	94.8229
sp|A6NDG6|PGP_HUMAN	PGP	PGP_HUMAN Phosphoglycolate phosphatase	3628	3	21.8936	24.3797	27.9751	27.2611	6.30371	0.0152151
sp|O60264|SMCA5_HUMAN	SMARCA5	SMCA5_HUMAN SWI/SNF-related matrix-associated actin-dependent regulator of chromatin subfamily A member 5	1615	11	450.248	501.263	199.474	235.354	489.945	623.731
sp|Q9BTD8|RBM42_HUMAN	RBM42	RBM42_HUMAN RNA-binding protein 42	2815	3	255.24	284.149	254.447	209.963	339.933	426.325
sp|Q96T88-2|UHRF1_HUMAN	UHRF1	UHRF1_HUMAN Isoform 2 of E3 ubiquitin-protein ligase UHRF1	1270	3	31.5991	35.1688	63.6163	36.0553	32.4338	41.6618
sp|P08195-4|4F2_HUMAN	SLC3A2	4F2_HUMAN Isoform 4 of 4F2 cell-surface antigen heavy chain	540	15	355.203	395.327	632.693	453.655	1570.81	1785.32
sp|Q7Z5G4|GOGA7_HUMAN	GOLGA7	GOGA7_HUMAN Golgin subfamily A member 7	4551	2	111.425	123.954	89.7556	92.9659	139.817	143.45
sp|P26440|IVD_HUMAN	IVD	IVD_HUMAN Isovaleryl-CoA dehydrogenase, mitochondrial	833	3	353.397	392.83	384.946	392.579	670.828	630.647
sp|Q14498|RBM39_HUMAN	RBM39	RBM39_HUMAN RNA-binding protein 39	33	11	331.058	367.998	356.76	382.922	382.978	432.399
sp|Q96I24|FUBP3_HUMAN	FUBP3	FUBP3_HUMAN Far upstream element-binding protein 3	316	7	192.71	214.193	121.8	140.148	182.023	208.794
sp|Q9Y6H1|CHCH2_HUMAN	CHCHD2	CHCH2_HUMAN Coiled-coil-helix-coiled-coil-helix domain-containing protein 2, mitochondrial	288	2	13.416	14.9096	3.31794	6.0702	9.10679	0.00077777
sp|P17655|CAN2_HUMAN	CAPN2	CAN2_HUMAN Calpain-2 catalytic subunit	1311	11	211.006	234.445	631.54	605.881	298.344	322.21
sp|P04066|FUCO_HUMAN	FUCA1	FUCO_HUMAN Tissue alpha-L-fucosidase	2760	1	9.00989	10.01	12.7803	12.2981	2.43474	0
sp|A0FGR8-6|ESYT2_HUMAN	ESYT2	ESYT2_HUMAN Isoform 6 of Extended synaptotagmin-2	414	8	166.833	185.35	452.235	473.025	608.463	694.939
sp|Q10469|MGAT2_HUMAN	MGAT2	MGAT2_HUMAN Alpha-1,6-mannosyl-glycoprotein 2-beta-N-acetylglucosaminyltransferase	4280	3	65.7031	72.9816	114.168	96.9903	129.303	145.397
sp|Q96HY6|DDRGK_HUMAN	DDRGK1	DDRGK_HUMAN DDRGK domain-containing protein 1	319	2	233.229	258.978	66.9335	93.0229	236.263	239.978
sp|Q9Y676|RT18B_HUMAN	MRPS18B	RT18B_HUMAN 28S ribosomal protein S18b, mitochondrial	1682	2	48.2552	53.5476	42.6906	47.8261	52.9268	57.36
sp|P62277|RS13_HUMAN	RPS13	RS13_HUMAN 40S ribosomal protein S13	3859	8	668.148	741.274	414.61	583.763	256.276	231.788
sp|P55036|PSMD4_HUMAN	PSMD4	PSMD4_HUMAN 26S proteasome non-ATPase regulatory subunit 4	3263	5	314.347	348.73	261.397	193.246	348.516	299.009
sp|P61970|NTF2_HUMAN	NUTF2	NTF2_HUMAN Nuclear transport factor 2	496	2	76.273	84.5976	74.8348	71.9562	68.3941	43.0224
sp|P61018-2|RAB4B_HUMAN	RAB4B	RAB4B_HUMAN Isoform 2 of Ras-related protein Rab-4B	3092	3	222.707	246.983	147.14	152.14	211.644	218.378
sp|P38571|LICH_HUMAN	LIPA	LICH_HUMAN Lysosomal acid lipase/cholesteryl ester hydrolase	3126	3	89.9707	99.7602	109.473	122.369	66.5678	69.1837
sp|P42704|LPPRC_HUMAN	LRPPRC	LPPRC_HUMAN Leucine-rich PPR motif-containing protein, mitochondrial	719	43	2549.09	2825.74	1692.24	1754.4	1127.78	1294.05
sp|O15258|RER1_HUMAN	RER1	RER1_HUMAN Protein RER1	3717	3	206.58	228.87	150.691	167.733	216.816	211.904
sp|Q5T9A4|ATD3B_HUMAN	ATAD3B	ATD3B_HUMAN ATPase family AAA domain-containing protein 3B	669	13	892.444	988.474	1083.71	1197.18	1544.81	1752.13
sp|P07384|CAN1_HUMAN	CAPN1	CAN1_HUMAN Calpain-1 catalytic subunit	2280	11	767.189	849.709	273.145	315.426	231.104	111.96
sp|P15531-2|NDKA_HUMAN	NME1	NDKA_HUMAN Isoform 2 of Nucleoside diphosphate kinase A	2839	1	4.47817	4.95947	0	0.0126082	0.00200643	0
sp|Q9BQ95|ECSIT_HUMAN	ECSIT	ECSIT_HUMAN Evolutionarily conserved signaling intermediate in Toll pathway, mitochondrial	541	1	20.2616	22.4385	18.605	15.7339	44.5195	42.3102
sp|P48147|PPCE_HUMAN	PREP	PPCE_HUMAN Prolyl endopeptidase	872	8	212.716	235.534	115.478	110.371	36.4428	19.625
sp|Q3YEC7-2|RABL6_HUMAN	RABL6	RABL6_HUMAN Isoform 2 of Rab-like protein 6	2668	1	12.8672	14.246	8.15694	8.26498	3.50252	0
sp|Q9NNW5|WDR6_HUMAN	WDR6	WDR6_HUMAN WD repeat-containing protein 6	2116	2	43.4929	48.126	44.734	41.1153	5.26755	0
sp|Q92925|SMRD2_HUMAN	SMARCD2	SMRD2_HUMAN SWI/SNF-related matrix-associated actin-dependent regulator of chromatin subfamily D member 2	148	2	70.3262	77.8041	35.0161	49.3738	103.373	108.932
sp|Q9H0U3|MAGT1_HUMAN	MAGT1	MAGT1_HUMAN Magnesium transporter protein 1	3796	6	71.6105	79.2246	77.2904	74.2552	84.1941	86.6793
sp|Q6YHK3|CD109_HUMAN	CD109	CD109_HUMAN CD109 antigen	513	4	63.6913	70.452	0	4.63741	331.074	340.37
sp|Q53H12|AGK_HUMAN	AGK	AGK_HUMAN Acylglycerol kinase, mitochondrial	65	7	175.699	194.328	215.192	218.099	100.258	147.106
sp|Q9Y388|RBMX2_HUMAN	RBMX2	RBMX2_HUMAN RNA-binding motif protein, X-linked 2	3545	1	28.7259	31.7669	22.9466	24.9024	35.5059	38.2618
sp|P80723|BASP1_HUMAN	BASP1	BASP1_HUMAN Brain acid soluble protein 1	90	7	8.00946	8.85542	483.714	514.243	412.804	444.201
sp|Q6QEF8-5|CORO6_HUMAN	CORO6	CORO6_HUMAN Isoform 5 of Coronin-6	564	1	18.3656	20.3051	42.5578	38.8526	24.8205	23.4438
sp|Q9BYX2|TBD2A_HUMAN	TBC1D2	TBD2A_HUMAN TBC1 domain family member 2A	2527	1	21.3024	23.545	52.1857	46.0223	34.0879	24.7541
sp|P62917|RL8_HUMAN	RPL8	RL8_HUMAN 60S ribosomal protein L8	1854	15	1146.74	1267.46	1137.99	1054.26	800.733	719.502
sp|Q99808|S29A1_HUMAN	SLC29A1	S29A1_HUMAN Equilibrative nucleoside transporter 1	953	3	54.1847	59.8704	180.352	175.976	22.8901	61.0547
sp|Q9BV79|MECR_HUMAN	MECR	MECR_HUMAN Trans-2-enoyl-CoA reductase, mitochondrial	1520	2	82.2561	90.8723	113.514	114.8	185.584	182.877
sp|Q15269|PWP2_HUMAN	PWP2	PWP2_HUMAN Periodic tryptophan protein 2 homolog	3129	2	47.2679	52.2176	55.9529	60.9262	61.5963	83.0078
sp|O95757|HS74L_HUMAN	HSPA4L	HS74L_HUMAN Heat shock 70 kDa protein 4L	748	7	59.8391	66.0966	232.593	182.756	96.6319	58.0108
sp|Q96EA4|SPDLY_HUMAN	SPDL1	SPDLY_HUMAN Protein Spindly	2388	1	32.7224	36.1359	27.6168	16.0936	18.5913	10.9245
sp|P49588|SYAC_HUMAN	AARS	SYAC_HUMAN Alanine--tRNA ligase, cytoplasmic	1432	24	1341.81	1481.78	809.35	830.285	958.216	578.377
sp|P34897|GLYM_HUMAN	SHMT2	GLYM_HUMAN Serine hydroxymethyltransferase, mitochondrial	216	16	461.351	509.46	470.935	581.172	451.509	553.479
sp|Q6NYC1-3|JMJD6_HUMAN	JMJD6	JMJD6_HUMAN Isoform 3 of Bifunctional arginine demethylase and lysyl-hydroxylase JMJD6	2233	1	23.1903	25.6084	14.8693	10.0075	11.1875	8.31767
sp|O95104|SFR15_HUMAN	SCAF4	SFR15_HUMAN Splicing factor, arginine/serine-rich 15	2748	1	36.1009	39.8637	17.5655	30.7464	35.573	35.2836
sp|P61927|RL37_HUMAN	RPL37	RL37_HUMAN 60S ribosomal protein L37	3979	2	40.8183	45.0555	41.5138	30.5666	34.1936	31.4712
sp|Q14669-3|TRIPC_HUMAN	TRIP12	TRIPC_HUMAN Isoform 3 of E3 ubiquitin-protein ligase TRIP12	536	3	132.956	146.735	102.299	105.693	113.59	115.302
sp|P30566|PUR8_HUMAN	ADSL	PUR8_HUMAN Adenylosuccinate lyase	1870	4	51.5995	56.944	84.1606	80.0498	14.1418	11.0988
sp|Q00169|PIPNA_HUMAN	PITPNA	PIPNA_HUMAN Phosphatidylinositol transfer protein alpha isoform	495	4	127.495	140.694	138.409	135.04	37.9458	34.4119
sp|Q9H1K1|ISCU_HUMAN	ISCU	ISCU_HUMAN Iron-sulfur cluster assembly enzyme ISCU, mitochondrial	210	3	142.685	157.447	157.753	191.267	151.854	178.474
sp|Q9H061|T126A_HUMAN	TMEM126A	T126A_HUMAN Transmembrane protein 126A	1465	2	119.74	132.107	95.3217	105.952	79.393	83.734
sp|O00541|PESC_HUMAN	PES1	PESC_HUMAN Pescadillo homolog	915	7	297.489	328.058	344.064	286.743	460.065	525.007
sp|Q9Y6Q5-2|AP1M2_HUMAN	AP1M2	AP1M2_HUMAN Isoform 2 of AP-1 complex subunit mu-2	3089	2	129.249	142.504	10.1144	11.6869	86.9184	56.1295
sp|Q07157|ZO1_HUMAN	TJP1	ZO1_HUMAN Tight junction protein ZO-1	740	6	263.085	290.053	231.605	214.209	663.074	694.869
sp|O00461|GOLI4_HUMAN	GOLIM4	GOLI4_HUMAN Golgi integral membrane protein 4	1223	2	19.7748	21.8014	50.6166	58.041	78.455	79.2026
sp|P02144|MYG_HUMAN	MB	MYG_HUMAN Myoglobin	2769	2	195.015	214.97	0	10.6285	27.1914	4.07192
sp|Q08AM6|VAC14_HUMAN	VAC14	VAC14_HUMAN Protein VAC14 homolog	2847	1	18.9451	20.8811	33.4475	27.7967	22.0433	18.6974
sp|Q9P0J1-2|PDP1_HUMAN	PDP1	PDP1_HUMAN Isoform 2 of [Pyruvate dehydrogenase [acetyl-transferring]]-phosphatase 1, mitochondrial	3659	4	27.3724	30.1678	46.4167	54.3566	67.5031	63.983
sp|O00764|PDXK_HUMAN	PDXK	PDXK_HUMAN Pyridoxal kinase	1710	6	43.138	47.5346	22.9193	23.4436	51.9521	49.46
sp|P25205|MCM3_HUMAN	MCM3	MCM3_HUMAN DNA replication licensing factor MCM3	2424	12	282.605	311.373	343.802	228.904	725.258	892.461
sp|Q9NUU7|DD19A_HUMAN	DDX19A	DD19A_HUMAN ATP-dependent RNA helicase DDX19A	313	1	21.9966	24.2303	19.2828	13.5468	11.3939	6.55736
sp|O43293|DAPK3_HUMAN	DAPK3	DAPK3_HUMAN Death-associated protein kinase 3	3466	1	7.60019	8.37194	7.66888	8.75612	11.8121	14.2051
sp|P04792|HSPB1_HUMAN	HSPB1	HSPB1_HUMAN Heat shock protein beta-1	1758	12	1253.79	1380.91	67.7802	185.364	558.948	283.918
sp|Q9UGP8|SEC63_HUMAN	SEC63	SEC63_HUMAN Translocation protein SEC63 homolog	1693	10	421.787	464.55	192.479	208.893	506.736	508.797
sp|Q9UHX1-2|PUF60_HUMAN	PUF60	PUF60_HUMAN Isoform 2 of Poly(U)-binding-splicing factor PUF60	2614	12	318.904	351.155	224.512	271.438	399.117	492.341
sp|P24928|RPB1_HUMAN	POLR2A	RPB1_HUMAN DNA-directed RNA polymerase II subunit RPB1	689	11	461.049	507.666	376.426	375.206	479.144	601.984
sp|P42785|PCP_HUMAN	PRCP	PCP_HUMAN Lysosomal Pro-X carboxypeptidase	4228	1	244.059	268.73	249.61	303.505	118.154	112.713
sp|Q96GQ7|DDX27_HUMAN	DDX27	DDX27_HUMAN Probable ATP-dependent RNA helicase DDX27	274	13	410.04	451.487	230.407	229.528	429.217	476.003
sp|Q9BRP8|WIBG_HUMAN	WIBG	WIBG_HUMAN Partner of Y14 and mago	289	3	173.052	190.436	42.8414	59.5428	47.8865	31.7939
sp|P52298|NCBP2_HUMAN	NCBP2	NCBP2_HUMAN Nuclear cap-binding protein subunit 2	476	1	16.1856	17.8099	13.5225	13.9629	30.8779	38.7386
sp|Q03001|DYST_HUMAN	DST	DYST_HUMAN Dystonin	25	3	83.7049	92.0698	234.373	231.546	60.3422	70.5686
sp|Q7Z2K6|ERMP1_HUMAN	ERMP1	ERMP1_HUMAN Endoplasmic reticulum metallopeptidase 1	816	6	242.914	267.134	4.5108	22.1914	582.104	756.827
sp|Q96RP9-2|EFGM_HUMAN	GFM1	EFGM_HUMAN Isoform 2 of Elongation factor G, mitochondrial	2591	10	237.018	260.632	148.622	138.826	1297.79	1285.42
sp|Q99598|TSNAX_HUMAN	TSNAX	TSNAX_HUMAN Translin-associated protein X	4046	1	4.98168	5.4772	5.83968	5.75309	0	0.00585774
sp|Q9H6Y7|RN167_HUMAN	RNF167	RN167_HUMAN E3 ubiquitin-protein ligase RNF167	1351	2	222.558	244.69	98.1758	108.08	166.375	182.62
sp|Q8TD30|ALAT2_HUMAN	GPT2	ALAT2_HUMAN Alanine aminotransferase 2	916	10	405.445	445.732	0.198207	14.7163	281.578	196.581
sp|Q15642|CIP4_HUMAN	TRIP10	CIP4_HUMAN Cdc42-interacting protein 4	1215	5	221.498	243.505	394.248	366.151	79.8934	53.4256
sp|Q8IU81|I2BP1_HUMAN	IRF2BP1	I2BP1_HUMAN Interferon regulatory factor 2-binding protein 1	43	3	80.8015	88.8131	89.4626	66.9467	174.955	151.953
sp|Q00403|TF2B_HUMAN	GTF2B	TF2B_HUMAN Transcription initiation factor IIB	909	4	59.6034	65.4924	28.9305	27.3266	33.8825	28.7232
sp|Q15024|EXOS7_HUMAN	EXOSC7	EXOS7_HUMAN Exosome complex component RRP42	226	2	79.5622	87.4137	105.529	98.8788	145.793	164.111
sp|Q9NZ08-2|ERAP1_HUMAN	ERAP1	ERAP1_HUMAN Isoform 2 of Endoplasmic reticulum aminopeptidase 1	3358	5	243.984	268.013	581.694	592.415	124.826	143.485
sp|Q96H55|MYO19_HUMAN	MYO19	MYO19_HUMAN Unconventional myosin-XIX	1448	1	221.809	243.654	210.796	220.852	270.081	311.057
sp|Q9Y5S9|RBM8A_HUMAN	RBM8A	RBM8A_HUMAN RNA-binding protein 8A	3575	6	406.942	446.959	385.563	381.907	456.311	419.478
sp|Q01628|IFM3_HUMAN	IFITM3	IFM3_HUMAN Interferon-induced transmembrane protein 3	4559	1	8.24232	9.05028	5.7852	8.70245	0	0.00700841
sp|P35222|CTNB1_HUMAN	CTNNB1	CTNB1_HUMAN Catenin beta-1	256	11	441.47	484.738	118.089	137.904	815.04	860.321
sp|Q5SRE5|NU188_HUMAN	NUP188	NU188_HUMAN Nucleoporin NUP188 homolog	2590	2	85.1914	93.4997	84.8147	81.889	80.01	83.6371
sp|P08581-2|MET_HUMAN	MET	MET_HUMAN Isoform 2 of Hepatocyte growth factor receptor	211	2	41.535	45.5856	38.9076	35.0207	95.3573	95.3366
sp|O43615|TIM44_HUMAN	TIMM44	TIM44_HUMAN Mitochondrial import inner membrane translocase subunit TIM44	1363	15	335.499	368.177	597.388	597.137	540.235	585.531
sp|Q12788|TBL3_HUMAN	TBL3	TBL3_HUMAN Transducin beta-like protein 3	1140	6	68.1366	74.771	80.5693	94.6388	135.867	139.245
sp|Q7L5N7|PCAT2_HUMAN	LPCAT2	PCAT2_HUMAN Lysophosphatidylcholine acyltransferase 2	2098	5	191.961	210.652	62.5322	75.5652	231.936	206.333
sp|P61978-3|HNRPK_HUMAN	HNRNPK	HNRPK_HUMAN Isoform 3 of Heterogeneous nuclear ribonucleoprotein K	1777	27	967.152	1061.1	1063.37	983.038	1205.96	1453.49
sp|P02794|FRIH_HUMAN	FTH1	FRIH_HUMAN Ferritin heavy chain	4114	2	256.033	280.881	258.172	184.649	131.381	214.378
sp|Q14146|URB2_HUMAN	URB2	URB2_HUMAN Unhealthy ribosome biogenesis protein 2 homolog	993	5	112.037	122.907	84.5877	85.0767	138.496	158.982
sp|Q969G3|SMCE1_HUMAN	SMARCE1	SMCE1_HUMAN SWI/SNF-related matrix-associated actin-dependent regulator of chromatin subfamily E member 1	314	6	282.98	310.397	191.022	206.518	358.892	434.403
sp|Q96QD9|UIF_HUMAN	FYTTD1	UIF_HUMAN UAP56-interacting factor	1972	2	16.3084	17.8883	20.4711	20.4319	55.1544	54.8664
sp|O94886|TM63A_HUMAN	TMEM63A	TM63A_HUMAN Transmembrane protein 63A	3507	2	145.492	159.564	43.3268	50.6846	149.493	153.814
sp|O96019|ACL6A_HUMAN	ACTL6A	ACL6A_HUMAN Actin-like protein 6A	1039	6	213.596	234.235	188.573	214.096	230.486	273.447
sp|Q9BRR6|ADPGK_HUMAN	ADPGK	ADPGK_HUMAN ADP-dependent glucokinase	1676	1	50.1058	54.9429	84.4699	80.8063	126.269	122.619
sp|P49842|STK19_HUMAN	STK19	STK19_HUMAN Serine/threonine-protein kinase 19	4668	1	26.0202	28.5318	9.50332	7.06437	15.0756	19.7012
sp|Q5JWF2-2|GNAS1_HUMAN	GNAS	GNAS1_HUMAN Isoform XLas-2 of Guanine nucleotide-binding protein G(s) subunit alpha isoforms XLas	1521	4	270.164	296.215	373.639	348.53	571.931	657.68
sp|O75146|HIP1R_HUMAN	HIP1R	HIP1R_HUMAN Huntingtin-interacting protein 1-related protein	1166	2	71.3122	78.1766	71.8175	75.7923	65.9768	32.6898
sp|Q9NV96|CC50A_HUMAN	TMEM30A	CC50A_HUMAN Cell cycle control protein 50A	3214	4	138.69	152.032	268.626	282.988	179.009	197.216
sp|P51571|SSRD_HUMAN	SSR4	SSRD_HUMAN Translocon-associated protein subunit delta	4677	1	30.9183	33.8914	28.3025	26.4442	30.1733	42.6365
sp|Q4G176|ACSF3_HUMAN	ACSF3	ACSF3_HUMAN Acyl-CoA synthetase family member 3, mitochondrial	2128	1	88.6551	97.1648	78.9207	73.7036	180.828	166.887
sp|Q8NBN3|TM87A_HUMAN	TMEM87A	TM87A_HUMAN Transmembrane protein 87A	649	3	311.449	341.341	118.774	138.988	183.656	225.093
sp|P04040|CATA_HUMAN	CAT	CATA_HUMAN Catalase	584	16	754.741	826.69	308.389	363.676	480.263	464.553
sp|Q96C19|EFHD2_HUMAN	EFHD2	EFHD2_HUMAN EF-hand domain-containing protein D2	22	8	108.744	119.104	230.97	242.764	63.2385	81.1479
sp|Q02809|PLOD1_HUMAN	PLOD1	PLOD1_HUMAN Procollagen-lysine,2-oxoglutarate 5-dioxygenase 1	1800	9	181.817	199.098	568.445	600.174	509.641	529.089
sp|O00258|WRB_HUMAN	WRB	WRB_HUMAN Tail-anchored protein insertion receptor WRB	4496	1	8.10017	8.8694	7.01517	4.43729	7.4622	9.56325
sp|P19174-2|PLCG1_HUMAN	PLCG1	PLCG1_HUMAN Isoform 2 of 1-phosphatidylinositol 4,5-bisphosphate phosphodiesterase gamma-1	1707	2	71.1125	77.8616	124.859	106.592	1.44265	7.41889
sp|O43148-2|MCES_HUMAN	RNMT	MCES_HUMAN Isoform 2 of mRNA cap guanine-N7 methyltransferase	2645	3	113.888	124.689	95.8218	101.422	86.9262	109.636
sp|P34896|GLYC_HUMAN	SHMT1	GLYC_HUMAN Serine hydroxymethyltransferase, cytosolic	4163	2	149.017	163.123	107.643	105.606	93.6734	64.5489
sp|O75367|H2AY_HUMAN	H2AFY	H2AY_HUMAN Core histone macro-H2A.1	318	19	421.624	461.437	479.613	479.859	934.32	1076.02
sp|Q15050|RRS1_HUMAN	RRS1	RRS1_HUMAN Ribosome biogenesis regulatory protein homolog	2191	7	163.619	179.028	154.838	154.809	352.711	385.03
sp|P20671|H2A1D_HUMAN	HIST1H2AD	H2A1D_HUMAN Histone H2A type 1-D	969	1	30.298	33.1394	21.0637	32.2495	43.0647	59.2288
sp|O75884|RBBP9_HUMAN	RBBP9	RBBP9_HUMAN Putative hydrolase RBBP9	3436	1	4.46509	4.88324	6.61566	6.88335	0	0.00677781
sp|P30044|PRDX5_HUMAN	PRDX5	PRDX5_HUMAN Peroxiredoxin-5, mitochondrial	3691	8	621.884	679.709	329.649	360.304	364.065	290.263
sp|Q14566|MCM6_HUMAN	MCM6	MCM6_HUMAN DNA replication licensing factor MCM6	609	8	164.901	180.223	167.955	143.671	622.157	657.442
sp|Q9C037|TRIM4_HUMAN	TRIM4	TRIM4_HUMAN Tripartite motif-containing protein 4	4361	1	97.8628	106.951	22.7879	32.6012	45.5775	49.4862
sp|Q9BWU0|NADAP_HUMAN	SLC4A1AP	NADAP_HUMAN Kanadaptin	1459	2	50.47	55.1568	45.5478	47.0914	52.1376	64.239
sp|Q14738|2A5D_HUMAN	PPP2R5D	2A5D_HUMAN Serine/threonine-protein phosphatase 2A 56 kDa regulatory subunit delta isoform	1610	4	316.495	345.664	514.337	481.596	116.184	145.169
sp|O43592|XPOT_HUMAN	XPOT	XPOT_HUMAN Exportin-T	1282	4	66.8027	72.9515	116.491	131.446	15.5402	14.3148
sp|P13674|P4HA1_HUMAN	P4HA1	P4HA1_HUMAN Prolyl 4-hydroxylase subunit alpha-1	632	10	251.947	275.121	482.364	498.932	202.21	210.026
sp|Q8N1G0|ZN687_HUMAN	ZNF687	ZN687_HUMAN Zinc finger protein 687	2268	1	4.72815	5.16153	7.09268	6.58068	10.0159	6.25321
sp|Q9BZG9-2|LYNX1_HUMAN	LYNX1	LYNX1_HUMAN Isoform 2 of Ly-6/neurotoxin-like protein 1	2227	1	71.9493	78.5322	0.680614	2.57526	133.72	136.429
sp|Q9NRF8|PYRG2_HUMAN	CTPS2	PYRG2_HUMAN CTP synthase 2	1322	1	58.3092	63.6422	15.096	17.2387	27.3401	5.71918
sp|Q5JTJ3-2|COA6_HUMAN	COA6	COA6_HUMAN Isoform 2 of Cytochrome c oxidase assembly factor 6 homolog	3596	1	7.17926	7.83428	4.22253	4.10007	10.7141	8.33045
sp|Q9NS91|RAD18_HUMAN	RAD18	RAD18_HUMAN E3 ubiquitin-protein ligase RAD18	3370	1	16.2098	17.6869	66.7622	40.7428	106.447	91.5602
sp|P22059|OSBP1_HUMAN	OSBP	OSBP1_HUMAN Oxysterol-binding protein 1	1933	5	222.506	242.757	113.261	128.549	65.5842	50.8259
sp|O60293|ZC3H1_HUMAN	ZFC3H1	ZC3H1_HUMAN Zinc finger C3H1 domain-containing protein	2749	1	36.2305	39.5182	26.6736	39.7672	58.5226	68.1871
sp|Q8WTT2|NOC3L_HUMAN	NOC3L	NOC3L_HUMAN Nucleolar complex protein 3 homolog	2751	3	136.686	149.011	158.166	176.512	189.028	203.433
sp|Q9C0B1|FTO_HUMAN	FTO	FTO_HUMAN Alpha-ketoglutarate-dependent dioxygenase FTO	1590	3	55.3515	60.3419	40.3256	33.0895	45.7628	54.3858
sp|Q6IAN0|DRS7B_HUMAN	DHRS7B	DRS7B_HUMAN Dehydrogenase/reductase SDR family member 7B	3973	3	54.1918	59.0687	71.6912	68.8534	68.3805	77.1555
sp|P52948|NUP98_HUMAN	NUP98	NUP98_HUMAN Nuclear pore complex protein Nup98-Nup96	580	10	563.438	614.11	578.553	590.251	761.758	842.007
sp|Q96CW1|AP2M1_HUMAN	AP2M1	AP2M1_HUMAN AP-2 complex subunit mu	1843	13	448.663	489.012	622.177	611.744	625.968	652.13
sp|O43847-2|NRDC_HUMAN	NRD1	NRDC_HUMAN Isoform 2 of Nardilysin	783	5	406.003	442.14	286.385	249.419	93.9508	70.1688
sp|Q86VM9|ZCH18_HUMAN	ZC3H18	ZCH18_HUMAN Zinc finger CCCH domain-containing protein 18	882	7	206.034	224.368	188.786	179.998	618.348	675.758
sp|Q9UHR4|BI2L1_HUMAN	BAIAP2L1	BI2L1_HUMAN Brain-specific angiogenesis inhibitor 1-associated protein 2-like protein 1	2086	9	298.658	325.227	65.9191	87.9286	353.298	360.607
sp|Q96SI9|STRBP_HUMAN	STRBP	STRBP_HUMAN Spermatid perinuclear RNA-binding protein	727	4	115.015	125.239	20.091	34.0673	255.873	270.494
sp|Q8TE73|DYH5_HUMAN	DNAH5	DYH5_HUMAN Dynein heavy chain 5, axonemal	1431	1	9.65154	10.5084	0	2.39279	0	0.000392609
sp|Q9Y5J1|UTP18_HUMAN	UTP18	UTP18_HUMAN U3 small nucleolar RNA-associated protein 18 homolog	3308	1	294.296	320.388	288.262	247.311	125.749	122.804
sp|P17252|KPCA_HUMAN	PRKCA	KPCA_HUMAN Protein kinase C alpha type	2963	3	35.6403	38.7974	190.536	179.591	18.8634	30.5606
sp|Q96R06|SPAG5_HUMAN	SPAG5	SPAG5_HUMAN Sperm-associated antigen 5	4054	1	10.1974	11.1005	13.7005	8.82821	4.54436	0
sp|P05362|ICAM1_HUMAN	ICAM1	ICAM1_HUMAN Intercellular adhesion molecule 1	1917	10	251.105	273.285	510.844	513.399	160.866	178.2
sp|Q6UN15|FIP1_HUMAN	FIP1L1	FIP1_HUMAN Pre-mRNA 3'-end-processing factor FIP1	661	1	40.917	44.5274	36.0763	23.1113	71.9959	41.6527
sp|Q14202|ZMYM3_HUMAN	ZMYM3	ZMYM3_HUMAN Zinc finger MYM-type protein 3	2484	2	93.8203	102.079	45.8802	40.0318	66.1674	88.8251
sp|P22695|QCR2_HUMAN	UQCRC2	QCR2_HUMAN Cytochrome b-c1 complex subunit 2, mitochondrial	401	16	357.381	388.807	271.32	305.449	615.789	491.428
sp|Q96C01|F136A_HUMAN	FAM136A	F136A_HUMAN Protein FAM136A	2249	5	220.321	239.637	222.419	234.35	324.625	349.588
sp|Q9BV81|EMC6_HUMAN	EMC6	EMC6_HUMAN ER membrane protein complex subunit 6	3898	1	67.8554	73.8015	113.768	88.0959	264.58	290.325
sp|A6NKF1|SAC31_HUMAN	SAC3D1	SAC31_HUMAN SAC3 domain-containing protein 1	2688	1	45.5471	49.5325	8.59946	8.5903	9.49831	13.7528
sp|Q9Y5J7|TIM9_HUMAN	TIMM9	TIM9_HUMAN Mitochondrial import inner membrane translocase subunit Tim9	3125	1	31.6635	34.4305	30.2414	29.789	71.2037	81.4639
sp|P09543|CN37_HUMAN	CNP	CN37_HUMAN 2',3'-cyclic-nucleotide 3'-phosphodiesterase	1128	7	192.579	209.385	250.405	250.182	198.631	295.649
sp|Q96KC8|DNJC1_HUMAN	DNAJC1	DNJC1_HUMAN DnaJ homolog subfamily C member 1	1443	1	43.0867	46.8461	91.4362	80.9343	97.0124	98.9826
sp|P78316|NOP14_HUMAN	NOP14	NOP14_HUMAN Nucleolar protein 14	1980	3	134.02	145.691	134.652	130.719	183.181	210.101
sp|Q13126-2|MTAP_HUMAN	MTAP	MTAP_HUMAN Isoform 2 of S-methyl-5'-thioadenosine phosphorylase	751	1	91.5334	99.504	0	0	52.6568	34.0077
sp|P06132|DCUP_HUMAN	UROD	DCUP_HUMAN Uroporphyrinogen decarboxylase	295	1	23.3536	25.3864	30.3276	28.5855	25.4831	25.1639
sp|O43681|ASNA_HUMAN	ASNA1	ASNA_HUMAN ATPase ASNA1	3893	2	120.019	130.463	228.697	204.549	131.915	101.068
sp|Q96ST3|SIN3A_HUMAN	SIN3A	SIN3A_HUMAN Paired amphipathic helix protein Sin3a	2671	6	77.6298	84.366	54.5275	62.9606	94.0287	125.776
sp|P49327|FAS_HUMAN	FASN	FAS_HUMAN Fatty acid synthase	119	71	5287.62	5744.32	720.585	1050.98	904.366	373.17
sp|P57088|TMM33_HUMAN	TMEM33	TMM33_HUMAN Transmembrane protein 33	3953	1	23.8386	25.875	23.7015	28.3096	41.6408	41.2082
sp|Q5VSL9|STRP1_HUMAN	STRIP1	STRP1_HUMAN Striatin-interacting protein 1	1077	4	117.115	127.1	109.677	100.417	66.5427	75.7333
sp|Q9Y5Q8-3|TF3C5_HUMAN	GTF3C5	TF3C5_HUMAN Isoform 3 of General transcription factor 3C polypeptide 5	2595	2	241.531	262.013	71.966	74.6499	192.522	206.243
sp|Q9HC35|EMAL4_HUMAN	EML4	EMAL4_HUMAN Echinoderm microtubule-associated protein-like 4	209	9	534.08	579.128	586.282	576.085	203.248	181.731
sp|P00387-3|NB5R3_HUMAN	CYB5R3	NB5R3_HUMAN Isoform 3 of NADH-cytochrome b5 reductase 3	1156	7	103.915	112.654	173.549	190.318	230.917	248.352
sp|P62191|PRS4_HUMAN	PSMC1	PRS4_HUMAN 26S protease regulatory subunit 4	576	19	837.683	907.957	1174.82	1112.01	807.285	834.888
sp|Q96PK6|RBM14_HUMAN	RBM14	RBM14_HUMAN RNA-binding protein 14	195	15	543.158	588.646	489.343	541.508	861.507	887.557
sp|P31937|3HIDH_HUMAN	HIBADH	3HIDH_HUMAN 3-hydroxyisobutyrate dehydrogenase, mitochondrial	2710	3	64.6259	70.0281	50.4638	60.3988	63.3248	61.1951
sp|Q9UNX4|WDR3_HUMAN	WDR3	WDR3_HUMAN WD repeat-containing protein 3	206	7	195.52	211.796	277.33	292.826	298.885	398.793
sp|Q9H1Y0|ATG5_HUMAN	ATG5	ATG5_HUMAN Autophagy protein 5	3514	2	20.9708	22.7136	16.2463	19.1246	7.10982	8.04321
sp|Q9HD20|AT131_HUMAN	ATP13A1	AT131_HUMAN Probable cation-transporting ATPase 13A1	2262	8	388.087	420.283	234.3	254.592	347.112	372.649
sp|A2RRP1|NBAS_HUMAN	NBAS	NBAS_HUMAN Neuroblastoma-amplified sequence	639	3	43.0276	46.5905	23.7156	33.1623	25.4291	29.9265
sp|P27361|MK03_HUMAN	MAPK3	MK03_HUMAN Mitogen-activated protein kinase 3	1639	5	208.47	225.648	110.16	124.898	120.422	64.7534
sp|P53602|MVD1_HUMAN	MVD	MVD1_HUMAN Diphosphomevalonate decarboxylase	1912	4	215.331	233.057	98.3751	103.634	161.174	87.4947
sp|Q92945|FUBP2_HUMAN	KHSRP	FUBP2_HUMAN Far upstream element-binding protein 2	316	32	1385.86	1498.76	1868.65	1996.41	1943.29	2553.44
sp|O14828|SCAM3_HUMAN	SCAMP3	SCAM3_HUMAN Secretory carrier-associated membrane protein 3	1779	2	69.9806	75.6734	53.2506	56.8979	42.3314	29.8099
sp|Q8NFH4|NUP37_HUMAN	NUP37	NUP37_HUMAN Nucleoporin Nup37	3176	3	64.0004	69.2051	97.029	96.4389	83.0888	101.605
sp|Q99567|NUP88_HUMAN	NUP88	NUP88_HUMAN Nuclear pore complex protein Nup88	1841	3	31.247	33.78	49.5554	52.029	36.6383	34.6914
sp|O75127|PTCD1_HUMAN	PTCD1	PTCD1_HUMAN Pentatricopeptide repeat-containing protein 1, mitochondrial	2841	2	72.8895	78.7941	30.9267	32.5548	54.2278	49.6377
sp|O95602|RPA1_HUMAN	POLR1A	RPA1_HUMAN DNA-directed RNA polymerase I subunit RPA1	239	6	133.13	143.907	265.247	234.028	255.097	296.844
sp|O43676|NDUB3_HUMAN	NDUFB3	NDUB3_HUMAN NADH dehydrogenase [ubiquinone] 1 beta subcomplex subunit 3	4101	1	24.3649	26.3289	12.9666	17.0266	14.8697	15.288
sp|P31689|DNJA1_HUMAN	DNAJA1	DNJA1_HUMAN DnaJ homolog subfamily A member 1	2357	9	508.73	549.693	655.831	498.786	405.273	386.775
sp|O43815|STRN_HUMAN	STRN	STRN_HUMAN Striatin	1442	2	266.299	287.686	196.684	201.776	171.526	170.565
sp|P12235|ADT1_HUMAN	SLC25A4	ADT1_HUMAN ADP/ATP translocase 1	397	2	27.6889	29.9072	51.864	53.2528	49.1989	55.8181
sp|Q9Y2V2|CHSP1_HUMAN	CARHSP1	CHSP1_HUMAN Calcium-regulated heat stable protein 1	1888	1	76.6796	82.8116	33.1505	28.925	18.3305	7.45379
sp|Q9UKX7|NUP50_HUMAN	NUP50	NUP50_HUMAN Nuclear pore complex protein Nup50	464	8	338.499	365.564	338.449	341.736	329.908	388.757
sp|Q9UM47|NOTC3_HUMAN	NOTCH3	NOTC3_HUMAN Neurogenic locus notch homolog protein 3	2969	1	13.757	14.8569	1.7357	2.35762	4.56296	0
sp|O14777|NDC80_HUMAN	NDC80	NDC80_HUMAN Kinetochore protein NDC80 homolog	1871	2	97.3051	105.072	85.5186	70.8524	31.383	15.3169
sp|Q15853|USF2_HUMAN	USF2	USF2_HUMAN Upstream stimulatory factor 2	415	1	53.7801	58.0706	32.4267	32.3394	70.0309	71.1222
sp|Q9BYC5|FUT8_HUMAN	FUT8	FUT8_HUMAN Alpha-(1,6)-fucosyltransferase	2754	2	123.531	133.376	512.457	543.27	94.9081	137.167
sp|P10809|CH60_HUMAN	HSPD1	CH60_HUMAN 60 kDa heat shock protein, mitochondrial	368	42	1418.63	1531.66	894.011	1007.15	4430.99	3954.4
sp|Q7Z7K6-3|CENPV_HUMAN	CENPV	CENPV_HUMAN Isoform 3 of Centromere protein V	1749	1	39.0233	42.132	14.5374	15.6891	30.8115	32.2575
sp|Q9NYU2|UGGG1_HUMAN	UGGT1	UGGG1_HUMAN UDP-glucose:glycoprotein glucosyltransferase 1	1198	15	312.015	336.866	419.318	440.547	1260.82	1353.99
sp|Q6P1X6|CH082_HUMAN	C8orf82	CH082_HUMAN UPF0598 protein C8orf82	4418	3	233.983	252.592	174.782	161.519	446.526	358.439
sp|Q9P289|MST4_HUMAN	MST4	MST4_HUMAN Serine/threonine-protein kinase MST4	271	1	28.9736	31.2742	30.07	23.7816	33.7362	32.021
sp|Q96N67|DOCK7_HUMAN	DOCK7	DOCK7_HUMAN Dedicator of cytokinesis protein 7	779	9	236.607	255.366	363.398	366.163	144.525	169.574
sp|O14933|UB2L6_HUMAN	UBE2L6	UB2L6_HUMAN Ubiquitin/ISG15-conjugating enzyme E2 L6	3279	1	22.2305	23.9833	14.5393	14.6953	10.0049	8.5533
sp|P22102|PUR2_HUMAN	GART	PUR2_HUMAN Trifunctional purine biosynthetic protein adenosine-3	160	12	682.143	735.885	640.526	590.549	193.91	162.958
sp|P19838-2|NFKB1_HUMAN	NFKB1	NFKB1_HUMAN Isoform 2 of Nuclear factor NF-kappa-B p105 subunit	3720	5	125.979	135.893	206.184	223.263	43.2825	58.508
sp|Q8NFW8|NEUA_HUMAN	CMAS	NEUA_HUMAN N-acylneuraminate cytidylyltransferase	214	8	301.386	325.081	169.478	176.846	605.526	655.483
sp|Q92876|KLK6_HUMAN	KLK6	KLK6_HUMAN Kallikrein-6	2067	4	54.3306	58.595	0	3.33984	494.62	435.192
sp|Q16822|PCKGM_HUMAN	PCK2	PCKGM_HUMAN Phosphoenolpyruvate carboxykinase [GTP], mitochondrial	2274	14	675.768	728.538	124.83	208.166	887.633	825.839
sp|Q6ZRV2|FA83H_HUMAN	FAM83H	FA83H_HUMAN Protein FAM83H	921	5	91.2431	98.3639	0.469863	0.000346774	234.449	250.925
sp|Q13895|BYST_HUMAN	BYSL	BYST_HUMAN Bystin	1114	3	79.6718	85.8774	105.527	94.4981	48.8993	78.7518
sp|Q9Y5X1|SNX9_HUMAN	SNX9	SNX9_HUMAN Sorting nexin-9	3601	1	7.01942	7.56465	10.505	11.4359	0	0.0109705
sp|O14950|ML12B_HUMAN	MYL12B	ML12B_HUMAN Myosin regulatory light chain 12B	2559	3	109.61	118.115	201.319	183.919	96.8135	87.0249
sp|O94925-3|GLSK_HUMAN	GLS	GLSK_HUMAN Isoform 3 of Glutaminase kidney isoform, mitochondrial	3340	4	107.701	116.045	124.802	125.976	291.365	252.685
sp|O14980|XPO1_HUMAN	XPO1	XPO1_HUMAN Exportin-1	2054	12	795.724	857.266	918.2	841.755	547.907	621.933
sp|P30043|BLVRB_HUMAN	BLVRB	BLVRB_HUMAN Flavin reductase (NADPH)	2282	5	497.824	536.135	147.159	164.676	134.019	47.3825
sp|O43747-2|AP1G1_HUMAN	AP1G1	AP1G1_HUMAN Isoform 2 of AP-1 complex subunit gamma-1	486	4	176.268	189.794	133.314	128.754	147.248	149.511
sp|O95801|TTC4_HUMAN	TTC4	TTC4_HUMAN Tetratricopeptide repeat protein 4	42	1	42.1094	45.3238	30.9705	33.059	16.1874	4.26356
sp|Q14692|BMS1_HUMAN	BMS1	BMS1_HUMAN Ribosome biogenesis protein BMS1 homolog	94	5	199.76	214.948	153.632	186.579	302.149	333.752
sp|P84103|SRSF3_HUMAN	SRSF3	SRSF3_HUMAN Serine/arginine-rich splicing factor 3	809	12	517.272	556.337	436.213	431.544	793.396	894.613
sp|Q9NY12|GAR1_HUMAN	GAR1	GAR1_HUMAN H/ACA ribonucleoprotein complex subunit 1	2345	1	17.2993	18.6028	23.8672	25.164	35.9169	47.8173
sp|O15212|PFD6_HUMAN	PFDN6	PFD6_HUMAN Prefoldin subunit 6	3496	2	30.1352	32.4029	28.1639	33.6478	6.11217	6.99404
sp|P54920|SNAA_HUMAN	NAPA	SNAA_HUMAN Alpha-soluble NSF attachment protein	212	4	135.741	145.928	139.305	124.248	138.187	111.46
sp|O95865|DDAH2_HUMAN	DDAH2	DDAH2_HUMAN N(G),N(G)-dimethylarginine dimethylaminohydrolase 2	1456	8	868.356	933.187	489.582	508.104	136.317	102.647
sp|O95302|FKBP9_HUMAN	FKBP9	FKBP9_HUMAN Peptidyl-prolyl cis-trans isomerase FKBP9	1879	3	59.3065	63.723	93.9258	82.6782	149.587	165.786
tr|B4DLN1|B4DLN1_HUMAN	SLC25A10	B4DLN1_HUMAN Mitochondrial dicarboxylate carrier	3577	9	716.765	769.795	384.484	448.998	770.877	600.296
sp|Q08170|SRSF4_HUMAN	SRSF4	SRSF4_HUMAN Serine/arginine-rich splicing factor 4	1298	8	626.265	672.504	496.945	552.705	804.986	911.634
sp|P49916|DNLI3_HUMAN	LIG3	DNLI3_HUMAN DNA ligase 3	70	8	322.205	345.906	210.314	228.704	261.577	295.319
sp|P84098|RL19_HUMAN	RPL19	RL19_HUMAN 60S ribosomal protein L19	4048	10	464.676	498.779	514.253	457.64	350.18	324.259
sp|P50579|MAP2_HUMAN	METAP2	MAP2_HUMAN Methionine aminopeptidase 2	3914	3	24.9717	26.7974	30.3779	24.7487	10.0046	7.41963
sp|P42166|LAP2A_HUMAN	TMPO	LAP2A_HUMAN Lamina-associated polypeptide 2, isoform alpha	1250	16	197.617	212.014	419.646	431.22	257.077	407.098
sp|O15355|PPM1G_HUMAN	PPM1G	PPM1G_HUMAN Protein phosphatase 1G	1131	7	396.626	425.503	421.142	399.069	277.183	303.36
tr|E9PMS6|E9PMS6_HUMAN	LMO7	E9PMS6_HUMAN LIM domain only protein 7	1736	16	230.842	247.635	464.235	599.389	970.905	1284.43
sp|O95870|ABHGA_HUMAN	ABHD16A	ABHGA_HUMAN Abhydrolase domain-containing protein 16A	3964	4	63.6431	68.2697	38.5263	43.6863	41.4134	38.0978
sp|O95336|6PGL_HUMAN	PGLS	6PGL_HUMAN 6-phosphogluconolactonase	3320	4	202.642	217.343	259.472	285.062	102.727	119.851
sp|Q9Y4C8|RBM19_HUMAN	RBM19	RBM19_HUMAN Probable RNA-binding protein 19	3739	1	26.7599	28.6978	28.0874	21.4072	24.0718	33.8526
sp|Q13257|MD2L1_HUMAN	MAD2L1	MD2L1_HUMAN Mitotic spindle assembly checkpoint protein MAD2A	3854	2	20.489	21.9658	40.8828	38.1657	1.82431	7.5105
sp|Q16513|PKN2_HUMAN	PKN2	PKN2_HUMAN Serine/threonine-protein kinase N2	597	5	388.314	416.218	369.333	371.078	241.839	228.195
sp|P78406|RAE1L_HUMAN	RAE1	RAE1L_HUMAN mRNA export factor	1666	5	160.811	172.36	167.514	174.754	214.486	230.56
sp|Q8TDD1-2|DDX54_HUMAN	DDX54	DDX54_HUMAN Isoform 2 of ATP-dependent RNA helicase DDX54	976	2	8.37232	8.9713	9.84686	7.51551	10.8932	19.2546
sp|Q9Y570|PPME1_HUMAN	PPME1	PPME1_HUMAN Protein phosphatase methylesterase 1	2756	5	673.159	721.138	403.223	356.437	94.8803	57.7392
sp|P57105|SYJ2B_HUMAN	SYNJ2BP	SYJ2B_HUMAN Synaptojanin-2-binding protein	4142	3	235.234	251.974	217.842	231.394	368.315	361.516
sp|Q15418-2|KS6A1_HUMAN	RPS6KA1	KS6A1_HUMAN Isoform 2 of Ribosomal protein S6 kinase alpha-1	560	6	375.578	402.036	157.612	173.068	107.025	49.4207
sp|Q9ULC5-3|ACSL5_HUMAN	ACSL5	ACSL5_HUMAN Isoform 2 of Long-chain-fatty-acid--CoA ligase 5	711	4	198.548	212.533	150.492	176.98	250.923	314.292
sp|Q14152|EIF3A_HUMAN	EIF3A	EIF3A_HUMAN Eukaryotic translation initiation factor 3 subunit A	1200	33	1580.62	1691.82	2258.59	2126.05	709.986	672.666
sp|A3KMH1|VWA8_HUMAN	VWA8	VWA8_HUMAN von Willebrand factor A domain-containing protein 8	1012	2	71.4751	76.4978	7.45061	11.5964	67.0275	58.7245
sp|Q9Y673|ALG5_HUMAN	ALG5	ALG5_HUMAN Dolichyl-phosphate beta-glucosyltransferase	2886	5	141.176	151.074	101.17	99.6007	251.603	227.773
sp|Q9Y3I0|RTCB_HUMAN	RTCB	RTCB_HUMAN tRNA-splicing ligase RtcB homolog	3188	11	256.783	274.779	204.768	200.45	215.996	192.116
sp|Q7Z6Z7|HUWE1_HUMAN	HUWE1	HUWE1_HUMAN E3 ubiquitin-protein ligase HUWE1	145	24	881.831	943.608	977.394	918.757	333.242	270.147
sp|Q9H8Y8|GORS2_HUMAN	GORASP2	GORS2_HUMAN Golgi reassembly-stacking protein 2	473	1	56.6427	60.5976	54.1237	52.0417	79.8155	85.4538
sp|Q9BRX8|F213A_HUMAN	FAM213A	F213A_HUMAN Redox-regulatory protein FAM213A	1230	5	357.026	381.866	87.658	108.449	259.962	220.749
sp|O15226-2|NKRF_HUMAN	NKRF	NKRF_HUMAN Isoform 2 of NF-kappa-B-repressing factor	2319	8	217.01	231.947	202.007	214.629	172.566	192.487
sp|P55265-4|DSRAD_HUMAN	ADAR	DSRAD_HUMAN Isoform 4 of Double-stranded RNA-specific adenosine deaminase	281	13	691.863	739.354	417.179	495.453	862.285	1078.26
sp|O15439|MRP4_HUMAN	ABCC4	MRP4_HUMAN Multidrug resistance-associated protein 4	3492	1	5.92294	6.32914	48.8636	53.4952	34.8327	35.6514
sp|O00425|IF2B3_HUMAN	IGF2BP3	IF2B3_HUMAN Insulin-like growth factor 2 mRNA-binding protein 3	635	3	99.0595	105.842	153.543	166.578	110.338	79.2514
sp|O43567|RNF13_HUMAN	RNF13	RNF13_HUMAN E3 ubiquitin-protein ligase RNF13	4261	2	56.9596	60.8558	42.7806	35.4795	71.0835	70.7611
sp|O94964-2|SOGA1_HUMAN	SOGA1	SOGA1_HUMAN Isoform 2 of Protein SOGA1	459	1	6.5945	7.04535	8.52445	7.76406	4.88461	0
sp|P46379-3|BAG6_HUMAN	BAG6	BAG6_HUMAN Isoform 3 of Large proline-rich protein BAG6	153	4	296.303	316.52	220.193	203.827	165.574	162.996
sp|Q04446|GLGB_HUMAN	GBE1	GLGB_HUMAN 1,4-alpha-glucan-branching enzyme	2184	8	173.263	185.056	897.57	825.934	7.12647	25.7643
sp|Q9UL46|PSME2_HUMAN	PSME2	PSME2_HUMAN Proteasome activator complex subunit 2	1577	7	1000.19	1068.09	849.339	805.54	792.03	669.302
sp|Q14980-2|NUMA1_HUMAN	NUMA1	NUMA1_HUMAN Isoform 2 of Nuclear mitotic apparatus protein 1	66	44	1639.08	1749.6	1069.77	1117.74	1332.14	1640.95
sp|Q9UQN3|CHM2B_HUMAN	CHMP2B	CHM2B_HUMAN Charged multivesicular body protein 2b	1963	2	80.0847	85.4815	41.7169	39.6846	16.6011	17.0697
sp|Q13277|STX3_HUMAN	STX3	STX3_HUMAN Syntaxin-3	4036	1	70.2808	74.9856	29.9841	35.761	31.8335	43.2803
sp|Q9NPA8|ENY2_HUMAN	ENY2	ENY2_HUMAN Transcription and mRNA export factor ENY2	1514	2	144.362	154.008	149.034	154.325	169.569	120.128
sp|Q6NVY1|HIBCH_HUMAN	HIBCH	HIBCH_HUMAN 3-hydroxyisobutyryl-CoA hydrolase, mitochondrial	780	7	505.002	538.7	239.719	310.598	489.698	375.572
sp|Q92626|PXDN_HUMAN	PXDN	PXDN_HUMAN Peroxidasin homolog	668	2	28.3431	30.2316	66.4016	67.6718	40.4544	59.8401
sp|Q96ND0|F210A_HUMAN	FAM210A	F210A_HUMAN Protein FAM210A	3098	2	104.947	111.921	100.599	121.97	94.4841	116.761
sp|P49458|SRP09_HUMAN	SRP9	SRP09_HUMAN Signal recognition particle 9 kDa protein	3626	3	484.401	516.578	294.351	297.715	284.364	262.145
sp|P23396|RS3_HUMAN	RPS3	RS3_HUMAN 40S ribosomal protein S3	471	22	1277.09	1361.45	1017.23	1057.02	458.671	417.681
sp|Q15287|RNPS1_HUMAN	RNPS1	RNPS1_HUMAN RNA-binding protein with serine-rich domain 1	2604	3	90.3604	96.3256	75.3413	92.7042	104.14	118.311
sp|Q9H078-2|CLPB_HUMAN	CLPB	CLPB_HUMAN Isoform 2 of Caseinolytic peptidase B protein homolog	1606	3	35.8463	38.2045	35.3254	49.8207	54.4411	35.0777
sp|Q15257|PTPA_HUMAN	PPP2R4	PTPA_HUMAN Serine/threonine-protein phosphatase 2A activator	3672	5	299.54	319.219	173.497	181.261	103.315	67.0837
sp|Q14004|CDK13_HUMAN	CDK13	CDK13_HUMAN Cyclin-dependent kinase 13	211	2	63.0235	67.1512	63.0778	51.4057	31.8873	27.7824
sp|Q6PIU2-2|NCEH1_HUMAN	NCEH1	NCEH1_HUMAN Isoform 2 of Neutral cholesterol ester hydrolase 1	2472	4	49.1689	52.3856	249.05	256.721	332.628	370.527
sp|Q13263|TIF1B_HUMAN	TRIM28	TIF1B_HUMAN Transcription intermediary factor 1-beta	347	17	745.732	794.517	482.71	560.032	1456.98	1753.33
sp|Q14103|HNRPD_HUMAN	HNRNPD	HNRPD_HUMAN Heterogeneous nuclear ribonucleoprotein D0	2383	8	323.236	344.377	449.897	438.799	324.531	457.875
sp|O15144|ARPC2_HUMAN	ARPC2	ARPC2_HUMAN Actin-related protein 2/3 complex subunit 2	1859	19	402.449	428.718	506.557	500.084	228.676	245.3
sp|P05387|RLA2_HUMAN	RPLP2	RLA2_HUMAN 60S acidic ribosomal protein P2	4146	3	93.2924	99.3635	90.7132	80.7034	49.1017	70.6441
sp|Q7Z6K5-2|ARPIN_HUMAN	ARPIN	ARPIN_HUMAN Isoform C15orf38-AP3S2 of Arpin	4233	1	200.476	213.489	133.196	132.73	63.2099	42.6962
sp|Q9BWD1|THIC_HUMAN	ACAT2	THIC_HUMAN Acetyl-CoA acetyltransferase, cytosolic	939	4	119.095	126.819	50.9867	58.152	9.99841	10.3243
sp|Q13724|MOGS_HUMAN	MOGS	MOGS_HUMAN Mannosyl-oligosaccharide glucosidase	1624	9	304.644	324.258	474.31	457.377	598.959	744.451
sp|P18074|ERCC2_HUMAN	ERCC2	ERCC2_HUMAN TFIIH basal transcription factor complex helicase XPD subunit	1805	3	30.722	32.6969	43.2543	39.6834	81.0427	69.0521
sp|Q8TE77|SSH3_HUMAN	SSH3	SSH3_HUMAN Protein phosphatase Slingshot homolog 3	1683	3	25.1338	26.7402	5.12974	4.4098	11.8494	6.96581
sp|P02545|LMNA_HUMAN	LMNA	LMNA_HUMAN Prelamin-A/C	49	68	1931.74	2055.09	2025.73	2351.48	5872.56	7183.41
sp|P22626|ROA2_HUMAN	HNRNPA2B1	ROA2_HUMAN Heterogeneous nuclear ribonucleoproteins A2/B1	683	30	662.781	705.078	568.191	617.844	938.801	1073.34
sp|Q9UKV3|ACINU_HUMAN	ACIN1	ACINU_HUMAN Apoptotic chromatin condensation inducer in the nucleus	1727	15	512.282	544.892	555.232	604.145	826.839	890.644
sp|P43897|EFTS_HUMAN	TSFM	EFTS_HUMAN Elongation factor Ts, mitochondrial	1337	3	76.4953	81.3485	31.9804	35.2189	97.5656	92.9962
sp|Q8N954|GPT11_HUMAN	GPATCH11	GPT11_HUMAN G patch domain-containing protein 11	455	1	23.1673	24.6367	60.0111	49.2149	19.1143	29.722
sp|O43657|TSN6_HUMAN	TSPAN6	TSN6_HUMAN Tetraspanin-6	1196	4	187.133	198.933	49.469	70.265	80.0354	63.397
sp|Q9Y6C9|MTCH2_HUMAN	MTCH2	MTCH2_HUMAN Mitochondrial carrier homolog 2	3548	5	165.156	175.57	103.258	99.7789	109.41	120.271
sp|Q9Y315|DEOC_HUMAN	DERA	DEOC_HUMAN Putative deoxyribose-phosphate aldolase	156	3	53.3393	56.7004	20.9007	23.9567	27.009	17.8017
sp|P37268|FDFT_HUMAN	FDFT1	FDFT_HUMAN Squalene synthase	1618	2	259.734	276.049	0.282412	12.1063	126.136	87.3606
sp|Q14683|SMC1A_HUMAN	SMC1A	SMC1A_HUMAN Structural maintenance of chromosomes protein 1A	354	26	1146.5	1218.29	862.013	947.761	1081.7	1365.84
sp|Q13283|G3BP1_HUMAN	G3BP1	G3BP1_HUMAN Ras GTPase-activating protein-binding protein 1	3728	11	406.161	431.497	494.31	427.656	370.543	226.508
sp|Q11201|SIA4A_HUMAN	ST3GAL1	SIA4A_HUMAN CMP-N-acetylneuraminate-beta-galactosamide-alpha-2,3-sialyltransferase 1	1689	2	44.627	47.4106	16.3328	23.3524	82.8282	72.9857
sp|P61619|S61A1_HUMAN	SEC61A1	S61A1_HUMAN Protein transport protein Sec61 subunit alpha isoform 1	857	8	242.538	257.666	236.339	260.181	333.276	326.722
sp|P07237|PDIA1_HUMAN	P4HB	PDIA1_HUMAN Protein disulfide-isomerase	674	37	2205.18	2342.18	2011.54	1941.54	2947.61	2800.43
sp|Q9BSJ8-2|ESYT1_HUMAN	ESYT1	ESYT1_HUMAN Isoform 2 of Extended synaptotagmin-1	620	9	317.078	336.764	336.888	374.341	290.447	278.863
sp|Q9UBV2|SE1L1_HUMAN	SEL1L	SE1L1_HUMAN Protein sel-1 homolog 1	333	7	40.628	43.1499	45.7003	65.7411	14.004	31.2726
sp|Q9NVM9|ASUN_HUMAN	ASUN	ASUN_HUMAN Protein asunder homolog	2217	2	34.0409	36.1307	31.6594	36.384	83.3309	99.3702
sp|Q9BXW6|OSBL1_HUMAN	OSBPL1A	OSBL1_HUMAN Oxysterol-binding protein-related protein 1	3549	1	46.2598	49.0935	65.8067	64.6519	57.903	63.7815
sp|P63208|SKP1_HUMAN	SKP1	SKP1_HUMAN S-phase kinase-associated protein 1	3870	1	19.1124	20.2763	30.5921	23.6759	22.9134	29.9643
sp|Q9Y2U8|MAN1_HUMAN	LEMD3	MAN1_HUMAN Inner nuclear membrane protein Man1	7	2	32.1225	34.0768	25.1433	20.4484	37.7969	55.5557
sp|Q13151|ROA0_HUMAN	HNRNPA0	ROA0_HUMAN Heterogeneous nuclear ribonucleoprotein A0	683	12	252.459	267.782	355.72	366.846	418.232	514.788
sp|P61077-3|UB2D3_HUMAN	UBE2D3	UB2D3_HUMAN Isoform 3 of Ubiquitin-conjugating enzyme E2 D3	4234	2	59.8627	63.4694	50.3047	34.995	39.4843	24.5737
sp|A0AV96|RBM47_HUMAN	RBM47	RBM47_HUMAN RNA-binding protein 47	2977	1	7.71291	8.17671	0	2.21151	7.19184	5.68289
sp|P38606|VATA_HUMAN	ATP6V1A	VATA_HUMAN V-type proton ATPase catalytic subunit A	1295	8	218.214	231.26	99.5626	97.7313	55.7143	33.7282
sp|Q96IU4|ABHEB_HUMAN	ABHD14B	ABHEB_HUMAN Alpha/beta hydrolase domain-containing protein 14B	2013	3	266.345	282.234	287.411	269.533	157.088	133.166
sp|O00203|AP3B1_HUMAN	AP3B1	AP3B1_HUMAN AP-3 complex subunit beta-1	3181	3	108.627	115.038	127.657	117.154	136.966	213.981
sp|O60869|EDF1_HUMAN	EDF1	EDF1_HUMAN Endothelial differentiation-related factor 1	1170	3	33.9035	35.8956	29.8177	29.8083	4.72863	0.00853854
tr|J9JID7|J9JID7_HUMAN	LMNB2	J9JID7_HUMAN Lamin B2, isoform CRA_a	49	19	437.392	463.008	776.553	765.899	890.985	992.549
sp|P18077|RL35A_HUMAN	RPL35A	RL35A_HUMAN 60S ribosomal protein L35a	1124	9	656.125	694.259	747.446	727.126	564.814	489.886
sp|Q14257|RCN2_HUMAN	RCN2	RCN2_HUMAN Reticulocalbin-2	4070	4	110.191	116.579	127.679	142.087	337.485	395.415
sp|Q96KG9|NTKL_HUMAN	SCYL1	NTKL_HUMAN N-terminal kinase-like protein	1647	5	180.636	191.033	85.3976	87.5578	46.6774	21.908
sp|P62263|RS14_HUMAN	RPS14	RS14_HUMAN 40S ribosomal protein S14	568	7	228.196	241.276	280.68	240.277	162.331	113.686
sp|Q16795|NDUA9_HUMAN	NDUFA9	NDUA9_HUMAN NADH dehydrogenase [ubiquinone] 1 alpha subcomplex subunit 9, mitochondrial	2398	8	278.315	294.179	173.48	211.153	169.63	189.549
sp|P07947|YES_HUMAN	YES1	YES_HUMAN Tyrosine-protein kinase Yes	211	6	207.496	219.319	60.0444	69.0007	126.037	105.711
sp|Q14676|MDC1_HUMAN	MDC1	MDC1_HUMAN Mediator of DNA damage checkpoint protein 1	170	3	58.9295	62.2852	84.3307	83.1498	186.873	154.203
sp|Q04727-3|TLE4_HUMAN	TLE4	TLE4_HUMAN Isoform 3 of Transducin-like enhancer protein 4	3705	1	88.7672	93.7954	75.3066	90.5119	180.795	234.032
sp|Q9Y697|NFS1_HUMAN	NFS1	NFS1_HUMAN Cysteine desulfurase, mitochondrial	4091	2	104.365	110.257	86.8795	100.599	120.186	118.738
sp|Q15233|NONO_HUMAN	NONO	NONO_HUMAN Non-POU domain-containing octamer-binding protein	279	31	908.201	959.413	823.719	818.811	909.383	957.291
sp|Q92544|TM9S4_HUMAN	TM9SF4	TM9S4_HUMAN Transmembrane 9 superfamily member 4	2221	7	132.58	140.04	244.381	248.307	419.407	449.005
sp|Q9HCN8|SDF2L_HUMAN	SDF2L1	SDF2L_HUMAN Stromal cell-derived factor 2-like protein 1	4485	1	170.795	180.389	94.2801	87.8019	190.41	167.608
sp|Q96EP5|DAZP1_HUMAN	DAZAP1	DAZP1_HUMAN DAZ-associated protein 1	3913	2	74.4681	78.6352	73.3467	69.4678	109.735	156.667
sp|Q9BZE4|NOG1_HUMAN	GTPBP4	NOG1_HUMAN Nucleolar GTP-binding protein 1	377	10	565.952	597.619	523.249	483.432	814.247	858.974
sp|P61247|RS3A_HUMAN	RPS3A	RS3A_HUMAN 40S ribosomal protein S3a	456	23	1431.22	1510.95	1258	1262.52	640.697	518.481
sp|Q9P260-2|K1468_HUMAN	KIAA1468	K1468_HUMAN Isoform 2 of LisH domain and HEAT repeat-containing protein KIAA1468	2511	1	73.2667	77.3427	34.4143	36.6929	11.1882	4.20185
sp|P51648-2|AL3A2_HUMAN	ALDH3A2	AL3A2_HUMAN Isoform 2 of Fatty aldehyde dehydrogenase	308	5	55.6392	58.7052	46.8412	52.488	119.969	150.646
sp|Q02880-2|TOP2B_HUMAN	TOP2B	TOP2B_HUMAN Isoform Beta-1 of DNA topoisomerase 2-beta	1034	16	433.939	457.774	403.321	407.916	878.898	907.229
sp|Q08211|DHX9_HUMAN	DHX9	DHX9_HUMAN ATP-dependent RNA helicase A	97	40	1305.48	1377.15	1058.78	1188.23	1840.43	1950.69
sp|Q9NX62|IMPA3_HUMAN	IMPAD1	IMPA3_HUMAN Inositol monophosphatase 3	4275	3	106.473	112.311	76.8252	76.681	207.471	208.021
sp|P18031|PTN1_HUMAN	PTPN1	PTN1_HUMAN Tyrosine-protein phosphatase non-receptor type 1	2195	11	269.981	284.747	515.03	502.907	402.835	464.844
sp|Q15628|TRADD_HUMAN	TRADD	TRADD_HUMAN Tumor necrosis factor receptor type 1-associated DEATH domain protein	1473	1	32.7271	34.5156	21.4637	28.324	9.60532	4.26494
sp|Q9Y624|JAM1_HUMAN	F11R	JAM1_HUMAN Junctional adhesion molecule A	2083	5	239.364	252.44	51.1078	53.2493	873.498	919.67
sp|P26373|RL13_HUMAN	RPL13	RL13_HUMAN 60S ribosomal protein L13	1222	8	613.688	647.146	603.148	520.905	443.882	357.986
sp|Q02447|SP3_HUMAN	SP3	SP3_HUMAN Transcription factor Sp3	3706	2	57.3087	60.4313	65.1181	73.3129	74.6319	106.502
sp|Q8TED0|UTP15_HUMAN	UTP15	UTP15_HUMAN U3 small nucleolar RNA-associated protein 15 homolog	2872	2	61.1488	64.4712	67.7193	71.2144	93.4697	106.487
sp|Q9UMY4|SNX12_HUMAN	SNX12	SNX12_HUMAN Sorting nexin-12	2273	2	139.205	146.736	194.498	161.692	30.1346	16.1595
sp|Q9BU23|LMF2_HUMAN	LMF2	LMF2_HUMAN Lipase maturation factor 2	4431	2	33.9262	35.7604	36.1835	34.4182	49.761	56.7654
sp|P30405|PPIF_HUMAN	PPIF	PPIF_HUMAN Peptidyl-prolyl cis-trans isomerase F, mitochondrial	3168	6	306.648	323.21	331.837	315.506	215.601	169.428
sp|O95861|BPNT1_HUMAN	BPNT1	BPNT1_HUMAN 3'(2'),5'-bisphosphate nucleotidase 1	1833	5	162.846	171.628	108.729	106.316	69.8784	49.52
sp|P22570-3|ADRO_HUMAN	FDXR	ADRO_HUMAN Isoform 3 of NADPH:adrenodoxin oxidoreductase, mitochondrial	227	6	189.032	199.215	52.0357	84.4898	215.48	219.701
sp|O00469-2|PLOD2_HUMAN	PLOD2	PLOD2_HUMAN Isoform 2 of Procollagen-lysine,2-oxoglutarate 5-dioxygenase 2	411	8	151.57	159.692	590.295	588.324	297.621	368.178
sp|P04083|ANXA1_HUMAN	ANXA1	ANXA1_HUMAN Annexin A1	399	20	378.136	398.397	1344.27	1179.14	536.293	377.24
sp|Q6VY07-2|PACS1_HUMAN	PACS1	PACS1_HUMAN Isoform 2 of Phosphofurin acidic cluster sorting protein 1	2938	1	47.1164	49.6333	58.1612	67.322	9.8341	11.2249
sp|Q93008|USP9X_HUMAN	USP9X	USP9X_HUMAN Probable ubiquitin carboxyl-terminal hydrolase FAF-X	1356	13	632.513	666.026	540.641	540.802	155.982	105.242
sp|P13804|ETFA_HUMAN	ETFA	ETFA_HUMAN Electron transfer flavoprotein subunit alpha, mitochondrial	366	9	192.101	202.277	110.94	129.557	605.833	636.288
sp|P67809|YBOX1_HUMAN	YBX1	YBOX1_HUMAN Nuclease-sensitive element-binding protein 1	2592	4	174.938	184.198	199.937	165.224	124.427	116.974
sp|Q9NP80|PLPL8_HUMAN	PNPLA8	PLPL8_HUMAN Calcium-independent phospholipase A2-gamma	4001	1	51.3655	54.0843	51.0791	45.8543	130.235	148.052
sp|P21912|DHSB_HUMAN	SDHB	DHSB_HUMAN Succinate dehydrogenase [ubiquinone] iron-sulfur subunit, mitochondrial	906	6	128.883	135.67	179.106	159.182	298.52	269.536
sp|Q9NX14-2|NDUBB_HUMAN	NDUFB11	NDUBB_HUMAN Isoform 2 of NADH dehydrogenase [ubiquinone] 1 beta subcomplex subunit 11, mitochondrial	3013	2	91.995	96.8297	68.2875	73.0208	114.981	115.638
sp|P16144|ITB4_HUMAN	ITGB4	ITB4_HUMAN Integrin beta-4	652	10	272.154	286.398	421.297	469.622	768.348	853.055
sp|Q9P206-2|K1522_HUMAN	KIAA1522	K1522_HUMAN Isoform 2 of Uncharacterized protein KIAA1522	149	1	29.335	30.8684	1.53592	4.16767	70.2139	84.4058
sp|P49959|MRE11_HUMAN	MRE11A	MRE11_HUMAN Double-strand break repair protein MRE11A	2406	9	212.165	223.238	392.187	325.733	647.573	644.506
sp|P04843|RPN1_HUMAN	RPN1	RPN1_HUMAN Dolichyl-diphosphooligosaccharide--protein glycosyltransferase subunit 1	1503	26	1205.13	1267.98	745.754	782.257	1767.16	1671.37
sp|P27797|CALR_HUMAN	CALR	CALR_HUMAN Calreticulin	1236	15	638.688	671.943	859.759	845.095	1189.55	1074.68
sp|P63027|VAMP2_HUMAN	VAMP2	VAMP2_HUMAN Vesicle-associated membrane protein 2	480	2	15.2588	16.0519	23.1435	22.8314	21.5712	20.1722
sp|Q9NZM1|MYOF_HUMAN	MYOF	MYOF_HUMAN Myoferlin	487	68	1540.08	1619.96	3286.58	3628.68	1678.42	1917.11
sp|Q6Y7W6-3|PERQ2_HUMAN	GIGYF2	PERQ2_HUMAN Isoform 2 of PERQ amino acid-rich with GYF domain-containing protein 2	561	5	105.707	111.188	75.7083	82.4014	42.5611	52.4917
sp|Q16555|DPYL2_HUMAN	DPYSL2	DPYL2_HUMAN Dihydropyrimidinase-related protein 2	1195	7	214.862	225.963	562.759	481.464	6.44214	3.89066
sp|O00159|MYO1C_HUMAN	MYO1C	MYO1C_HUMAN Unconventional myosin-Ic	2015	5	43.8421	46.0908	71.2428	72.2803	94.4508	201.229
sp|Q9UGI8|TES_HUMAN	TES	TES_HUMAN Testin	2189	7	165.598	174.019	197.746	202.669	42.0519	25.4598
sp|Q9NRL3|STRN4_HUMAN	STRN4	STRN4_HUMAN Striatin-4	1377	1	4.99889	5.25234	15.8007	6.34226	6.62346	4.98675
sp|Q9UK41-2|VPS28_HUMAN	VPS28	VPS28_HUMAN Isoform 2 of Vacuolar protein sorting-associated protein 28 homolog	1531	3	297.62	312.699	374.811	360.728	90.6079	73.1443
sp|P62847-4|RS24_HUMAN	RPS24	RS24_HUMAN Isoform 4 of 40S ribosomal protein S24	4291	5	264.883	278.28	260.702	217.183	127.839	103.781
sp|Q96FW1|OTUB1_HUMAN	OTUB1	OTUB1_HUMAN Ubiquitin thioesterase OTUB1	804	4	43.7209	45.93	24.5459	21.4268	15.2121	8.34137
sp|Q8IXM6|NRM_HUMAN	NRM	NRM_HUMAN Nurim	3920	1	23.5557	24.7413	56.0723	69.1023	15.3579	26.0409
sp|Q6NUK4|REEP3_HUMAN	REEP3	REEP3_HUMAN Receptor expression-enhancing protein 3	3648	2	98.4279	103.376	68.8562	85.1313	31.5438	63.5702
sp|Q9H3M7|TXNIP_HUMAN	TXNIP	TXNIP_HUMAN Thioredoxin-interacting protein	4066	2	2.73675	2.87426	58.0655	78.7541	0.0610444	0.0219761
sp|Q96HR9|REEP6_HUMAN	REEP6	REEP6_HUMAN Receptor expression-enhancing protein 6	1289	1	213.678	224.405	0.494702	21.8652	79.7041	85.8659
sp|Q9UN76|S6A14_HUMAN	SLC6A14	S6A14_HUMAN Sodium- and chloride-dependent neutral and basic amino acid transporter B(0+)	3547	2	49.927	52.4219	0.000236367	1.95782	64.0454	107.716
sp|Q86V81|THOC4_HUMAN	ALYREF	THOC4_HUMAN THO complex subunit 4	3736	3	116.364	122.165	80.2777	98.8662	82.0404	118.394
sp|P07919|QCR6_HUMAN	UQCRH	QCR6_HUMAN Cytochrome b-c1 complex subunit 6, mitochondrial	3415	1	15.0995	15.8486	11.4822	14.2637	13.331	29.6764
sp|O75717|WDHD1_HUMAN	WDHD1	WDHD1_HUMAN WD repeat and HMG-box DNA-binding protein 1	3434	3	23.6187	24.7886	42.6375	32.7024	53.4122	61.933
sp|O15031|PLXB2_HUMAN	PLXNB2	PLXB2_HUMAN Plexin-B2	629	8	150.982	158.447	174.909	175.76	183.369	248.118
sp|O15020|SPTN2_HUMAN	SPTBN2	SPTN2_HUMAN Spectrin beta chain, non-erythrocytic 2	111	16	409.945	430.144	126.363	160.639	375.59	427.975
sp|P05166-2|PCCB_HUMAN	PCCB	PCCB_HUMAN Isoform 2 of Propionyl-CoA carboxylase beta chain, mitochondrial	797	1	56.1381	58.9037	2.66451	8.99502	61.7164	62.2983
sp|Q9BQG0-2|MBB1A_HUMAN	MYBBP1A	MBB1A_HUMAN Isoform 2 of Myb-binding protein 1A	888	22	786.789	825.493	1071.38	1056.66	1723.13	1875.72
sp|Q92499|DDX1_HUMAN	DDX1	DDX1_HUMAN ATP-dependent RNA helicase DDX1	1386	16	450.893	473.055	434.308	437.693	567.33	560.726
sp|Q4KMQ2-2|ANO6_HUMAN	ANO6	ANO6_HUMAN Isoform 2 of Anoctamin-6	3513	3	47.6753	50.0157	39.6824	43.6415	82.9994	88.9788
sp|Q96CT7|CC124_HUMAN	CCDC124	CC124_HUMAN Coiled-coil domain-containing protein 124	143	5	59.9009	62.8363	82.6404	70.7716	4.43004	7.6769
sp|Q16611|BAK_HUMAN	BAK1	BAK_HUMAN Bcl-2 homologous antagonist/killer	4052	1	10.3783	10.8834	6.36194	8.57701	4.32357	0
sp|P36405|ARL3_HUMAN	ARL3	ARL3_HUMAN ADP-ribosylation factor-like protein 3	4625	3	145.772	152.847	145.939	148.29	1.22146	0
sp|O15260|SURF4_HUMAN	SURF4	SURF4_HUMAN Surfeit locus protein 4	4562	4	122.774	128.717	118.454	113.804	91.9774	90.3111
sp|P41223|BUD31_HUMAN	BUD31	BUD31_HUMAN Protein BUD31 homolog	2883	4	128.371	134.575	88.6245	85.8848	119.108	137.688
sp|O60499|STX10_HUMAN	STX10	STX10_HUMAN Syntaxin-10	2088	1	46.488	48.7314	46.3565	54.5551	39.8287	52.5496
sp|Q96N66|MBOA7_HUMAN	MBOAT7	MBOA7_HUMAN Lysophospholipid acyltransferase 7	330	6	121.664	127.497	416.11	396.542	697.529	698.338
sp|Q8N9T8|KRI1_HUMAN	KRI1	KRI1_HUMAN Protein KRI1 homolog	1726	3	46.3064	48.5236	76.5977	63.6905	30.9076	30.1464
sp|Q9HAT2|SIAE_HUMAN	SIAE	SIAE_HUMAN Sialate O-acetylesterase	3332	1	22.3772	23.4458	22.9614	21.4191	48.1125	57.5856
sp|O75348|VATG1_HUMAN	ATP6V1G1	VATG1_HUMAN V-type proton ATPase subunit G 1	2968	2	96.9166	101.531	40.9395	44.8512	29.0044	22.2223
sp|P62318|SMD3_HUMAN	SNRPD3	SMD3_HUMAN Small nuclear ribonucleoprotein Sm D3	4390	1	29.6236	31.0214	32.8642	31.3893	45.9612	59.7953
sp|O75832|PSD10_HUMAN	PSMD10	PSD10_HUMAN 26S proteasome non-ATPase regulatory subunit 10	1906	2	99.7732	104.457	67.4548	104.868	19.987	14.4146
sp|P13667|PDIA4_HUMAN	PDIA4	PDIA4_HUMAN Protein disulfide-isomerase A4	358	34	1063.91	1113.78	1779.09	1896.45	1181.08	1202.2
sp|Q01081|U2AF1_HUMAN	U2AF1	U2AF1_HUMAN Splicing factor U2AF 35 kDa subunit	2064	7	209.789	219.585	176.396	175.751	263.348	276.079
sp|Q15427|SF3B4_HUMAN	SF3B4	SF3B4_HUMAN Splicing factor 3B subunit 4	4165	2	130.566	136.645	86.1103	88.3669	141.04	147.96
sp|Q53GS9|SNUT2_HUMAN	USP39	SNUT2_HUMAN U4/U6.U5 tri-snRNP-associated protein 2	3017	6	202.519	211.932	255.335	239.796	287.565	331.853
sp|Q9NWV4|CA123_HUMAN	C1orf123	CA123_HUMAN UPF0587 protein C1orf123	1735	3	113.275	118.533	102.774	125.688	11.4679	11.7374
sp|Q99797|MIPEP_HUMAN	MIPEP	MIPEP_HUMAN Mitochondrial intermediate peptidase	1460	5	144.553	151.228	56.5917	71.2019	103.941	106.86
sp|P51149|RAB7A_HUMAN	RAB7A	RAB7A_HUMAN Ras-related protein Rab-7a	1715	6	467.491	488.931	302.161	318.909	605.915	585.681
sp|P36776|LONM_HUMAN	LONP1	LONM_HUMAN Lon protease homolog, mitochondrial	1036	13	461.117	482.214	420.402	438.234	646.23	741.198
sp|Q8WUY1|THEM6_HUMAN	THEM6	THEM6_HUMAN Protein THEM6	876	6	810.549	847.629	190.135	242.045	1014.7	1052.53
sp|O15320-5|CTGE5_HUMAN	CTAGE5	CTGE5_HUMAN Isoform 6 of cTAGE family member 5	2410	2	47.0776	49.2134	24.7787	36.8428	82.6431	83.0708
sp|Q92900|RENT1_HUMAN	UPF1	RENT1_HUMAN Regulator of nonsense transcripts 1	573	15	884.273	924.336	727.902	735.406	544.538	449.444
sp|Q96K17|BT3L4_HUMAN	BTF3L4	BT3L4_HUMAN Transcription factor BTF3 homolog 4	1653	2	113.765	118.907	73.9725	68.1702	21.6284	11.3728
sp|Q12907|LMAN2_HUMAN	LMAN2	LMAN2_HUMAN Vesicular integral-membrane protein VIP36	2803	8	530.375	554.214	321.662	360.076	529.024	469.788
sp|P11182|ODB2_HUMAN	DBT	ODB2_HUMAN Lipoamide acyltransferase component of branched-chain alpha-keto acid dehydrogenase complex, mitochondrial	1857	3	75.8503	79.2291	37.4799	33.7454	158.839	126.134
sp|Q16698|DECR_HUMAN	DECR1	DECR_HUMAN 2,4-dienoyl-CoA reductase, mitochondrial	1023	5	42.8101	44.7161	105.63	130.558	83.9902	107.832
sp|P57740|NU107_HUMAN	NUP107	NU107_HUMAN Nuclear pore complex protein Nup107	355	3	78.2673	81.7447	84.6593	102.768	144.559	160.898
sp|O75947|ATP5H_HUMAN	ATP5H	ATP5H_HUMAN ATP synthase subunit d, mitochondrial	978	7	272.137	284.227	135.807	207.369	207.428	239.349
sp|P24752|THIL_HUMAN	ACAT1	THIL_HUMAN Acetyl-CoA acetyltransferase, mitochondrial	389	14	398.719	416.396	416.347	413.295	301.201	211.424
sp|Q9Y4A5|TRRAP_HUMAN	TRRAP	TRRAP_HUMAN Transformation/transcription domain-associated protein	129	5	88.0469	91.9499	66.667	58.7258	116.454	127.203
sp|Q9H2P0|ADNP_HUMAN	ADNP	ADNP_HUMAN Activity-dependent neuroprotector homeobox protein	4112	5	97.8259	102.12	65.0094	69.4848	93.9488	89.6104
sp|Q08257|QOR_HUMAN	CRYZ	QOR_HUMAN Quinone oxidoreductase	918	10	653.307	681.969	463.81	517.201	254.191	228.582
sp|Q13232|NDK3_HUMAN	NME3	NDK3_HUMAN Nucleoside diphosphate kinase 3	1383	1	265.518	277.16	88.0719	134.538	145.11	197.742
sp|P30084|ECHM_HUMAN	ECHS1	ECHM_HUMAN Enoyl-CoA hydratase, mitochondrial	771	18	646.432	674.751	428.168	428.871	1247.68	1154.47
sp|Q9Y639|NPTN_HUMAN	NPTN	NPTN_HUMAN Neuroplastin	275	3	42.0535	43.8944	58.4385	63.1319	119.243	121.971
sp|P27635|RL10_HUMAN	RPL10	RL10_HUMAN 60S ribosomal protein L10	3203	15	1402.32	1463.36	1404.34	1243.31	658.701	640.139
sp|P57737-3|CORO7_HUMAN	CORO7	CORO7_HUMAN Isoform 3 of Coronin-7	2277	3	29.7129	31.0019	21.234	43.9131	52.6049	52.409
sp|Q9Y608|LRRF2_HUMAN	LRRFIP2	LRRF2_HUMAN Leucine-rich repeat flightless-interacting protein 2	930	2	130.03	135.645	121.245	130.409	78.4275	86.0034
sp|P51608-2|MECP2_HUMAN	MECP2	MECP2_HUMAN Isoform B of Methyl-CpG-binding protein 2	359	5	119.775	124.947	72.1316	89.0015	80.4293	103.349
sp|P32119|PRDX2_HUMAN	PRDX2	PRDX2_HUMAN Peroxiredoxin-2	498	11	455.71	475.357	379.314	344.142	156.102	100.081
sp|Q9UQ35|SRRM2_HUMAN	SRRM2	SRRM2_HUMAN Serine/arginine repetitive matrix protein 2	134	17	448.595	467.935	408.8	393.361	717.774	691.115
sp|Q9BUN8|DERL1_HUMAN	DERL1	DERL1_HUMAN Derlin-1	3826	1	73.5437	76.6647	70.7206	81.4345	177.141	208.244
sp|Q9Y2Z4|SYYM_HUMAN	YARS2	SYYM_HUMAN Tyrosine--tRNA ligase, mitochondrial	941	2	16.3354	17.0243	8.64253	13.85	19.3388	18.6811
sp|Q9UBX3-2|DIC_HUMAN	SLC25A10	DIC_HUMAN Isoform 2 of Mitochondrial dicarboxylate carrier	3577	6	395.796	412.432	189.422	201.04	207.903	168.544
sp|O60885|BRD4_HUMAN	BRD4	BRD4_HUMAN Bromodomain-containing protein 4	340	5	160.418	167.154	190.569	235.851	265.466	322.094
sp|Q13217|DNJC3_HUMAN	DNAJC3	DNJC3_HUMAN DnaJ homolog subfamily C member 3	241	9	230.926	240.615	198.098	202.69	550.937	471.99
sp|Q06124|PTN11_HUMAN	PTPN11	PTN11_HUMAN Tyrosine-protein phosphatase non-receptor type 11	3449	3	54.3941	56.6641	130.68	114.456	18.0019	19.8491
sp|Q96RQ3|MCCA_HUMAN	MCCC1	MCCA_HUMAN Methylcrotonoyl-CoA carboxylase subunit alpha, mitochondrial	1572	4	79.9204	83.245	64.7563	74.4706	296.813	304.278
sp|Q92542|NICA_HUMAN	NCSTN	NICA_HUMAN Nicastrin	582	3	33.305	34.6848	53.9153	31.532	14.5373	11.4961
sp|Q14789-2|GOGB1_HUMAN	GOLGB1	GOGB1_HUMAN Isoform 2 of Golgin subfamily B member 1	847	13	316.075	329.157	281.64	327.922	656.724	750.476
sp|P28702-3|RXRB_HUMAN	RXRB	RXRB_HUMAN Isoform 2 of Retinoic acid receptor RXR-beta	2266	2	87.1224	90.7228	104.411	105.636	51.0547	68.9456
sp|Q9H501|ESF1_HUMAN	ESF1	ESF1_HUMAN ESF1 homolog	2589	3	30.0714	31.309	43.5866	44.3655	44.1105	49.6663
sp|Q00325|MPCP_HUMAN	SLC25A3	MPCP_HUMAN Phosphate carrier protein, mitochondrial	3256	19	944.602	983.271	1861.1	1918.64	1179.19	1378.87
sp|P50454|SERPH_HUMAN	SERPINH1	SERPH_HUMAN Serpin H1	353	14	386.912	402.691	180.83	185.215	405.34	237.36
sp|Q9NPJ8-3|NXT2_HUMAN	NXT2	NXT2_HUMAN Isoform 3 of NTF2-related export protein 2	4080	2	19.353	20.1281	26.5792	24.7308	41.1	33.9576
sp|P19623|SPEE_HUMAN	SRM	SPEE_HUMAN Spermidine synthase	146	6	220.499	229.314	474.534	426.158	17.3148	31.0785
sp|Q16540|RM23_HUMAN	MRPL23	RM23_HUMAN 39S ribosomal protein L23, mitochondrial	4180	1	49.0484	51.0014	58.039	51.4707	46.4007	25.9163
sp|P17858-2|K6PL_HUMAN	PFKL	K6PL_HUMAN Isoform 2 of 6-phosphofructokinase, liver type	63	10	875.485	910.341	403.337	426.464	138.084	85.2526
sp|P18433|PTPRA_HUMAN	PTPRA	PTPRA_HUMAN Receptor-type tyrosine-protein phosphatase alpha	2735	2	200.36	208.331	197.576	191.143	64.3769	50.8707
sp|Q9NR30|DDX21_HUMAN	DDX21	DDX21_HUMAN Nucleolar RNA helicase 2	374	27	1066.39	1108.77	939.644	895.496	599.536	742.042
sp|P48556|PSMD8_HUMAN	PSMD8	PSMD8_HUMAN 26S proteasome non-ATPase regulatory subunit 8	2379	2	154.483	160.609	160.604	153.856	153.127	134.772
sp|O14936|CSKP_HUMAN	CASK	CSKP_HUMAN Peripheral plasma membrane protein CASK	477	9	497.408	517.076	292.065	324.686	403.798	477.178
sp|Q9NVD7|PARVA_HUMAN	PARVA	PARVA_HUMAN Alpha-parvin	2682	2	27.151	28.2218	69.5652	56.3128	9.80389	3.91708
sp|P51153|RAB13_HUMAN	RAB13	RAB13_HUMAN Ras-related protein Rab-13	3092	7	617.56	641.818	347.364	340.96	334.002	365.193
sp|Q9HAV4|XPO5_HUMAN	XPO5	XPO5_HUMAN Exportin-5	931	8	310.474	322.594	388.567	301.357	140.953	171.658
sp|Q6NZY4|ZCHC8_HUMAN	ZCCHC8	ZCHC8_HUMAN Zinc finger CCHC domain-containing protein 8	2585	9	430.843	447.622	267.446	282.502	262.549	374.572
sp|Q9Y3U8|RL36_HUMAN	RPL36	RL36_HUMAN 60S ribosomal protein L36	3512	7	217.247	225.675	269.396	223.95	152.626	138.528
sp|O00487|PSDE_HUMAN	PSMD14	PSDE_HUMAN 26S proteasome non-ATPase regulatory subunit 14	2016	5	261.277	271.322	271.269	299.438	198.084	183.165
sp|P62861|RS30_HUMAN	FAU	RS30_HUMAN 40S ribosomal protein S30	3712	4	176.886	183.686	228.012	197.13	132.721	96.2363
sp|P15586|GNS_HUMAN	GNS	GNS_HUMAN N-acetylglucosamine-6-sulfatase	1860	2	35.9791	37.3579	69.4036	63.4641	22.5216	27.9494
sp|P17676|CEBPB_HUMAN	CEBPB	CEBPB_HUMAN CCAAT/enhancer-binding protein beta	1673	2	41.6586	43.2541	7.46433	9.51848	88.5221	82.3114
sp|Q9BTC0|DIDO1_HUMAN	DIDO1	DIDO1_HUMAN Death-inducer obliterator 1	1313	3	23.4734	24.3657	22.0903	27.7039	35.7286	32.3302
sp|Q9NZE8|RM35_HUMAN	MRPL35	RM35_HUMAN 39S ribosomal protein L35, mitochondrial	3139	2	206.417	214.191	209.716	209.547	201.25	199.367
sp|Q9NSE4|SYIM_HUMAN	IARS2	SYIM_HUMAN Isoleucine--tRNA ligase, mitochondrial	548	21	591.379	613.431	485.511	542.082	879.144	902.267
sp|Q13045-2|FLII_HUMAN	FLII	FLII_HUMAN Isoform 2 of Protein flightless-1 homolog	2095	3	193.969	201.174	266.191	240.506	68.6617	69.3864
sp|P50750-2|CDK9_HUMAN	CDK9	CDK9_HUMAN Isoform 2 of Cyclin-dependent kinase 9	211	2	69.0764	71.6413	70.967	62.2706	103.227	135.793
sp|Q9NVC6|MED17_HUMAN	MED17	MED17_HUMAN Mediator of RNA polymerase II transcription subunit 17	48	2	92.2299	95.6521	106.468	103.424	106.152	135.652
sp|O14908|GIPC1_HUMAN	GIPC1	GIPC1_HUMAN PDZ domain-containing protein GIPC1	1670	5	238.02	246.84	236.693	235.538	111.725	89.5347
sp|Q9UI12|VATH_HUMAN	ATP6V1H	VATH_HUMAN V-type proton ATPase subunit H	3756	3	110.414	114.491	52.8362	57.3069	29.5271	20.7382
sp|Q9Y230|RUVB2_HUMAN	RUVBL2	RUVB2_HUMAN RuvB-like 2	1806	10	269.63	279.569	267.542	255.962	478.766	453.457
sp|Q15031|SYLM_HUMAN	LARS2	SYLM_HUMAN Probable leucine--tRNA ligase, mitochondrial	3010	3	38.3847	39.7976	56.2555	58.9962	67.6182	68.3528
sp|Q14157-5|UBP2L_HUMAN	UBAP2L	UBP2L_HUMAN Isoform 5 of Ubiquitin-associated protein 2-like	1167	7	486.95	504.819	517.659	469.515	138.225	119.097
sp|Q15532|SSXT_HUMAN	SS18	SSXT_HUMAN Protein SSXT	3855	1	4.45192	4.61461	5.17445	2.63634	4.62897	5.05588
sp|O60313-2|OPA1_HUMAN	OPA1	OPA1_HUMAN Isoform 2 of Dynamin-like 120 kDa protein, mitochondrial	177	13	166.504	172.584	164.32	163.799	507.951	490.955
sp|P14618-2|KPYM_HUMAN	PKM	KPYM_HUMAN Isoform M1 of Pyruvate kinase PKM	672	27	714.081	740.123	1092.69	1007.44	236.466	145.764
sp|O43809|CPSF5_HUMAN	NUDT21	CPSF5_HUMAN Cleavage and polyadenylation specificity factor subunit 5	1342	8	454.794	471.287	340.662	341.308	412.404	348.106
sp|Q92896-2|GSLG1_HUMAN	GLG1	GSLG1_HUMAN Isoform 2 of Golgi apparatus protein 1	1431	15	832.261	862.428	260.849	353.434	340.321	367.542
sp|Q12904-2|AIMP1_HUMAN	AIMP1	AIMP1_HUMAN Isoform 2 of Aminoacyl tRNA synthase complex-interacting multifunctional protein 1	1154	8	458.71	475.303	319.555	342.495	314.89	264.971
sp|Q9BVJ6|UT14A_HUMAN	UTP14A	UT14A_HUMAN U3 small nucleolar RNA-associated protein 14 homolog A	626	7	210.651	218.27	208.757	225.348	296.828	314.685
sp|Q7L014|DDX46_HUMAN	DDX46	DDX46_HUMAN Probable ATP-dependent RNA helicase DDX46	1328	21	493.323	510.99	553.326	583.809	838.897	950.647
sp|P08134|RHOC_HUMAN	RHOC	RHOC_HUMAN Rho-related GTP-binding protein RhoC	3523	8	409.944	424.39	474.819	443.004	241.682	243.55
sp|Q14592|ZN460_HUMAN	ZNF460	ZN460_HUMAN Zinc finger protein 460	4838	1	12.8922	13.3456	3.94825	5.28451	53.5171	74.1672
sp|P10253|LYAG_HUMAN	GAA	LYAG_HUMAN Lysosomal alpha-glucosidase	1040	2	18.9807	19.6478	6.42241	6.66434	12.306	19.561
sp|Q9BZE1|RM37_HUMAN	MRPL37	RM37_HUMAN 39S ribosomal protein L37, mitochondrial	2810	2	114.908	118.894	101.495	86.6264	83.9025	69.7701
sp|P38159|RBMX_HUMAN	RBMX	RBMX_HUMAN RNA-binding motif protein, X chromosome	1308	15	855.529	885.133	788.047	904.444	1018.67	1456.67
sp|O15126|SCAM1_HUMAN	SCAMP1	SCAM1_HUMAN Secretory carrier-associated membrane protein 1	1780	3	85.4388	88.3728	115.918	125.504	81.7657	83.0659
sp|Q6DKI1|RL7L_HUMAN	RPL7L1	RL7L_HUMAN 60S ribosomal protein L7-like 1	3363	3	82.787	85.6207	97.6315	95.8151	125.655	178.783
sp|P16403|H12_HUMAN	HIST1H1C	H12_HUMAN Histone H1.2	1255	11	179.829	185.96	321.547	316.738	324.254	411.178
sp|P01112|RASH_HUMAN	HRAS	RASH_HUMAN GTPase HRas	4509	3	156.486	161.821	142.256	151.58	226.565	211.357
sp|Q4G0F5|VP26B_HUMAN	VPS26B	VP26B_HUMAN Vacuolar protein sorting-associated protein 26B	3238	1	47.3237	48.926	34.0949	27.9758	13.1408	9.6858
sp|P25705|ATPA_HUMAN	ATP5A1	ATPA_HUMAN ATP synthase subunit alpha, mitochondrial	1648	23	1087.56	1124.25	699.899	732.117	942.506	964.132
sp|O00767|ACOD_HUMAN	SCD	ACOD_HUMAN Acyl-CoA desaturase	3257	2	109.221	112.876	6.90958	18.8384	125.265	120.672
sp|Q8N163|CCAR2_HUMAN	CCAR2	CCAR2_HUMAN Cell cycle and apoptosis regulator protein 2	93	14	420.428	434.347	260.061	297.003	293.986	303.32
sp|Q9HAU5|RENT2_HUMAN	UPF2	RENT2_HUMAN Regulator of nonsense transcripts 2	1345	1	6.32383	6.53288	6.19981	2.57358	0	0.00479082
sp|Q69YN4|VIR_HUMAN	KIAA1429	VIR_HUMAN Protein virilizer homolog	2824	1	35.2488	36.4132	27.4571	35.3551	46.3079	50.4788
sp|P61981|1433G_HUMAN	YWHAG	1433G_HUMAN 14-3-3 protein gamma	131	7	144.669	149.443	201.767	300.869	93.2798	97.9246
sp|O43402|EMC8_HUMAN	EMC8	EMC8_HUMAN ER membrane protein complex subunit 8	2428	4	434.337	448.648	295.7	293.815	1101.2	852.894
sp|P41567|EIF1_HUMAN	EIF1	EIF1_HUMAN Eukaryotic translation initiation factor 1	3573	3	239.578	247.394	253.608	238.741	106.457	62.3771
sp|Q14134|TRI29_HUMAN	TRIM29	TRI29_HUMAN Tripartite motif-containing protein 29	575	5	97.8537	100.955	0	1.99408	479.612	452.906
sp|Q5VTR2|BRE1A_HUMAN	RNF20	BRE1A_HUMAN E3 ubiquitin-protein ligase BRE1A	1536	3	23.3647	24.104	32.4671	31.9718	46.9352	55.2259
sp|Q08AD1|CAMP2_HUMAN	CAMSAP2	CAMP2_HUMAN Calmodulin-regulated spectrin-associated protein 2	1527	2	148.565	153.22	48.3967	53.5442	81.805	47.1144
sp|O75828|CBR3_HUMAN	CBR3	CBR3_HUMAN Carbonyl reductase [NADPH] 3	796	4	61.2088	63.1264	100.668	86.5797	6.49934	5.16175
sp|Q9NZD2|GLTP_HUMAN	GLTP	GLTP_HUMAN Glycolipid transfer protein	531	3	101.704	104.863	104.225	102.618	6.76216	0.000884424
sp|P56182|RRP1_HUMAN	RRP1	RRP1_HUMAN Ribosomal RNA processing protein 1 homolog A	163	4	55.8166	57.5471	32.5374	33.0959	66.3497	61.1237
sp|Q06203|PUR1_HUMAN	PPAT	PUR1_HUMAN Amidophosphoribosyltransferase	3538	2	31.7232	32.7064	38.7677	33.595	4.08201	0.0165496
sp|Q02241|KIF23_HUMAN	KIF23	KIF23_HUMAN Kinesin-like protein KIF23	627	8	106.576	109.859	173.293	129.546	258.557	250.471
sp|P35637|FUS_HUMAN	FUS	FUS_HUMAN RNA-binding protein FUS	197	7	229.869	236.913	154.164	189.339	226.275	277.313
sp|P10398|ARAF_HUMAN	ARAF	ARAF_HUMAN Serine/threonine-protein kinase A-Raf	2321	1	40.9077	42.1392	37.272	44.384	8.69383	17.3294
sp|Q96AG4|LRC59_HUMAN	LRRC59	LRC59_HUMAN Leucine-rich repeat-containing protein 59	1959	6	186.664	192.276	266.604	266.975	303.2	317.885
sp|Q96TA2|YMEL1_HUMAN	YME1L1	YMEL1_HUMAN ATP-dependent zinc metalloprotease YME1L1	2417	2	28.9242	29.7814	28.7935	29.9835	36.3037	43.9822
sp|Q9Y520-7|PRC2C_HUMAN	PRRC2C	PRC2C_HUMAN Isoform 7 of Protein PRRC2C	678	9	148.544	152.943	150.583	143.905	94.8211	83.6989
sp|P28288|ABCD3_HUMAN	ABCD3	ABCD3_HUMAN ATP-binding cassette sub-family D member 3	1361	14	923.227	950.48	426.694	507.506	1191.13	1197.67
sp|Q96KR1|ZFR_HUMAN	ZFR	ZFR_HUMAN Zinc finger RNA-binding protein	1042	7	181.423	186.726	226.07	227.924	270.55	306.104
sp|Q07352|TISB_HUMAN	ZFP36L1	TISB_HUMAN Zinc finger protein 36, C3H1 type-like 1	2245	1	33.9368	34.9207	40.3226	39.8042	12.6476	8.21485
sp|Q7L2E3-2|DHX30_HUMAN	DHX30	DHX30_HUMAN Isoform 2 of Putative ATP-dependent RNA helicase DHX30	1126	10	151.302	155.687	311.714	261.039	183.805	202.526
sp|Q9H4I3|TRABD_HUMAN	TRABD	TRABD_HUMAN TraB domain-containing protein	3624	1	22.5639	23.2138	8.43549	11.5354	15.4395	14.5399
sp|P00390|GSHR_HUMAN	GSR	GSHR_HUMAN Glutathione reductase, mitochondrial	504	6	941.815	968.885	227.779	273.029	207.044	185.947
sp|O95140|MFN2_HUMAN	MFN2	MFN2_HUMAN Mitofusin-2	1742	2	11.9247	12.2655	15.2534	12.2163	27.5797	23.2047
sp|Q15126|PMVK_HUMAN	PMVK	PMVK_HUMAN Phosphomevalonate kinase	3041	2	101.659	104.561	89.0844	90.9016	13.5179	4.37142
sp|O60341|KDM1A_HUMAN	KDM1A	KDM1A_HUMAN Lysine-specific histone demethylase 1A	2306	8	705.252	725.325	378.491	395.134	862.824	895.83
sp|P48637|GSHB_HUMAN	GSS	GSHB_HUMAN Glutathione synthetase	1117	6	154.246	158.635	186.068	192.404	44.3947	40.2302
sp|P48506|GSH1_HUMAN	GCLC	GSH1_HUMAN Glutamate--cysteine ligase catalytic subunit	2581	1	140.454	144.395	50.117	47.3028	47.0872	19.4352
sp|P33991|MCM4_HUMAN	MCM4	MCM4_HUMAN DNA replication licensing factor MCM4	687	8	170.579	175.362	165.496	138.167	446.624	552.286
sp|P10155|RO60_HUMAN	TROVE2	RO60_HUMAN 60 kDa SS-A/Ro ribonucleoprotein	1084	6	197.675	203.203	209.718	199.276	192.547	200.481
sp|O75531|BAF_HUMAN	BANF1	BAF_HUMAN Barrier-to-autointegration factor	2448	2	121.946	125.353	44.136	70.1702	122.297	151.082
sp|Q9Y305-4|ACOT9_HUMAN	ACOT9	ACOT9_HUMAN Isoform 4 of Acyl-coenzyme A thioesterase 9, mitochondrial	3240	6	61.2766	62.9801	258.627	286.417	60.9486	53.2797
sp|Q9BUQ8|DDX23_HUMAN	DDX23	DDX23_HUMAN Probable ATP-dependent RNA helicase DDX23	2349	8	134.868	138.615	95.6013	103.213	185.532	198.263
sp|P04075-2|ALDOA_HUMAN	ALDOA	ALDOA_HUMAN Isoform 2 of Fructose-bisphosphate aldolase A	298	37	1034.23	1062.32	936.313	869.672	625.205	366.658
sp|Q9UHQ4-2|BAP29_HUMAN	BCAP29	BAP29_HUMAN Isoform 2 of B-cell receptor-associated protein 29	1770	3	109.505	112.478	48.502	60.687	11.9235	22.3477
sp|Q96T83|SL9A7_HUMAN	SLC9A7	SL9A7_HUMAN Sodium/hydrogen exchanger 7	2711	1	29.7041	30.5088	13.1731	21.5254	21.4866	27.4592
sp|P29692-2|EF1D_HUMAN	EEF1D	EF1D_HUMAN Isoform 2 of Elongation factor 1-delta	1867	14	322.143	330.848	339.01	328.379	326.157	223.068
sp|P78357|CNTP1_HUMAN	CNTNAP1	CNTP1_HUMAN Contactin-associated protein 1	4846	1	5.70383	5.85569	68.5553	84.7421	0	0
sp|P62333|PRS10_HUMAN	PSMC6	PRS10_HUMAN 26S protease regulatory subunit 10B	521	17	591.768	607.278	473.67	436.774	284.497	256.467
sp|Q8NEY8|PPHLN_HUMAN	PPHLN1	PPHLN_HUMAN Periphilin-1	3266	2	54.6978	56.1206	42.5855	48.1054	84.2337	88.0019
sp|P16435|NCPR_HUMAN	POR	NCPR_HUMAN NADPH--cytochrome P450 reductase	1515	15	1225.06	1256.86	114.922	207.692	715.288	655.552
sp|Q8TDN6|BRX1_HUMAN	BRIX1	BRX1_HUMAN Ribosome biogenesis protein BRX1 homolog	2263	9	482.268	494.709	444.798	468.313	1188.38	1187.28
sp|P68431|H31_HUMAN	HIST1H3A	H31_HUMAN Histone H3.1	3206	19	1129.29	1157.91	1113.65	1163.26	2132.49	2438.22
sp|Q12768|STRUM_HUMAN	KIAA0196	STRUM_HUMAN WASH complex subunit strumpellin	3702	2	99.004	101.485	60.7458	66.7814	45.5473	36.6985
sp|Q9UJS0-2|CMC2_HUMAN	SLC25A13	CMC2_HUMAN Isoform 2 of Calcium-binding mitochondrial carrier protein Aralar2	555	8	297.223	304.661	106.164	133.603	96.2624	78.0483
sp|P14868|SYDC_HUMAN	DARS	SYDC_HUMAN Aspartate--tRNA ligase, cytoplasmic	501	20	1327.89	1360.98	1471.98	1341.76	837.378	631.518
sp|P46736|BRCC3_HUMAN	BRCC3	BRCC3_HUMAN Lys-63-specific deubiquitinase BRCC36	2840	2	11.5627	11.8482	11.461	10.3571	6.23117	0.00813214
sp|P49792|RBP2_HUMAN	RANBP2	RBP2_HUMAN E3 SUMO-protein ligase RanBP2	1623	34	1370.73	1404.33	1521.25	1486.71	2162.72	2492.23
sp|O43474|KLF4_HUMAN	KLF4	KLF4_HUMAN Krueppel-like factor 4	4772	1	11.7376	12.0249	46.3466	65.4539	137.296	155.512
sp|Q14240-2|IF4A2_HUMAN	EIF4A2	IF4A2_HUMAN Isoform 2 of Eukaryotic initiation factor 4A-II	1147	9	125.545	128.518	177.059	147.67	65.3745	43.436
sp|Q9BQ67|GRWD1_HUMAN	GRWD1	GRWD1_HUMAN Glutamate-rich WD repeat-containing protein 1	445	1	5.76968	5.90583	6.96329	9.67733	2.77938	0
sp|Q53H96|P5CR3_HUMAN	PYCRL	P5CR3_HUMAN Pyrroline-5-carboxylate reductase 3	356	1	23.8366	24.3987	41.9676	35.7769	134.073	86.7307
sp|Q9NTJ5|SAC1_HUMAN	SACM1L	SAC1_HUMAN Phosphatidylinositide phosphatase SAC1	1851	11	552.333	565.321	399.064	399.831	522.74	480.641
sp|Q99575|POP1_HUMAN	POP1	POP1_HUMAN Ribonucleases P/MRP protein subunit POP1	64	6	149.98	153.497	198.461	176.195	474.368	518.87
sp|Q9P2N5|RBM27_HUMAN	RBM27	RBM27_HUMAN RNA-binding protein 27	594	3	78.1685	79.9922	60.4817	66.7662	103.987	90.4548
sp|Q9UHB6-4|LIMA1_HUMAN	LIMA1	LIMA1_HUMAN Isoform 4 of LIM domain and actin-binding protein 1	105	20	443.776	454.07	224.776	212.205	1173.71	1247.44
sp|P55809|SCOT1_HUMAN	OXCT1	SCOT1_HUMAN Succinyl-CoA:3-ketoacid coenzyme A transferase 1, mitochondrial	991	10	418.282	427.96	133.563	151.623	880.997	745.04
sp|Q9NP92|RT30_HUMAN	MRPS30	RT30_HUMAN 28S ribosomal protein S30, mitochondrial	2005	1	101.049	103.383	91.4061	98.4534	77.1969	96.9348
sp|O75340|PDCD6_HUMAN	PDCD6	PDCD6_HUMAN Programmed cell death protein 6	2799	4	109.011	111.528	41.622	42.8115	99.0558	99.8509
sp|Q99613|EIF3C_HUMAN	EIF3C	EIF3C_HUMAN Eukaryotic translation initiation factor 3 subunit C	1229	16	782.513	800.52	1111.31	1008.98	407.378	430.08
sp|P36551|HEM6_HUMAN	CPOX	HEM6_HUMAN Coproporphyrinogen-III oxidase, mitochondrial	1031	12	222.792	227.903	366.057	359.092	262.283	250.108
sp|Q8NC60|NOA1_HUMAN	NOA1	NOA1_HUMAN Nitric oxide-associated protein 1	482	1	9.0167	9.22057	10.1315	11.083	0	7.17956
sp|Q13308-6|PTK7_HUMAN	PTK7	PTK7_HUMAN Isoform 6 of Inactive tyrosine-protein kinase 7	514	10	227.739	232.814	141.628	154.664	249.662	281.607
sp|P62072|TIM10_HUMAN	TIMM10	TIM10_HUMAN Mitochondrial import inner membrane translocase subunit Tim10	4482	2	74.434	76.0688	31.593	42.7495	49.5873	98.0577
sp|P35270|SPRE_HUMAN	SPR	SPRE_HUMAN Sepiapterin reductase	2018	2	103.589	105.838	95.2512	70.8223	44.2107	17.2486
sp|Q9P253|VPS18_HUMAN	VPS18	VPS18_HUMAN Vacuolar protein sorting-associated protein 18 homolog	465	3	97.7465	99.8284	115.001	109.685	103.931	96.1662
sp|P12814-3|ACTN1_HUMAN	ACTN1	ACTN1_HUMAN Isoform 3 of Alpha-actinin-1	111	47	1410.12	1439.87	1489.68	1546.49	1181.72	1166.8
sp|P52272|HNRPM_HUMAN	HNRNPM	HNRPM_HUMAN Heterogeneous nuclear ribonucleoprotein M	124	41	1466.05	1496.72	1523.02	1611.02	1907.95	2093.31
sp|Q8IWA4|MFN1_HUMAN	MFN1	MFN1_HUMAN Mitofusin-1	1742	1	23.1729	23.6531	24.9753	32.996	73.3068	82.879
sp|Q8NCA5|FA98A_HUMAN	FAM98A	FA98A_HUMAN Protein FAM98A	1728	3	58.5421	59.7487	49.9836	49.6965	45.1961	55.5479
sp|Q7Z3K3|POGZ_HUMAN	POGZ	POGZ_HUMAN Pogo transposable element with ZNF domain	2148	4	22.9347	23.4024	14.8522	32.015	14.2082	8.09132
sp|O14686-3|KMT2D_HUMAN	KMT2D	KMT2D_HUMAN Isoform 3 of Histone-lysine N-methyltransferase 2D	2673	1	9.08394	9.26786	7.55152	5.1208	9.71224	13.7847
sp|Q00839|HNRPU_HUMAN	HNRNPU	HNRPU_HUMAN Heterogeneous nuclear ribonucleoprotein U	1675	37	1573.47	1605.11	1508.86	1622.66	2010.78	2281.46
sp|Q9UEY8|ADDG_HUMAN	ADD3	ADDG_HUMAN Gamma-adducin	3880	1	63.6631	64.9305	66.0142	72.5572	58.9427	93.1864
sp|Q8TCC3-2|RM30_HUMAN	MRPL30	RM30_HUMAN Isoform 2 of 39S ribosomal protein L30, mitochondrial	4448	6	518.777	529.081	430.918	541.463	468.211	517.338
sp|Q9Y6N5|SQRD_HUMAN	SQRDL	SQRD_HUMAN Sulfide:quinone oxidoreductase, mitochondrial	725	14	331.861	338.442	282.689	298.012	356.732	366.153
sp|Q96I99|SUCB2_HUMAN	SUCLG2	SUCB2_HUMAN Succinyl-CoA ligase [GDP-forming] subunit beta, mitochondrial	1401	15	353.607	360.366	444.195	503.604	732.111	739.564
sp|P49207|RL34_HUMAN	RPL34	RL34_HUMAN 60S ribosomal protein L34	822	13	558.922	569.595	541.077	544.917	456.126	443.3
sp|Q9NUJ1|ABHDA_HUMAN	ABHD10	ABHDA_HUMAN Mycophenolic acid acyl-glucuronide esterase, mitochondrial	1265	1	5.04955	5.14564	5.29348	3.61537	8.89153	8.49178
sp|Q96D46|NMD3_HUMAN	NMD3	NMD3_HUMAN 60S ribosomal export protein NMD3	150	2	31.2438	31.8375	29.104	27.8306	12.945	13.6562
sp|Q14160-3|SCRIB_HUMAN	SCRIB	SCRIB_HUMAN Isoform 3 of Protein scribble homolog	772	17	553.492	563.863	326.601	352.483	1495.03	1528.66
sp|Q9H845|ACAD9_HUMAN	ACAD9	ACAD9_HUMAN Acyl-CoA dehydrogenase family member 9, mitochondrial	2160	12	318.796	324.734	231.109	268.483	923.826	985.102
sp|Q02338|BDH_HUMAN	BDH1	BDH_HUMAN D-beta-hydroxybutyrate dehydrogenase, mitochondrial	3277	1	26.6791	27.1748	48.1101	43.8165	107.423	86.4077
sp|Q15311|RBP1_HUMAN	RALBP1	RBP1_HUMAN RalA-binding protein 1	741	1	22.4535	22.8662	13.6137	14.2782	16.3263	11.8013
sp|Q13428-4|TCOF_HUMAN	TCOF1	TCOF_HUMAN Isoform 4 of Treacle protein	339	20	531.444	541.06	683.395	703.428	1654.57	1406.47
sp|P53582|MAP11_HUMAN	METAP1	MAP11_HUMAN Methionine aminopeptidase 1	3298	3	112.509	114.537	118.836	134.482	60.3772	49.0816
sp|Q6NUK1|SCMC1_HUMAN	SLC25A24	SCMC1_HUMAN Calcium-binding mitochondrial carrier protein SCaMC-1	3159	9	192.247	195.68	271.046	318.985	236.931	225.124
sp|Q9Y6X5|ENPP4_HUMAN	ENPP4	ENPP4_HUMAN Bis(5'-adenosyl)-triphosphatase ENPP4	3184	3	174.854	177.922	131.66	157.713	79.9739	87.2757
sp|Q9P032|NDUF4_HUMAN	NDUFAF4	NDUF4_HUMAN NADH dehydrogenase [ubiquinone] 1 alpha subcomplex assembly factor 4	123	2	92.9219	94.5386	51.0994	57.7202	39.2974	33.2302
sp|P62753|RS6_HUMAN	RPS6	RS6_HUMAN 40S ribosomal protein S6	2636	9	618.639	629.226	603.237	547.411	417.416	268.628
sp|Q86XP3|DDX42_HUMAN	DDX42	DDX42_HUMAN ATP-dependent RNA helicase DDX42	140	11	367.975	374.229	408.89	416.314	412.166	503.755
sp|P49406|RM19_HUMAN	MRPL19	RM19_HUMAN 39S ribosomal protein L19, mitochondrial	2411	2	27.2185	27.6776	19.1289	19.369	11.5351	16.2974
sp|Q92917|GPKOW_HUMAN	GPKOW	GPKOW_HUMAN G patch domain and KOW motifs-containing protein	3306	4	173.496	176.4	69.8043	81.3915	88.5794	70.8256
sp|Q08380|LG3BP_HUMAN	LGALS3BP	LG3BP_HUMAN Galectin-3-binding protein	136	8	327.571	332.996	205.461	196.132	387.602	405.041
sp|P19784|CSK22_HUMAN	CSNK2A2	CSK22_HUMAN Casein kinase II subunit alpha'	1304	5	182.462	185.439	76.8505	65.5709	181.041	136.027
sp|P28065|PSB9_HUMAN	PSMB9	PSB9_HUMAN Proteasome subunit beta type-9	3155	2	2.91873	2.96575	8.13074	5.54671	5.25647	0
sp|Q8TBC4|UBA3_HUMAN	UBA3	UBA3_HUMAN NEDD8-activating enzyme E1 catalytic subunit	762	4	106.16	107.839	99.1666	96.0284	87.5824	85.6135
sp|Q16891|IMMT_HUMAN	IMMT	IMMT_HUMAN Mitochondrial inner membrane protein	255	23	644.198	654.281	877.4	966.522	1072.72	1158.03
sp|O15145|ARPC3_HUMAN	ARPC3	ARPC3_HUMAN Actin-related protein 2/3 complex subunit 3	2163	4	84.1716	85.4876	107.865	103.833	60.4539	48.2338
sp|Q04323-2|UBXN1_HUMAN	UBXN1	UBXN1_HUMAN Isoform 2 of UBX domain-containing protein 1	4458	1	128.162	130.158	116.751	108.447	51.6714	47.1495
sp|Q9H307|PININ_HUMAN	PNN	PININ_HUMAN Pinin	2698	13	424.661	431.23	305.578	381.999	550.726	567.133
sp|P35268|RL22_HUMAN	RPL22	RL22_HUMAN 60S ribosomal protein L22	990	4	185.55	188.374	250.914	189.555	170.643	177.028
sp|Q86X10|RLGPB_HUMAN	RALGAPB	RLGPB_HUMAN Ral GTPase-activating protein subunit beta	593	1	35.1036	35.6369	25.2657	27.5682	17.7029	19.7158
sp|Q9UBQ5|EIF3K_HUMAN	EIF3K	EIF3K_HUMAN Eukaryotic translation initiation factor 3 subunit K	1499	3	54.295	55.1148	75.0058	58.1759	17.8861	10.642
sp|Q9BT73|PSMG3_HUMAN	PSMG3	PSMG3_HUMAN Proteasome assembly chaperone 3	4530	1	3.31695	3.36571	0	3.25991	0	0.00110168
sp|Q13523|PRP4B_HUMAN	PRPF4B	PRP4B_HUMAN Serine/threonine-protein kinase PRP4 homolog	182	10	556.837	565.014	406.659	393.907	290.758	288.877
sp|Q9Y282-3|ERGI3_HUMAN	ERGIC3	ERGI3_HUMAN Isoform 3 of Endoplasmic reticulum-Golgi intermediate compartment protein 3	2203	4	74.1905	75.2779	86.934	93.8545	163.341	156.663
sp|Q9NYY8|FAKD2_HUMAN	FASTKD2	FAKD2_HUMAN FAST kinase domain-containing protein 2	2746	2	107.283	108.855	77.4976	80.6483	79.0802	80.8428
sp|Q969X1|LFG3_HUMAN	TMBIM1	LFG3_HUMAN Protein lifeguard 3	2104	1	6.86069	6.9612	3.80036	2.48774	0	0.00329782
sp|P06730-2|IF4E_HUMAN	EIF4E	IF4E_HUMAN Isoform 2 of Eukaryotic translation initiation factor 4E	2568	4	214.076	217.2	269.15	235.287	139.253	109.873
sp|Q13416|ORC2_HUMAN	ORC2	ORC2_HUMAN Origin recognition complex subunit 2	4573	1	5.08394	5.1572	3.60207	2.64341	3.58025	8.00882
sp|Q9NRL2|BAZ1A_HUMAN	BAZ1A	BAZ1A_HUMAN Bromodomain adjacent to zinc finger domain protein 1A	1896	4	162.418	164.731	120.618	122.016	96.7373	87.9579
sp|Q9Y221|NIP7_HUMAN	NIP7	NIP7_HUMAN 60S ribosome subunit biogenesis protein NIP7 homolog	4308	1	27.5159	27.9072	21.7875	22.9435	66.4015	68.3372
sp|Q9NZ01|TECR_HUMAN	TECR	TECR_HUMAN Very-long-chain enoyl-CoA reductase	2491	12	285.597	289.646	213.317	273.506	401.81	480.524
sp|P09497|CLCB_HUMAN	CLTB	CLCB_HUMAN Clathrin light chain B	2697	6	135.224	137.038	172.345	194.328	289.538	286.064
sp|P29992|GNA11_HUMAN	GNA11	GNA11_HUMAN Guanine nucleotide-binding protein subunit alpha-11	2881	3	96.2584	97.5352	153.635	153.532	183.615	226.917
sp|Q13405|RM49_HUMAN	MRPL49	RM49_HUMAN 39S ribosomal protein L49, mitochondrial	3707	2	28.6382	29.0139	22.7736	25.3246	27.68	19.0434
sp|P67775|PP2AA_HUMAN	PPP2CA	PP2AA_HUMAN Serine/threonine-protein phosphatase 2A catalytic subunit alpha isoform	1074	11	422.283	427.804	559.928	461.807	197.347	161.372
sp|P50402|EMD_HUMAN	EMD	EMD_HUMAN Emerin	1644	7	220.667	223.491	149.703	166.481	211.222	285.538
sp|Q9ULC4-3|MCTS1_HUMAN	MCTS1	MCTS1_HUMAN Isoform 3 of Malignant T-cell-amplified sequence 1	3171	4	41.6307	42.161	45.6176	48.1596	15.5031	7.80816
sp|P47897|SYQ_HUMAN	QARS	SYQ_HUMAN Glutamine--tRNA ligase	236	18	974.881	986.983	705.928	683.654	399	318.243
sp|Q9NWU5|RM22_HUMAN	MRPL22	RM22_HUMAN 39S ribosomal protein L22, mitochondrial	2606	7	204.741	207.225	189.571	180.507	232.92	242.732
sp|P15121|ALDR_HUMAN	AKR1B1	ALDR_HUMAN Aldose reductase	4035	9	374.707	379.248	453.006	389.329	607.259	292.327
sp|O95782|AP2A1_HUMAN	AP2A1	AP2A1_HUMAN AP-2 complex subunit alpha-1	80	20	510.14	516.154	686.281	673.688	777.97	770.829
sp|Q12874|SF3A3_HUMAN	SF3A3	SF3A3_HUMAN Splicing factor 3A subunit 3	1810	7	245.867	248.76	260.233	219.221	252.869	265.698
sp|Q15758|AAAT_HUMAN	SLC1A5	AAAT_HUMAN Neutral amino acid transporter B(0)	2351	7	144.012	145.688	113.86	138.648	182.271	170.963
sp|Q9NVZ3-2|NECP2_HUMAN	NECAP2	NECP2_HUMAN Isoform 2 of Adaptin ear-binding coat-associated protein 2	126	4	60.3323	61.0331	164.455	163.969	12.311	20.6021
sp|O60684|IMA7_HUMAN	KPNA6	IMA7_HUMAN Importin subunit alpha-7	2979	3	51.2732	51.8611	37.4318	45.3403	24.3372	22.2383
sp|Q13085-4|ACACA_HUMAN	ACACA	ACACA_HUMAN Isoform 4 of Acetyl-CoA carboxylase 1	1973	5	112.763	114.055	189.263	194.016	119.003	60.2107
sp|P05198|IF2A_HUMAN	EIF2S1	IF2A_HUMAN Eukaryotic translation initiation factor 2 subunit 1	526	17	631.192	638.379	575.273	536.212	410.756	349.4
sp|P30837|AL1B1_HUMAN	ALDH1B1	AL1B1_HUMAN Aldehyde dehydrogenase X, mitochondrial	1620	5	108.019	109.245	133.925	158.867	234.487	197.937
sp|Q9Y5L0-1|TNPO3_HUMAN	TNPO3	TNPO3_HUMAN Isoform 1 of Transportin-3	1137	6	275.76	278.881	251.313	218.565	105.746	98.9049
sp|Q03701|CEBPZ_HUMAN	CEBPZ	CEBPZ_HUMAN CCAAT/enhancer-binding protein zeta	1206	7	311.787	315.315	137.092	149.278	294.186	307.983
sp|P16188|1A30_HUMAN	HLA-A	1A30_HUMAN HLA class I histocompatibility antigen, A-30 alpha chain	1700	6	201.931	204.206	474.941	455.256	374.511	369.109
sp|Q96CS3|FAF2_HUMAN	FAF2	FAF2_HUMAN FAS-associated factor 2	1069	3	95.6823	96.7403	62.2411	76.6681	163.3	160.243
sp|Q07955|SRSF1_HUMAN	SRSF1	SRSF1_HUMAN Serine/arginine-rich splicing factor 1	2392	13	398.305	402.703	448.805	478.512	692.447	833.854
sp|Q16836-2|HCDH_HUMAN	HADH	HCDH_HUMAN Isoform 2 of Hydroxyacyl-coenzyme A dehydrogenase, mitochondrial	905	5	204.52	206.773	163.33	177.638	292.089	234.13
sp|Q9NPE3|NOP10_HUMAN	NOP10	NOP10_HUMAN H/ACA ribonucleoprotein complex subunit 3	3693	1	53.6415	54.2313	78.1668	66.6832	103.157	110.717
sp|Q9UDY2-7|ZO2_HUMAN	TJP2	ZO2_HUMAN Isoform 7 of Tight junction protein ZO-2	740	13	280.62	283.586	251.058	232.456	365.988	311.189
sp|Q13435|SF3B2_HUMAN	SF3B2	SF3B2_HUMAN Splicing factor 3B subunit 2	376	18	676.076	683.047	513.018	525.724	749.727	885.751
sp|Q86X29|LSR_HUMAN	LSR	LSR_HUMAN Lipolysis-stimulated lipoprotein receptor	2875	6	356.562	360.164	38.3325	53.3218	579.86	505.851
sp|Q9UNF0|PACN2_HUMAN	PACSIN2	PACN2_HUMAN Protein kinase C and casein kinase substrate in neurons protein 2	562	9	478.465	483.289	653.528	636.348	313.438	264.986
sp|Q8IYB8|SUV3_HUMAN	SUPV3L1	SUV3_HUMAN ATP-dependent RNA helicase SUPV3L1, mitochondrial	1938	4	111.975	113.08	86.994	88.9877	66.6039	68.3064
sp|P33121|ACSL1_HUMAN	ACSL1	ACSL1_HUMAN Long-chain-fatty-acid--CoA ligase 1	711	7	261.795	264.321	34.3643	44.4085	260.621	251.922
sp|Q9Y265|RUVB1_HUMAN	RUVBL1	RUVB1_HUMAN RuvB-like 1	1793	6	191.612	193.424	191.124	200.197	310.753	321.941
sp|P46940|IQGA1_HUMAN	IQGAP1	IQGA1_HUMAN Ras GTPase-activating-like protein IQGAP1	457	31	1425.7	1439.12	1578.91	1553.72	1156.47	1260.63
sp|O75691|UTP20_HUMAN	UTP20	UTP20_HUMAN Small subunit processome component 20 homolog	1320	5	72.2034	72.8717	167.905	151.541	111.521	143.617
sp|P35611-3|ADDA_HUMAN	ADD1	ADDA_HUMAN Isoform 3 of Alpha-adducin	387	2	54.1273	54.6159	82.3267	75.2851	56.6039	88.3242
sp|P15374|UCHL3_HUMAN	UCHL3	UCHL3_HUMAN Ubiquitin carboxyl-terminal hydrolase isozyme L3	3645	2	20.1575	20.3367	26.2534	27.3345	16.5788	13.6776
sp|P47756-2|CAPZB_HUMAN	CAPZB	CAPZB_HUMAN Isoform 2 of F-actin-capping protein subunit beta	2500	16	461.467	465.562	385.235	384.839	340.742	355.939
sp|Q9BRA2|TXD17_HUMAN	TXNDC17	TXD17_HUMAN Thioredoxin domain-containing protein 17	2813	5	545.115	549.871	291.367	334.153	76.0258	55.1947
sp|O60826|CCD22_HUMAN	CCDC22	CCD22_HUMAN Coiled-coil domain-containing protein 22	2036	1	49.3523	49.7793	43.4722	39.4628	16.2396	16.6072
sp|P61011|SRP54_HUMAN	SRP54	SRP54_HUMAN Signal recognition particle 54 kDa protein	2675	4	373.831	377.053	200.376	292.636	112.773	138.719
sp|Q8NBU5|ATAD1_HUMAN	ATAD1	ATAD1_HUMAN ATPase family AAA domain-containing protein 1	2381	6	553.036	557.729	371.421	445.946	1.91674	4.26963
sp|P62280|RS11_HUMAN	RPS11	RS11_HUMAN 40S ribosomal protein S11	2301	11	635.051	640.426	570.892	530.259	316.348	249.029
sp|Q9Y4L1|HYOU1_HUMAN	HYOU1	HYOU1_HUMAN Hypoxia up-regulated protein 1	602	25	750.208	756.494	955.135	974.932	764.244	672.473
sp|P26447|S10A4_HUMAN	S100A4	S10A4_HUMAN Protein S100-A4	1303	5	105.335	106.201	465.096	481.943	14.3412	22.7999
sp|Q7KYR7-1|BT2A1_HUMAN	BTN2A1	BT2A1_HUMAN Isoform 2 of Butyrophilin subfamily 2 member A1	3448	3	122.376	123.359	130.64	135.839	33.248	30.6401
sp|P40763|STAT3_HUMAN	STAT3	STAT3_HUMAN Signal transducer and activator of transcription 3	1155	7	181.14	182.584	116.417	112.886	69.4358	64.213
sp|P28838|AMPL_HUMAN	LAP3	AMPL_HUMAN Cytosol aminopeptidase	165	11	354.68	357.5	585.895	514.797	316.357	264.42
sp|P55084|ECHB_HUMAN	HADHB	ECHB_HUMAN Trifunctional enzyme subunit beta, mitochondrial	250	18	1476.38	1487.97	867.205	941.697	1440.66	1458.62
sp|O15155|BET1_HUMAN	BET1	BET1_HUMAN BET1 homolog	4724	1	73.4077	73.972	57.6541	70.2008	22.1869	52.4485
sp|Q15012|LAP4A_HUMAN	LAPTM4A	LAP4A_HUMAN Lysosomal-associated transmembrane protein 4A	4547	1	45.8777	46.2294	41.5926	25.7394	15.5985	19.6118
sp|P51116|FXR2_HUMAN	FXR2	FXR2_HUMAN Fragile X mental retardation syndrome-related protein 2	1043	5	59.3258	59.7804	102.851	92.5007	64.2751	54.2769
sp|Q9Y4K1|AIM1_HUMAN	AIM1	AIM1_HUMAN Absent in melanoma 1 protein	152	7	283.981	286.113	59.4731	75.8286	251.375	246.661
sp|Q15046-2|SYK_HUMAN	KARS	SYK_HUMAN Isoform Mitochondrial of Lysine--tRNA ligase	3208	18	979.645	986.892	341.637	413.561	536.453	479.817
sp|Q15645|PCH2_HUMAN	TRIP13	PCH2_HUMAN Pachytene checkpoint protein 2 homolog	4057	1	40.7176	41.0156	10.5938	12.7306	23.4189	10.9433
sp|O00629|IMA3_HUMAN	KPNA4	IMA3_HUMAN Importin subunit alpha-3	4056	3	36.2805	36.545	35.766	39.9407	79.8121	72.534
sp|Q13404-1|UB2V1_HUMAN	UBE2V1	UB2V1_HUMAN Isoform 1 of Ubiquitin-conjugating enzyme E2 variant 1	1191	4	319.94	322.226	526.549	509.655	84.1258	59.9387
sp|Q9UKV8|AGO2_HUMAN	AGO2	AGO2_HUMAN Protein argonaute-2	1094	2	47.1612	47.496	66.1286	67.1489	57.1216	48.8868
sp|Q14839-2|CHD4_HUMAN	CHD4	CHD4_HUMAN Isoform 2 of Chromodomain-helicase-DNA-binding protein 4	398	26	1023.96	1031.16	599.457	711.167	811.91	921.923
sp|P51659|DHB4_HUMAN	HSD17B4	DHB4_HUMAN Peroxisomal multifunctional enzyme type 2	1984	16	780.81	786.101	609.373	641.67	1129.74	1026.05
sp|Q9H4M9|EHD1_HUMAN	EHD1	EHD1_HUMAN EH domain-containing protein 1	552	9	124.28	125.112	212.839	195.941	98.0108	69.181
sp|P18583-5|SON_HUMAN	SON	SON_HUMAN Isoform D of Protein SON	290	20	578.241	581.876	430.805	470.832	616.797	678.188
sp|P36969|GPX4_HUMAN	GPX4	GPX4_HUMAN Phospholipid hydroperoxide glutathione peroxidase, mitochondrial	3849	2	209.266	210.535	197.655	160.929	54.1907	32.1616
sp|Q13951-2|PEBB_HUMAN	CBFB	PEBB_HUMAN Isoform 2 of Core-binding factor subunit beta	1778	1	22.505	22.6386	26.9918	27.9178	9.51368	7.70328
sp|Q6ZXV5|TMTC3_HUMAN	TMTC3	TMTC3_HUMAN Transmembrane and TPR repeat-containing protein 3	2658	2	75.4275	75.8734	141.58	128.921	66.352	79.1058
sp|Q96A26|F162A_HUMAN	FAM162A	F162A_HUMAN Protein FAM162A	3636	1	28.2718	28.4323	27.2277	23.1518	33.8073	30.492
sp|Q92804|RBP56_HUMAN	TAF15	RBP56_HUMAN TATA-binding protein-associated factor 2N	197	4	203.068	204.211	201.495	215.033	361.415	431.555
sp|Q14562|DHX8_HUMAN	DHX8	DHX8_HUMAN ATP-dependent RNA helicase DHX8	1905	3	308.378	310.04	289.734	261.872	163.8	123.838
sp|P00367|DHE3_HUMAN	GLUD1	DHE3_HUMAN Glutamate dehydrogenase 1, mitochondrial	1247	11	391.959	393.971	798.832	1098.81	3.11806	4.29482
sp|O95573|ACSL3_HUMAN	ACSL3	ACSL3_HUMAN Long-chain-fatty-acid--CoA ligase 3	505	10	204.753	205.772	152.134	190.326	266.86	288.562
sp|P54725|RD23A_HUMAN	RAD23A	RD23A_HUMAN UV excision repair protein RAD23 homolog A	1849	2	115.644	116.218	197.354	222.593	137.557	126.593
sp|P83731|RL24_HUMAN	RPL24	RL24_HUMAN 60S ribosomal protein L24	1193	5	188.294	189.204	197.162	166.381	104.95	77.4688
sp|Q9NQW7-3|XPP1_HUMAN	XPNPEP1	XPP1_HUMAN Isoform 3 of Xaa-Pro aminopeptidase 1	1921	6	167.658	168.434	216.553	189.119	37.6658	43.0303
sp|Q7LBR1|CHM1B_HUMAN	CHMP1B	CHM1B_HUMAN Charged multivesicular body protein 1b	4589	1	29.7303	29.8668	23.4735	29.325	52.6594	47.7478
sp|O14684|PTGES_HUMAN	PTGES	PTGES_HUMAN Prostaglandin E synthase	778	3	58.8767	59.1398	48.9257	74.4769	204.583	170.495
sp|P10620|MGST1_HUMAN	MGST1	MGST1_HUMAN Microsomal glutathione S-transferase 1	4235	1	26.2318	26.3489	6.22885	6.19278	117.802	120.85
sp|O95749|GGPPS_HUMAN	GGPS1	GGPPS_HUMAN Geranylgeranyl pyrophosphate synthase	3816	1	10.6435	10.6906	0	3.98477	3.5494	0
sp|O76031|CLPX_HUMAN	CLPX	CLPX_HUMAN ATP-dependent Clp protease ATP-binding subunit clpX-like, mitochondrial	5	5	168.699	169.444	144.674	152.87	126.743	133.544
sp|Q9NX20|RM16_HUMAN	MRPL16	RM16_HUMAN 39S ribosomal protein L16, mitochondrial	3740	4	54.1887	54.4224	52.1241	41.4956	40.269	43.3497
sp|Q96FZ7|CHMP6_HUMAN	CHMP6	CHMP6_HUMAN Charged multivesicular body protein 6	4145	1	72.2048	72.5034	38.1555	62.7451	42.44	49.8032
sp|Q96E09|F122A_HUMAN	FAM122A	F122A_HUMAN Protein FAM122A	4670	1	36.7348	36.8837	0.586886	4.52814	38.9868	44.4452
sp|Q9UKM9|RALY_HUMAN	RALY	RALY_HUMAN RNA-binding protein Raly	362	15	238.743	239.692	473.32	444.003	516.123	634.441
sp|P17480|UBF1_HUMAN	UBTF	UBF1_HUMAN Nucleolar transcription factor 1	1539	9	399.712	401.254	198.499	231.913	556.431	589.943
sp|Q15717|ELAV1_HUMAN	ELAVL1	ELAV1_HUMAN ELAV-like protein 1	1165	7	225.521	226.358	255.29	251.445	307.386	280.317
sp|P53992|SC24C_HUMAN	SEC24C	SC24C_HUMAN Protein transport protein Sec24C	2121	8	310.592	311.71	359.803	336.972	171.107	140.032
sp|Q6UXG2|K1324_HUMAN	KIAA1324	K1324_HUMAN UPF0577 protein KIAA1324	1033	2	91.6253	91.9509	0	0.0151373	4.07388	6.25954
sp|Q92692|PVRL2_HUMAN	PVRL2	PVRL2_HUMAN Poliovirus receptor-related protein 2	516	7	119.479	119.891	184.695	193.275	175.634	171.161
sp|Q99523|SORT_HUMAN	SORT1	SORT_HUMAN Sortilin	2318	2	145.423	145.88	86.8858	91.2899	110.97	119.424
sp|Q9BYG3|MK67I_HUMAN	NIFK	MK67I_HUMAN MKI67 FHA domain-interacting nucleolar phosphoprotein	2948	3	144.553	145.006	171.607	167.588	270.315	306.91
sp|P20700|LMNB1_HUMAN	LMNB1	LMNB1_HUMAN Lamin-B1	49	46	1333.99	1337.99	1039.31	1125.35	2707.96	3057.59
sp|Q9BQ69|MACD1_HUMAN	MACROD1	MACD1_HUMAN O-acetyl-ADP-ribose deacetylase MACROD1	173	3	82.1421	82.3875	21.789	31.6859	67.2811	42.4282
sp|Q9UHD8|SEPT9_HUMAN	2011-09-08	SEPT9_HUMAN Septin-9	2643	7	266.254	267.048	295.555	281.286	131.094	122.179
sp|Q14978-2|NOLC1_HUMAN	NOLC1	NOLC1_HUMAN Isoform Beta of Nucleolar and coiled-body phosphoprotein 1	248	9	422.906	424.077	631.177	581.892	529.547	515.765
sp|Q96KN1|FA84B_HUMAN	FAM84B	FA84B_HUMAN Protein FAM84B	4690	3	48.8142	48.9408	20.4927	27.8544	56.5791	48.0059
sp|P11388-4|TOP2A_HUMAN	TOP2A	TOP2A_HUMAN Isoform 4 of DNA topoisomerase 2-alpha	1034	23	668.759	670.384	790.05	648.987	1989.43	2053.02
sp|O75439|MPPB_HUMAN	PMPCB	MPPB_HUMAN Mitochondrial-processing peptidase subunit beta	545	2	222.357	222.89	175.351	187.695	346.912	316.352
sp|O95983|MBD3_HUMAN	MBD3	MBD3_HUMAN Methyl-CpG-binding domain protein 3	817	3	48.4681	48.5749	34.4736	26.0555	64.5858	54.1123
sp|Q6L8Q7|PDE12_HUMAN	PDE12	PDE12_HUMAN 2',5'-phosphodiesterase 12	3286	4	75.2307	75.3947	166.658	132.134	69.667	66.5972
sp|Q6P1A2|MBOA5_HUMAN	LPCAT3	MBOA5_HUMAN Lysophospholipid acyltransferase 5	4181	2	69.0334	69.1833	28.0653	37.0921	233.571	227.074
sp|Q96EE3-1|SEH1_HUMAN	SEH1L	SEH1_HUMAN Isoform B of Nucleoporin SEH1	1078	3	227.404	227.858	261.939	236.676	239.213	223.038
sp|O43920|NDUS5_HUMAN	NDUFS5	NDUS5_HUMAN NADH dehydrogenase [ubiquinone] iron-sulfur protein 5	3558	3	331.063	331.674	244.088	262.298	213.1	184.249
sp|Q9UNI6|DUS12_HUMAN	DUSP12	DUS12_HUMAN Dual specificity protein phosphatase 12	4154	1	43.0257	43.1007	27.6836	30.7886	4.8263	0
sp|P40222|TXLNA_HUMAN	TXLNA	TXLNA_HUMAN Alpha-taxilin	1403	4	73.4132	73.5388	59.2928	47.8322	10.1534	0.0111488
sp|Q9BTC8|MTA3_HUMAN	MTA3	MTA3_HUMAN Metastasis-associated protein MTA3	417	3	259.079	259.516	71.4503	84.9563	225.363	228.725
sp|Q99959|PKP2_HUMAN	PKP2	PKP2_HUMAN Plakophilin-2	1017	4	170.55	170.779	33.9329	43.8393	339.167	359.255
sp|P51991|ROA3_HUMAN	HNRNPA3	ROA3_HUMAN Heterogeneous nuclear ribonucleoprotein A3	683	23	1247.24	1248.85	945.277	1115.7	1624.71	1973.19
sp|O94776|MTA2_HUMAN	MTA2	MTA2_HUMAN Metastasis-associated protein MTA2	417	13	529.449	530.029	446.067	449.926	536.199	600.898
sp|Q8NFH5|NUP53_HUMAN	NUP35	NUP53_HUMAN Nucleoporin NUP53	1908	3	71.2865	71.3617	68.2882	71.9256	127.909	114.609
sp|Q9Y3D3|RT16_HUMAN	MRPS16	RT16_HUMAN 28S ribosomal protein S16, mitochondrial	3535	2	62.462	62.5258	16.2356	37.4282	18.23	23.1341
sp|Q96M27|PRRC1_HUMAN	PRRC1	PRRC1_HUMAN Protein PRRC1	1087	4	72.6673	72.7397	119.171	115.608	47.176	61.1697
sp|Q6UX07|DHR13_HUMAN	DHRS13	DHR13_HUMAN Dehydrogenase/reductase SDR family member 13	2994	2	45.0986	45.1345	16.5348	18.9362	73.9231	64.0167
sp|Q86UP2|KTN1_HUMAN	KTN1	KTN1_HUMAN Kinectin	157	36	1077.97	1078.51	1031.19	1261.56	676.561	786.273
sp|P36578|RL4_HUMAN	RPL4	RL4_HUMAN 60S ribosomal protein L4	4	14	606.828	607.005	605.878	530.853	448.643	375.071
sp|Q9UPY3|DICER_HUMAN	DICER1	DICER_HUMAN Endoribonuclease Dicer	2504	1	42.997	43.0009	62.103	93.5128	44.4842	75.2964
sp|Q66K14|TBC9B_HUMAN	TBC1D9B	TBC9B_HUMAN TBC1 domain family member 9B	2445	3	135.728	135.73	89.7018	106.329	20.5984	24.9426
sp|Q8TF42|UBS3B_HUMAN	UBASH3B	UBS3B_HUMAN Ubiquitin-associated and SH3 domain-containing protein B	2420	1	27.5307	27.5273	29.3959	32.0599	7.44746	7.52722
sp|P04899-4|GNAI2_HUMAN	GNAI2	GNAI2_HUMAN Isoform sGi2 of Guanine nucleotide-binding protein G(i) subunit alpha-2	1521	12	155.029	155	283.289	295.98	176.674	253.428
sp|Q13155|AIMP2_HUMAN	AIMP2	AIMP2_HUMAN Aminoacyl tRNA synthase complex-interacting multifunctional protein 2	2228	3	136.965	136.931	91.6654	89.7486	76.7381	51.4779
sp|P26583|HMGB2_HUMAN	HMGB2	HMGB2_HUMAN High mobility group protein B2	3255	5	385.037	384.913	382.09	449.749	106.405	146.434
sp|Q13427|PPIG_HUMAN	PPIG	PPIG_HUMAN Peptidyl-prolyl cis-trans isomerase G	2267	6	280.896	280.798	197.837	186.038	695.861	787.956
sp|P46777|RL5_HUMAN	RPL5	RL5_HUMAN 60S ribosomal protein L5	2619	20	1071.11	1070.44	1056.73	949.227	740.313	770.888
sp|Q9NVN8|GNL3L_HUMAN	GNL3L	GNL3L_HUMAN Guanine nucleotide-binding protein-like 3-like protein	2072	2	16.9536	16.9408	18.7968	10.4891	17.1265	21.8812
sp|Q6IQ22|RAB12_HUMAN	RAB12	RAB12_HUMAN Ras-related protein Rab-12	3092	2	77.3149	77.2397	56.8389	63.8472	119.902	71.5477
sp|O60231|DHX16_HUMAN	DHX16	DHX16_HUMAN Putative pre-mRNA-splicing factor ATP-dependent RNA helicase DHX16	1905	7	361.731	361.378	165.583	190.048	157.505	158.963
sp|Q15651|HMGN3_HUMAN	HMGN3	HMGN3_HUMAN High mobility group nucleosome-binding domain-containing protein 3	628	2	68.9662	68.8884	5.02313	10.8683	23.333	35.1025
sp|P50991|TCPD_HUMAN	CCT4	TCPD_HUMAN T-complex protein 1 subunit delta	774	15	591.715	591.045	504.337	466.84	342.314	215.696
sp|O00148|DX39A_HUMAN	DDX39A	DX39A_HUMAN ATP-dependent RNA helicase DDX39A	2520	3	161.237	161.053	285.717	260.54	291.96	241.778
sp|Q8NHP8|PLBL2_HUMAN	PLBD2	PLBL2_HUMAN Putative phospholipase B-like 2	447	4	109.428	109.287	302.596	291.628	77.2602	94.4231
sp|Q9UHY1|NRBP_HUMAN	NRBP1	NRBP_HUMAN Nuclear receptor-binding protein	4128	1	5.94379	5.93508	5.9265	6.24228	0	0.0060999
sp|Q9BWM7|SFXN3_HUMAN	SFXN3	SFXN3_HUMAN Sideroflexin-3	1037	2	2.5933	2.58938	2.67432	0	3.54887	0.00154688
sp|P62312|LSM6_HUMAN	LSM6	LSM6_HUMAN U6 snRNA-associated Sm-like protein LSm6	3905	4	293.171	292.716	381.046	376.436	242.184	131.802
sp|Q15019-2|SEPT2_HUMAN	2011-09-01	SEPT2_HUMAN Isoform 2 of Septin-2	1861	7	134.658	134.44	163.514	170.875	38.3256	44.5482
sp|Q9Y2J8|PADI2_HUMAN	PADI2	PADI2_HUMAN Protein-arginine deiminase type-2	2551	7	485.376	484.541	2.31317	3.09219	36.5846	22.2982
sp|P38919|IF4A3_HUMAN	EIF4A3	IF4A3_HUMAN Eukaryotic initiation factor 4A-III	1147	19	792.838	791.328	665.69	640.558	762.353	774.437
sp|P49411|EFTU_HUMAN	TUFM	EFTU_HUMAN Elongation factor Tu, mitochondrial	600	26	1186.52	1184.12	847.855	907.655	1575.34	1363.82
sp|Q99436|PSB7_HUMAN	PSMB7	PSB7_HUMAN Proteasome subunit beta type-7	1934	6	102.507	102.288	120.838	99.9849	71.9436	70.2123
sp|Q96RU3|FNBP1_HUMAN	FNBP1	FNBP1_HUMAN Formin-binding protein 1	590	3	88.3053	88.1166	159.565	159.901	41.9957	30.3913
sp|P11766|ADHX_HUMAN	ADH5	ADHX_HUMAN Alcohol dehydrogenase class-3	365	9	330.272	329.549	363.646	339.229	66.351	48.7687
sp|Q6YN16|HSDL2_HUMAN	HSDL2	HSDL2_HUMAN Hydroxysteroid dehydrogenase-like protein 2	437	12	275.454	274.847	263.058	273.901	697.795	664.599
sp|O75179|ANR17_HUMAN	ANKRD17	ANR17_HUMAN Ankyrin repeat domain-containing protein 17	2869	1	22.2086	22.1575	28.6262	21.4315	2.67351	4.02847
sp|P40121|CAPG_HUMAN	CAPG	CAPG_HUMAN Macrophage-capping protein	1582	8	103.913	103.671	466.446	427.408	33.4825	36.2428
sp|Q6GMV3|PTRD1_HUMAN	PTRHD1	PTRD1_HUMAN Putative peptidyl-tRNA hydrolase PTRHD1	2607	1	50.4777	50.3574	29.6389	33.0015	11.8748	7.54745
sp|P60842|IF4A1_HUMAN	EIF4A1	IF4A1_HUMAN Eukaryotic initiation factor 4A-I	1147	6	34.4026	34.3161	50.699	56.3999	3.14039	0.0350404
sp|Q14974|IMB1_HUMAN	KPNB1	IMB1_HUMAN Importin subunit beta-1	2466	14	407.141	405.927	534.653	529.451	245.739	240.122
sp|Q8NAV1|PR38A_HUMAN	PRPF38A	PR38A_HUMAN Pre-mRNA-splicing factor 38A	4484	2	56.1559	55.9823	38.4848	49.157	78.744	101.658
sp|O95777|NAA38_HUMAN	NAA38	NAA38_HUMAN N-alpha-acetyltransferase 38, NatC auxiliary subunit	726	3	94.4476	94.1475	73.4257	66.9732	57.9283	88.0127
sp|Q8IWZ8|SUGP1_HUMAN	SUGP1	SUGP1_HUMAN SURP and G-patch domain-containing protein 1	2796	1	29.1453	29.0463	23.8857	27.1149	39.6976	40.832
sp|P42330|AK1C3_HUMAN	AKR1C3	AK1C3_HUMAN Aldo-keto reductase family 1 member C3	3063	2	24.9495	24.858	30.7915	24.083	23.9495	0
sp|P12270|TPR_HUMAN	TPR	TPR_HUMAN Nucleoprotein TPR	89	32	1302.11	1297.33	1406.7	1499.69	2060.01	2200.12
sp|P40939|ECHA_HUMAN	HADHA	ECHA_HUMAN Trifunctional enzyme subunit alpha, mitochondrial	1426	22	1161.93	1157.35	732.718	754.782	1060.92	1077.86
sp|P57735|RAB25_HUMAN	RAB25	RAB25_HUMAN Ras-related protein Rab-25	1197	5	190.842	190.003	42.205	38.5693	330.316	336.975
sp|Q4G0J3-3|LARP7_HUMAN	LARP7	LARP7_HUMAN Isoform 3 of La-related protein 7	1110	3	16.4727	16.3984	11.0705	16.8355	20.9549	24.7993
sp|Q9UQ90|SPG7_HUMAN	SPG7	SPG7_HUMAN Paraplegin	3138	1	18.3342	18.2493	13.4406	20.312	49.5756	63.3858
sp|P05141|ADT2_HUMAN	SLC25A5	ADT2_HUMAN ADP/ATP translocase 2	397	15	811.642	807.709	490.861	543.775	430.077	408.143
sp|Q16186|ADRM1_HUMAN	ADRM1	ADRM1_HUMAN Proteasomal ubiquitin receptor ADRM1	2659	2	28.0389	27.903	38.9332	29.7846	24.6112	13.1858
sp|O75746|CMC1_HUMAN	SLC25A12	CMC1_HUMAN Calcium-binding mitochondrial carrier protein Aralar1	555	4	93.517	93.0609	81.0078	72.6477	119.334	104.917
sp|Q9UHD9|UBQL2_HUMAN	UBQLN2	UBQL2_HUMAN Ubiquilin-2	1484	5	390.288	388.378	305.619	289.666	204.74	143.175
sp|P53618|COPB_HUMAN	COPB1	COPB_HUMAN Coatomer subunit beta	39	10	222.893	221.795	368.982	377.187	114.084	87.6039
sp|Q9NZZ3|CHMP5_HUMAN	CHMP5	CHMP5_HUMAN Charged multivesicular body protein 5	1672	3	127.406	126.77	132.544	135.359	110.504	97.9474
sp|Q92576|PHF3_HUMAN	PHF3	PHF3_HUMAN PHD finger protein 3	3197	5	34.2323	34.0559	56.5362	59.8095	26.7822	32.4816
sp|Q8IWR0|Z3H7A_HUMAN	ZC3H7A	Z3H7A_HUMAN Zinc finger CCCH domain-containing protein 7A	1435	1	5.87675	5.84547	8.7982	7.14388	0	0.00819908
sp|Q9HC38-2|GLOD4_HUMAN	GLOD4	GLOD4_HUMAN Isoform 2 of Glyoxalase domain-containing protein 4	62	9	553.529	550.557	656.667	631.263	118.12	68.5645
sp|Q15397|K0020_HUMAN	KIAA0020	K0020_HUMAN Pumilio domain-containing protein KIAA0020	2555	11	523.79	520.945	560.953	580.067	776.536	890.953
sp|Q8NI27|THOC2_HUMAN	THOC2	THOC2_HUMAN THO complex subunit 2	566	12	555.972	552.929	654.871	719.558	1170.49	1327.98
sp|Q9BY50|SC11C_HUMAN	SEC11C	SC11C_HUMAN Signal peptidase complex catalytic subunit SEC11C	894	1	22.1693	22.0457	50.9239	56.9777	57.6486	53.7031
sp|Q14318-2|FKBP8_HUMAN	FKBP8	FKBP8_HUMAN Isoform 2 of Peptidyl-prolyl cis-trans isomerase FKBP8	231	6	376.077	373.975	337.964	356.923	357.306	455.036
sp|P46939-2|UTRO_HUMAN	UTRN	UTRO_HUMAN Isoform 2 of Utrophin	1225	7	109.576	108.94	240.029	268.325	264.672	305.555
sp|P61254|RL26_HUMAN	RPL26	RL26_HUMAN 60S ribosomal protein L26	1598	9	377.71	375.463	400.621	378.324	314.187	274.703
sp|Q14542|S29A2_HUMAN	SLC29A2	S29A2_HUMAN Equilibrative nucleoside transporter 2	706	1	22.3852	22.2449	0	0	11.1796	8.91592
sp|O43242|PSMD3_HUMAN	PSMD3	PSMD3_HUMAN 26S proteasome non-ATPase regulatory subunit 3	1175	13	482.999	479.946	558.829	547.837	469.284	455.903
sp|O75663|TIPRL_HUMAN	TIPRL	TIPRL_HUMAN TIP41-like protein	2359	6	187.247	186.061	101.328	135.171	78.6232	54.0747
sp|O00267|SPT5H_HUMAN	SUPT5H	SPT5H_HUMAN Transcription elongation factor SPT5	1927	15	456.139	453.244	411.898	334.804	690.801	702.316
sp|P05067|A4_HUMAN	APP	A4_HUMAN Amyloid beta A4 protein	550	10	232.849	231.368	187.985	201.251	186.403	190.597
sp|P45974|UBP5_HUMAN	USP5	UBP5_HUMAN Ubiquitin carboxyl-terminal hydrolase 5	3094	7	176.18	175.038	176.507	165.137	162.401	137.618
sp|Q96JY6-5|PDLI2_HUMAN	PDLIM2	PDLI2_HUMAN Isoform 5 of PDZ and LIM domain protein 2	2515	1	58.9688	58.5843	47.19	44.0397	9.97903	21.3527
sp|P43246|MSH2_HUMAN	MSH2	MSH2_HUMAN DNA mismatch repair protein Msh2	2648	11	629.94	625.824	486.484	413.309	677.677	800.646
sp|O75874|IDHC_HUMAN	IDH1	IDHC_HUMAN Isocitrate dehydrogenase [NADP] cytoplasmic	1932	11	957.501	951.215	177.341	246.627	538.843	310.067
sp|P82650|RT22_HUMAN	MRPS22	RT22_HUMAN 28S ribosomal protein S22, mitochondrial	2817	6	258.101	256.406	222.71	249.181	336.008	320.162
tr|E9PRG8|E9PRG8_HUMAN	C11orf48	E9PRG8_HUMAN Uncharacterized protein C11orf48	1600	1	25.7354	25.5652	8.16846	9.61538	12.6452	9.06182
sp|Q12931|TRAP1_HUMAN	TRAP1	TRAP1_HUMAN Heat shock protein 75 kDa, mitochondrial	522	7	360.789	358.376	204.606	241.059	765.285	664.349
sp|P86791|CCZ1_HUMAN	CCZ1	CCZ1_HUMAN Vacuolar fusion protein CCZ1 homolog	1569	2	21.9217	21.7715	17.9458	20.6481	16.9383	11.4734
sp|Q12905|ILF2_HUMAN	ILF2	ILF2_HUMAN Interleukin enhancer-binding factor 2	2154	14	526.285	522.502	349.924	384.528	463.035	518.942
sp|Q07960|RHG01_HUMAN	ARHGAP1	RHG01_HUMAN Rho GTPase-activating protein 1	1163	3	124.213	123.305	120.279	117.139	35.9375	54.4809
sp|P78345|RPP38_HUMAN	RPP38	RPP38_HUMAN Ribonuclease P protein subunit p38	4079	1	71.043	70.5224	52.9938	57.5008	76.0235	90.1202
sp|Q9UHB9|SRP68_HUMAN	SRP68	SRP68_HUMAN Signal recognition particle subunit SRP68	198	5	154.626	153.455	142.107	121.39	119.133	93.1044
sp|Q9HB40|RISC_HUMAN	SCPEP1	RISC_HUMAN Retinoid-inducible serine carboxypeptidase	940	3	115.38	114.439	36.381	42.1424	87.0531	78.0811
sp|Q99832|TCPH_HUMAN	CCT7	TCPH_HUMAN T-complex protein 1 subunit eta	692	14	459.169	455.399	438.892	436.367	239.972	187.573
sp|Q14571|ITPR2_HUMAN	ITPR2	ITPR2_HUMAN Inositol 1,4,5-trisphosphate receptor type 2	167	5	151.522	150.144	364.841	366.107	448.417	520.959
sp|Q9P265|DIP2B_HUMAN	DIP2B	DIP2B_HUMAN Disco-interacting protein 2 homolog B	2109	3	44.9688	44.5497	44.9329	35.7905	25.9933	22.3555
sp|P22392-2|NDKB_HUMAN	NME2	NDKB_HUMAN Isoform 3 of Nucleoside diphosphate kinase B	2839	15	1151.42	1140.68	1905.89	1803.69	406.131	272.384
sp|Q9Y696|CLIC4_HUMAN	CLIC4	CLIC4_HUMAN Chloride intracellular channel protein 4	1006	6	88.8225	87.9812	284.283	290.792	27.5904	29.9969
sp|Q96T37|RBM15_HUMAN	RBM15	RBM15_HUMAN Putative RNA-binding protein 15	1306	4	51.202	50.716	48.9568	41.7639	82.0408	97.7837
sp|P56385|ATP5I_HUMAN	ATP5I	ATP5I_HUMAN ATP synthase subunit e, mitochondrial	3267	4	221.237	219.109	174.898	180.414	253.523	137.883
sp|Q93096|TP4A1_HUMAN	PTP4A1	TP4A1_HUMAN Protein tyrosine phosphatase type IVA 1	3650	2	106.873	105.829	105.278	90.2976	99.2331	89.3296
sp|Q9UJX3|APC7_HUMAN	ANAPC7	APC7_HUMAN Anaphase-promoting complex subunit 7	1189	2	37.6767	37.3039	47.7912	50.4017	26.9341	17.2629
sp|P28331-2|NDUS1_HUMAN	NDUFS1	NDUS1_HUMAN Isoform 2 of NADH-ubiquinone oxidoreductase 75 kDa subunit, mitochondrial	2111	14	449.751	445.261	317.474	362.238	308.94	401.686
sp|P26358-2|DNMT1_HUMAN	DNMT1	DNMT1_HUMAN Isoform 2 of DNA (cytosine-5)-methyltransferase 1	1028	19	917.824	908.486	545.457	486.786	479.607	517.102
sp|Q8WVB6-2|CTF18_HUMAN	CHTF18	CTF18_HUMAN Isoform 2 of Chromosome transmission fidelity protein 18 homolog	4257	1	16.2699	16.1002	13.7356	8.69413	29.1428	37.8138
sp|Q9BRG1|VPS25_HUMAN	VPS25	VPS25_HUMAN Vacuolar protein-sorting-associated protein 25	1452	1	7.60601	7.52539	6.92354	4.92781	0	0.00617489
sp|O75533|SF3B1_HUMAN	SF3B1	SF3B1_HUMAN Splicing factor 3B subunit 1	166	29	892.539	883.077	713.448	777.308	1764.54	2020.23
sp|P55072|TERA_HUMAN	VCP	TERA_HUMAN Transitional endoplasmic reticulum ATPase	791	26	811.464	802.763	1277.96	1170.31	797.01	809.892
sp|P31946|1433B_HUMAN	YWHAB	1433B_HUMAN 14-3-3 protein beta/alpha	131	19	857.971	848.744	836.249	782.607	487.472	385.495
sp|Q13451|FKBP5_HUMAN	FKBP5	FKBP5_HUMAN Peptidyl-prolyl cis-trans isomerase FKBP5	1231	8	66.5711	65.8468	113.301	109.943	92.1435	108.406
sp|Q86SF2|GALT7_HUMAN	GALNT7	GALT7_HUMAN N-acetylgalactosaminyltransferase 7	1245	8	307.71	304.328	247.572	249.203	863.899	916.299
sp|Q6IN85|P4R3A_HUMAN	SMEK1	P4R3A_HUMAN Serine/threonine-protein phosphatase 4 regulatory subunit 3A	747	11	331.648	327.914	217.205	230.829	286.548	303.062
sp|Q15404|RSU1_HUMAN	RSU1	RSU1_HUMAN Ras suppressor protein 1	3220	2	118.852	117.498	135.119	133.145	28.7657	19.1864
sp|P78344|IF4G2_HUMAN	EIF4G2	IF4G2_HUMAN Eukaryotic translation initiation factor 4 gamma 2	820	10	572.339	565.658	394.44	397.051	160.853	128.48
sp|Q6P2Q9|PRP8_HUMAN	PRPF8	PRP8_HUMAN Pre-mRNA-processing-splicing factor 8	587	49	1939.97	1917.04	1592.64	1665.49	2849.95	3013.14
sp|Q9BPX6-3|MICU1_HUMAN	MICU1	MICU1_HUMAN Isoform 3 of Calcium uptake protein 1, mitochondrial	4299	2	118.091	116.679	89.6833	98.9413	70.3211	75.6699
sp|Q6P1L8|RM14_HUMAN	MRPL14	RM14_HUMAN 39S ribosomal protein L14, mitochondrial	1387	3	34.6906	34.2731	35.8071	33.6048	29.5918	24.6222
sp|Q96A33|CCD47_HUMAN	CCDC47	CCD47_HUMAN Coiled-coil domain-containing protein 47	1817	8	352.123	347.884	241.165	245.512	402.974	408.505
sp|P48735|IDHP_HUMAN	IDH2	IDHP_HUMAN Isocitrate dehydrogenase [NADP], mitochondrial	1932	10	262.934	259.739	23.3443	50.4122	266.324	248.99
sp|Q03519|TAP2_HUMAN	TAP2	TAP2_HUMAN Antigen peptide transporter 2	1071	2	35.8421	35.4011	35.8522	37.1444	40.8205	31.5434
sp|Q9UL03|INT6_HUMAN	INTS6	INT6_HUMAN Integrator complex subunit 6	3925	2	174.824	172.663	262.115	261.004	245.554	262.202
sp|P16930|FAAA_HUMAN	FAH	FAAA_HUMAN Fumarylacetoacetase	3775	3	111.08	109.698	269.275	232.795	38.3212	40.4158
sp|P49840|GSK3A_HUMAN	GSK3A	GSK3A_HUMAN Glycogen synthase kinase-3 alpha	2627	4	61.1429	60.3568	46.3122	40.7605	15.7206	5.71527
sp|Q13740|CD166_HUMAN	ALCAM	CD166_HUMAN CD166 antigen	1346	9	187.5	185.085	475.548	526.67	2.66541	35.2585
sp|Q14671|PUM1_HUMAN	PUM1	PUM1_HUMAN Pumilio homolog 1	1319	3	250.309	247.076	233.011	244.142	124.113	115.289
sp|O75131|CPNE3_HUMAN	CPNE3	CPNE3_HUMAN Copine-3	3619	10	111.409	109.96	233.515	252.147	48.5015	27.6289
sp|O75935|DCTN3_HUMAN	DCTN3	DCTN3_HUMAN Dynactin subunit 3	1402	3	174.012	171.691	248.619	304.927	56.9002	39.9942
sp|Q96HS1|PGAM5_HUMAN	PGAM5	PGAM5_HUMAN Serine/threonine-protein phosphatase PGAM5, mitochondrial	1123	8	661.953	653.105	283.209	310.083	426.715	281.196
sp|P07954|FUMH_HUMAN	FH	FUMH_HUMAN Fumarate hydratase, mitochondrial	17	16	1145.48	1130.12	678.592	767.357	1170.18	1107.86
sp|Q99442|SEC62_HUMAN	SEC62	SEC62_HUMAN Translocation protein SEC62	2019	7	155.152	153.026	323.936	341.036	841.275	997.407
sp|Q92598|HS105_HUMAN	HSPH1	HS105_HUMAN Heat shock protein 105 kDa	748	24	1235.92	1218.76	642.09	586.501	1020.6	782.714
sp|O75521|ECI2_HUMAN	ECI2	ECI2_HUMAN Enoyl-CoA delta isomerase 2, mitochondrial	1935	3	40.6589	40.0888	127.262	126.399	22.1117	14.7919
sp|P62424|RL7A_HUMAN	RPL7A	RL7A_HUMAN 60S ribosomal protein L7a	1026	20	816.838	805.34	792.727	732.39	600.612	484.849
sp|O15269|SPTC1_HUMAN	SPTLC1	SPTC1_HUMAN Serine palmitoyltransferase 1	29	9	343.657	338.811	309.73	325.83	936.912	951.664
sp|O14734|ACOT8_HUMAN	ACOT8	ACOT8_HUMAN Acyl-coenzyme A thioesterase 8	524	2	51.8609	51.1251	48.4467	48.7794	114.413	95.1638
sp|Q5T653|RM02_HUMAN	MRPL2	RM02_HUMAN 39S ribosomal protein L2, mitochondrial	180	5	332.087	327.302	318.953	328.943	320.044	245.912
sp|O00400|ACATN_HUMAN	SLC33A1	ACATN_HUMAN Acetyl-coenzyme A transporter 1	3006	3	35.4861	34.9739	21.3654	19.6034	92.7403	105.094
sp|P22314|UBA1_HUMAN	UBA1	UBA1_HUMAN Ubiquitin-like modifier-activating enzyme 1	721	33	2003.87	1974.65	1432.18	1276.02	924.752	747.745
sp|O95251|KAT7_HUMAN	KAT7	KAT7_HUMAN Histone acetyltransferase KAT7	4460	3	118.972	117.223	82.9466	81.7993	116.033	110.048
sp|O14832|PAHX_HUMAN	PHYH	PAHX_HUMAN Phytanoyl-CoA dioxygenase, peroxisomal	3553	2	146.365	144.213	62.1521	67.8042	277.044	205.223
sp|Q13492|PICAL_HUMAN	PICALM	PICAL_HUMAN Phosphatidylinositol-binding clathrin assembly protein	1986	6	282.03	277.858	250.981	276.85	196.218	226.358
sp|Q8WUM0|NU133_HUMAN	NUP133	NU133_HUMAN Nuclear pore complex protein Nup133	137	9	284.159	279.929	364.028	383.202	381.642	457.428
sp|P62899|RL31_HUMAN	RPL31	RL31_HUMAN 60S ribosomal protein L31	3362	10	1366.99	1346.64	1319.29	1235.46	724.695	756.431
sp|P80217-2|IN35_HUMAN	IFI35	IN35_HUMAN Isoform 2 of Interferon-induced 35 kDa protein	3202	1	62.4103	61.4784	58.2419	49.845	40.9853	30.3768
sp|P13073|COX41_HUMAN	COX4I1	COX41_HUMAN Cytochrome c oxidase subunit 4 isoform 1, mitochondrial	1920	10	363.611	358.149	240.922	255.687	412.169	377.217
sp|Q9UHG3|PCYOX_HUMAN	PCYOX1	PCYOX_HUMAN Prenylcysteine oxidase 1	2311	7	104.917	103.313	126.738	149.375	105.833	128.515
sp|Q02878|RL6_HUMAN	RPL6	RL6_HUMAN 60S ribosomal protein L6	1171	16	1029.94	1013.85	1013.82	992.518	576.457	549.279
sp|Q9NY33|DPP3_HUMAN	DPP3	DPP3_HUMAN Dipeptidyl peptidase 3	3161	8	368.582	362.786	203.04	210.23	98.2132	59.4853
sp|P14735|IDE_HUMAN	IDE	IDE_HUMAN Insulin-degrading enzyme	670	6	202.264	199.079	166.131	159.017	47.3254	41.7134
sp|Q13630|FCL_HUMAN	TSTA3	FCL_HUMAN GDP-L-fucose synthase	2390	4	283.142	278.677	181.585	159.807	335.825	194.11
sp|P08240|SRPR_HUMAN	SRPR	SRPR_HUMAN Signal recognition particle receptor subunit alpha	1259	10	572.13	563.001	299.115	339.816	679.666	685.126
sp|O95453|PARN_HUMAN	PARN	PARN_HUMAN Poly(A)-specific ribonuclease PARN	2623	1	7.74073	7.61624	3.07796	4.48688	6.4263	10.0228
sp|P33992|MCM5_HUMAN	MCM5	MCM5_HUMAN DNA replication licensing factor MCM5	950	7	196.391	193.189	213.381	162.34	793.07	807.397
sp|Q99569|PKP4_HUMAN	PKP4	PKP4_HUMAN Plakophilin-4	1260	2	140.429	138.112	45.5388	39.3103	436.516	305.954
sp|Q03518|TAP1_HUMAN	TAP1	TAP1_HUMAN Antigen peptide transporter 1	3156	3	92.9122	91.3717	106.278	112.381	90.2305	86.943
sp|Q5VT25-6|MRCKA_HUMAN	CDC42BPA	MRCKA_HUMAN Isoform 6 of Serine/threonine-protein kinase MRCK alpha	1876	2	46.5758	45.7875	85.1885	79.7084	38.4262	41.1795
sp|Q9Y2V7|COG6_HUMAN	COG6	COG6_HUMAN Conserved oligomeric Golgi complex subunit 6	1797	1	13.798	13.5642	7.74039	10.6436	6.58164	4.557
sp|Q7KZF4|SND1_HUMAN	SND1	SND1_HUMAN Staphylococcal nuclease domain-containing protein 1	51	29	1076.46	1058.07	1372.84	1341.49	1142.46	1125.58
sp|Q5GLZ8|HERC4_HUMAN	HERC4	HERC4_HUMAN Probable E3 ubiquitin-protein ligase HERC4	1846	3	54.9941	54.0509	56.6418	64.8269	16.6965	7.23031
sp|Q6UXN9|WDR82_HUMAN	WDR82	WDR82_HUMAN WD repeat-containing protein 82	4002	7	174.532	171.498	188.885	178.132	172.803	159.871
sp|P38646|GRP75_HUMAN	HSPA9	GRP75_HUMAN Stress-70 protein, mitochondrial	26	50	1409.3	1384.71	1462.49	1541.99	3168.26	3017.74
sp|O60716-3|CTND1_HUMAN	CTNND1	CTND1_HUMAN Isoform 1AC of Catenin delta-1	1260	17	925.09	908.846	235.61	285.388	1615.79	1450.58
sp|P78347|GTF2I_HUMAN	GTF2I	GTF2I_HUMAN General transcription factor II-I	1592	27	1222.89	1201.4	447.555	479.585	1367.22	1625.68
sp|P30050|RL12_HUMAN	RPL12	RL12_HUMAN 60S ribosomal protein L12	2342	7	145.432	142.852	129.695	121.485	66.1549	47.0883
sp|Q9NTX5|ECHD1_HUMAN	ECHDC1	ECHD1_HUMAN Ethylmalonyl-CoA decarboxylase	3073	2	96.5678	94.8519	33.4068	34.8564	20.8415	15.3168
sp|Q8WVQ1|CANT1_HUMAN	CANT1	CANT1_HUMAN Soluble calcium-activated nucleotidase 1	3560	3	83.435	81.949	22.2752	19.4359	65.7818	66.8269
sp|P23246|SFPQ_HUMAN	SFPQ	SFPQ_HUMAN Splicing factor, proline- and glutamine-rich	279	31	1156.68	1135.8	1095.03	1063.83	1789.94	1961.83
sp|Q8TEM1|PO210_HUMAN	NUP210	PO210_HUMAN Nuclear pore membrane glycoprotein 210	2024	6	44.9699	44.1469	8.40736	16.0997	155.995	178.523
sp|Q6P161|RM54_HUMAN	MRPL54	RM54_HUMAN 39S ribosomal protein L54, mitochondrial	4795	1	69.7929	68.5048	49.8952	64.5523	57.532	48.6163
sp|O76074|PDE5A_HUMAN	PDE5A	PDE5A_HUMAN cGMP-specific 3',5'-cyclic phosphodiesterase	2441	3	292.029	286.634	0	8.89701	14.2108	0
sp|Q99747|SNAG_HUMAN	NAPG	SNAG_HUMAN Gamma-soluble NSF attachment protein	1874	5	65.7484	64.5301	33.0771	46.8621	35.9126	31.6985
sp|Q12955|ANK3_HUMAN	ANK3	ANK3_HUMAN Ankyrin-3	1945	3	126.61	124.229	0.0152637	5.11349	39.2893	35.6129
sp|P31040|DHSA_HUMAN	SDHA	DHSA_HUMAN Succinate dehydrogenase [ubiquinone] flavoprotein subunit, mitochondrial	135	20	931.104	913.504	438.51	461.225	1185.86	1186.34
sp|Q13616|CUL1_HUMAN	CUL1	CUL1_HUMAN Cullin-1	949	4	95.7201	93.9102	97.4614	88.5151	83.8188	82.1524
sp|Q5JVF3-4|PCID2_HUMAN	PCID2	PCID2_HUMAN Isoform 4 of PCI domain-containing protein 2	1100	2	39.4524	38.7023	24.9844	26.2213	43.5494	36.9981
sp|Q99986|VRK1_HUMAN	VRK1	VRK1_HUMAN Serine/threonine-protein kinase VRK1	2473	2	45.5822	44.7123	59.8563	44.6888	57.3462	57.4602
sp|Q5JTZ9|SYAM_HUMAN	AARS2	SYAM_HUMAN Alanine--tRNA ligase, mitochondrial	933	3	38.6767	37.9349	82.6873	79.3629	21.7783	27.8915
sp|Q9P0J7|KCMF1_HUMAN	KCMF1	KCMF1_HUMAN E3 ubiquitin-protein ligase KCMF1	4649	1	19.0126	18.6478	27.0602	23.6319	10.7396	11.234
sp|Q9BTZ2|DHRS4_HUMAN	DHRS4	DHRS4_HUMAN Dehydrogenase/reductase SDR family member 4	2125	4	427.034	418.816	199.766	217.543	718.877	545.417
sp|O75909-4|CCNK_HUMAN	CCNK	CCNK_HUMAN Isoform 4 of Cyclin-K	116	2	86.0609	84.3766	72.2199	83.8377	163.184	170.671
sp|Q9BVP2|GNL3_HUMAN	GNL3	GNL3_HUMAN Guanine nucleotide-binding protein-like 3	2072	3	111.892	109.7	77.9399	75.7381	141.78	163.102
sp|P28074|PSB5_HUMAN	PSMB5	PSB5_HUMAN Proteasome subunit beta type-5	1216	6	193.208	189.406	236.661	221.042	92.9338	70.9296
sp|P61204|ARF3_HUMAN	ARF3	ARF3_HUMAN ADP-ribosylation factor 3	4073	5	387.243	379.545	302.368	284.057	181.633	193.92
sp|P23381|SYWC_HUMAN	WARS	SYWC_HUMAN Tryptophan--tRNA ligase, cytoplasmic	20	7	355.475	348.279	455	342.575	473.967	296.805
sp|Q9BQ39|DDX50_HUMAN	DDX50	DDX50_HUMAN ATP-dependent RNA helicase DDX50	374	5	163.734	160.414	123.857	149.854	119.691	154.591
sp|Q9Y6Y8|S23IP_HUMAN	SEC23IP	S23IP_HUMAN SEC23-interacting protein	2078	5	166.832	163.422	223.209	189.047	61.7428	43.9459
sp|Q9H490|PIGU_HUMAN	PIGU	PIGU_HUMAN Phosphatidylinositol glycan anchor biosynthesis class U protein	2586	1	11.5717	11.3342	5.16833	6.11228	17.8663	17.9697
sp|P98175|RBM10_HUMAN	RBM10	RBM10_HUMAN RNA-binding protein 10	1877	6	78.0788	76.471	55.3628	51.3043	73.847	82.9667
sp|Q9GZR7|DDX24_HUMAN	DDX24	DDX24_HUMAN ATP-dependent RNA helicase DDX24	585	9	370.314	362.674	468.336	481.178	631.592	596.012
sp|P68104|EF1A1_HUMAN	EEF1A1	EF1A1_HUMAN Elongation factor 1-alpha 1	2972	9	466.646	456.957	847.881	647.038	129.374	90.8318
sp|Q15005|SPCS2_HUMAN	SPCS2	SPCS2_HUMAN Signal peptidase complex subunit 2	3592	3	186.935	183.046	162.948	161.346	191.571	188.152
sp|P63173|RL38_HUMAN	RPL38	RL38_HUMAN 60S ribosomal protein L38	2523	1	8.03966	7.87051	8.28701	5.7622	4.51183	0
sp|Q6PKG0|LARP1_HUMAN	LARP1	LARP1_HUMAN La-related protein 1	2120	11	355.951	348.452	242.729	256.856	172.616	132.246
sp|Q5QJE6|TDIF2_HUMAN	DNTTIP2	TDIF2_HUMAN Deoxynucleotidyltransferase terminal-interacting protein 2	1641	7	300.191	293.862	339.32	297.252	473.269	431.517
sp|Q96KP1|EXOC2_HUMAN	EXOC2	EXOC2_HUMAN Exocyst complex component 2	3741	1	8.72242	8.53845	8.35118	7.74731	3.58044	0
sp|P30419|NMT1_HUMAN	NMT1	NMT1_HUMAN Glycylpeptide N-tetradecanoyltransferase 1	1113	5	111.408	109.032	124.248	115.531	135.689	132.884
sp|Q99439|CNN2_HUMAN	CNN2	CNN2_HUMAN Calponin-2	1000	4	293.72	287.278	181.663	146.209	44.2485	11.6364
sp|P06748|NPM_HUMAN	NPM1	NPM_HUMAN Nucleophosmin	532	19	759.272	742.377	489.84	574.893	774.972	805.532
sp|Q9UHI6|DDX20_HUMAN	DDX20	DDX20_HUMAN Probable ATP-dependent RNA helicase DDX20	3162	1	43.6152	42.6402	42.7094	34.8255	44.2598	39.9433
sp|P09496-2|CLCA_HUMAN	CLTA	CLCA_HUMAN Isoform Non-brain of Clathrin light chain A	99	6	162.681	158.998	219.941	212.029	111.433	169.412
sp|Q8WUF5|IASPP_HUMAN	PPP1R13L	IASPP_HUMAN RelA-associated inhibitor	348	6	133.149	130.126	118.846	121.431	30.7644	20.3193
sp|Q02040|AK17A_HUMAN	AKAP17A	AK17A_HUMAN A-kinase anchor protein 17A	2780	3	184.655	180.461	225.709	228.587	141.55	150.484
sp|O15530|PDPK1_HUMAN	PDPK1	PDPK1_HUMAN 3-phosphoinositide-dependent protein kinase 1	987	1	26.8441	26.2325	35.4418	32.9305	13.6227	10.7595
sp|Q9UMS4|PRP19_HUMAN	PRPF19	PRP19_HUMAN Pre-mRNA-processing factor 19	1453	10	324.693	317.294	328.301	312.647	677.92	702.349
sp|Q9UHA3|RLP24_HUMAN	RSL24D1	RLP24_HUMAN Probable ribosome biogenesis protein RLP24	2372	1	22.5831	22.043	14.0537	17.0598	29.5604	33.7854
sp|P09001|RM03_HUMAN	MRPL3	RM03_HUMAN 39S ribosomal protein L3, mitochondrial	3795	1	72.2947	70.5582	52.1115	64.6537	58.7911	69.8204
sp|P29144|TPP2_HUMAN	TPP2	TPP2_HUMAN Tripeptidyl-peptidase 2	434	14	649.866	634.256	334.137	337.083	601.195	658.342
sp|Q13685|AAMP_HUMAN	AAMP	AAMP_HUMAN Angio-associated migratory cell protein	4802	1	79.6889	77.7552	62.6942	53.2779	10.1559	13.4992
sp|P17568|NDUB7_HUMAN	NDUFB7	NDUB7_HUMAN NADH dehydrogenase [ubiquinone] 1 beta subcomplex subunit 7	2845	2	269.137	262.551	164.034	151.415	146.546	162.159
sp|Q9NZ45|CISD1_HUMAN	CISD1	CISD1_HUMAN CDGSH iron-sulfur domain-containing protein 1	1556	4	223.099	217.616	93.2909	114.99	34.8027	32.5168
sp|Q9H3K6|BOLA2_HUMAN	BOLA2	BOLA2_HUMAN BolA-like protein 2	2694	3	257.465	251.128	130.355	134.195	105.28	60.4801
sp|P09661|RU2A_HUMAN	SNRPA1	RU2A_HUMAN U2 small nuclear ribonucleoprotein A'	2837	4	309.298	301.677	170.647	198.122	446.248	514.994
sp|P35610|SOAT1_HUMAN	SOAT1	SOAT1_HUMAN Sterol O-acyltransferase 1	2949	2	56.8222	55.4192	87.346	87.2817	51.2387	55.0512
sp|O14974|MYPT1_HUMAN	PPP1R12A	MYPT1_HUMAN Protein phosphatase 1 regulatory subunit 12A	2953	11	337.822	329.361	757.958	810.897	241.074	344.79
sp|P35914|HMGCL_HUMAN	HMGCL	HMGCL_HUMAN Hydroxymethylglutaryl-CoA lyase, mitochondrial	4021	2	101.531	98.9704	43.8319	49.8411	185.219	168.446
sp|Q32P41|TRM5_HUMAN	TRMT5	TRM5_HUMAN tRNA (guanine(37)-N1)-methyltransferase	2081	2	53.594	52.242	60.7889	55.1248	157.527	158.102
sp|Q96S55|WRIP1_HUMAN	WRNIP1	WRIP1_HUMAN ATPase WRNIP1	1235	6	501.474	488.738	369.664	398.915	175.969	164.841
sp|Q9UKF6|CPSF3_HUMAN	CPSF3	CPSF3_HUMAN Cleavage and polyadenylation specificity factor subunit 3	3290	8	242.57	236.38	224.078	220.111	341.508	347.374
sp|P55327-3|TPD52_HUMAN	TPD52	TPD52_HUMAN Isoform 3 of Tumor protein D52	1818	3	67.3894	65.6554	18.3355	23.0671	45.3237	17.3639
sp|Q02543|RL18A_HUMAN	RPL18A	RL18A_HUMAN 60S ribosomal protein L18a	1076	14	486.821	474.261	357.921	369.566	308.944	298.385
sp|O75306|NDUS2_HUMAN	NDUFS2	NDUS2_HUMAN NADH dehydrogenase [ubiquinone] iron-sulfur protein 2, mitochondrial	1646	8	273.28	266.215	207.378	210.974	227.245	198.039
sp|Q15773|MLF2_HUMAN	MLF2	MLF2_HUMAN Myeloid leukemia factor 2	4315	1	4.23332	4.12378	2.15097	4.21097	11.3422	15.5199
sp|Q13838-2|DX39B_HUMAN	DDX39B	DX39B_HUMAN Isoform 2 of Spliceosome RNA helicase DDX39B	2520	14	252.701	246.159	226.734	226.052	336.168	373.516
sp|P24666|PPAC_HUMAN	ACP1	PPAC_HUMAN Low molecular weight phosphotyrosine protein phosphatase	1237	3	138.072	134.496	43.5453	45.3456	16.9996	0.00638031
sp|Q8NC56|LEMD2_HUMAN	LEMD2	LEMD2_HUMAN LEM domain-containing protein 2	2033	11	186.346	181.516	136.605	176.711	229.637	224.654
sp|Q16890|TPD53_HUMAN	TPD52L1	TPD53_HUMAN Tumor protein D53	1924	2	32.2171	31.3819	0	1.74542	15.3915	0
sp|P68363|TBA1B_HUMAN	TUBA1B	TBA1B_HUMAN Tubulin alpha-1B chain	873	27	1163.25	1132.92	1407.17	1306.28	301.609	285.483
sp|Q96G21|IMP4_HUMAN	IMP4	IMP4_HUMAN U3 small nucleolar ribonucleoprotein protein IMP4	4395	1	140.964	137.283	108.442	143.249	166.211	239.142
sp|Q7Z434|MAVS_HUMAN	MAVS	MAVS_HUMAN Mitochondrial antiviral-signaling protein	985	5	63.3358	61.6758	107.057	113.087	212.495	210.513
sp|P51151|RAB9A_HUMAN	RAB9A	RAB9A_HUMAN Ras-related protein Rab-9A	2430	2	45.9958	44.7886	28.5459	29.1419	100.401	89.6689
sp|Q9UM00|TMCO1_HUMAN	TMCO1	TMCO1_HUMAN Transmembrane and coiled-coil domain-containing protein 1	3495	3	116.319	113.258	79.4559	83.4546	173.211	176.501
sp|P24539|AT5F1_HUMAN	ATP5F1	AT5F1_HUMAN ATP synthase F(0) complex subunit B1, mitochondrial	3421	8	368.865	359.134	209.069	249.39	248.718	251.159
sp|Q15365|PCBP1_HUMAN	PCBP1	PCBP1_HUMAN Poly(rC)-binding protein 1	777	6	145.157	141.319	240.19	229	96.7689	99.7812
sp|O43175|SERA_HUMAN	PHGDH	SERA_HUMAN D-3-phosphoglycerate dehydrogenase	1015	16	907.138	882.214	97.8438	176.741	219.572	108.199
sp|Q969M3-3|YIPF5_HUMAN	YIPF5	YIPF5_HUMAN Isoform 3 of Protein YIPF5	4662	3	105.999	103.085	184.204	171.446	149.641	179.804
sp|P29323|EPHB2_HUMAN	EPHB2	EPHB2_HUMAN Ephrin type-B receptor 2	1685	1	5.071	4.92847	13.0419	14.1312	11.4021	16.7488
sp|Q9Y5A9|YTHD2_HUMAN	YTHDF2	YTHD2_HUMAN YTH domain family protein 2	1162	1	32.3243	31.4028	40.9902	40.489	9.01642	13.5011
sp|Q8N5G0|SMI20_HUMAN	SMIM20	SMI20_HUMAN Small integral membrane protein 20	951	2	242.577	235.66	87.878	143.606	104.632	117.571
sp|O60244|MED14_HUMAN	MED14	MED14_HUMAN Mediator of RNA polymerase II transcription subunit 14	3383	1	17.58	17.0764	9.31566	11.4936	15.4263	20.2277
sp|Q8NFU3-4|TSTD1_HUMAN	TSTD1	TSTD1_HUMAN Isoform 4 of Thiosulfate sulfurtransferase/rhodanese-like domain-containing protein 1	3559	3	106.419	103.369	1.38445	7.28007	41.9979	26.9676
sp|O94973-2|AP2A2_HUMAN	AP2A2	AP2A2_HUMAN Isoform 2 of AP-2 complex subunit alpha-2	80	2	75.0999	72.9432	73.4174	85.2312	48.6209	40.5836
sp|P33240|CSTF2_HUMAN	CSTF2	CSTF2_HUMAN Cleavage stimulation factor subunit 2	1541	3	130.82	127.06	129.161	132.757	185.436	211.444
sp|P59190|RAB15_HUMAN	RAB15	RAB15_HUMAN Ras-related protein Rab-15	3092	4	175.894	170.819	170.044	176.852	171.264	202.246
sp|Q15643|TRIPB_HUMAN	TRIP11	TRIPB_HUMAN Thyroid receptor-interacting protein 11	1744	9	182.176	176.915	160.156	170.262	328.862	364.149
sp|Q9Y394|DHRS7_HUMAN	DHRS7	DHRS7_HUMAN Dehydrogenase/reductase SDR family member 7	2082	3	53.1278	51.5905	26.6598	29.7794	49.6046	65.6861
sp|O15511|ARPC5_HUMAN	ARPC5	ARPC5_HUMAN Actin-related protein 2/3 complex subunit 5	1257	4	78.3938	76.1024	102.985	99.8451	41.863	32.7727
sp|P10606|COX5B_HUMAN	COX5B	COX5B_HUMAN Cytochrome c oxidase subunit 5B, mitochondrial	3074	5	275.634	267.521	140.354	184.308	170.048	221.759
sp|Q15291|RBBP5_HUMAN	RBBP5	RBBP5_HUMAN Retinoblastoma-binding protein 5	2556	5	173.183	168.044	141.94	174.408	198.685	209.833
sp|P13797|PLST_HUMAN	PLS3	PLST_HUMAN Plastin-3	611	19	1176.86	1141.93	1514.33	1497.7	590.452	351.995
sp|Q9UBT2|SAE2_HUMAN	UBA2	SAE2_HUMAN SUMO-activating enzyme subunit 2	558	10	662.399	642.73	239.981	264.86	374.582	335.064
sp|O43290|SNUT1_HUMAN	SART1	SNUT1_HUMAN U4/U6.U5 tri-snRNP-associated protein 1	489	7	212.584	206.262	180.558	178.87	234.511	242.994
sp|Q02218|ODO1_HUMAN	OGDH	ODO1_HUMAN 2-oxoglutarate dehydrogenase, mitochondrial	736	12	298.415	289.519	367.713	422.709	336.049	353.951
sp|P18615|NELFE_HUMAN	NELFE	NELFE_HUMAN Negative elongation factor E	4256	1	7.24375	7.02598	9.51826	2.21844	0	7.84358
sp|Q8WW59|SPRY4_HUMAN	SPRYD4	SPRY4_HUMAN SPRY domain-containing protein 4	1696	4	102.635	99.5481	72.1644	74.2766	202.152	221.641
sp|Q66PJ3|AR6P4_HUMAN	ARL6IP4	AR6P4_HUMAN ADP-ribosylation factor-like protein 6-interacting protein 4	606	2	44.2168	42.8859	68.9061	54.258	28.1892	25.718
sp|Q9P0I2|EMC3_HUMAN	EMC3	EMC3_HUMAN ER membrane protein complex subunit 3	2715	3	76.6456	74.3154	66.28	77.4166	175.482	197.093
sp|P62745|RHOB_HUMAN	RHOB	RHOB_HUMAN Rho-related GTP-binding protein RhoB	3523	2	46.4202	45.0059	54.345	47.4568	29.1207	29.32
sp|Q7Z5K2-3|WAPL_HUMAN	WAPAL	WAPL_HUMAN Isoform 3 of Wings apart-like protein homolog	1461	2	46.1842	44.7701	29.7755	35.1273	32.4264	51.3116
sp|P61244|MAX_HUMAN	MAX	MAX_HUMAN Protein max	1940	2	30.2378	29.3023	32.9426	38.2767	16.5327	9.51771
sp|Q16204|CCDC6_HUMAN	CCDC6	CCDC6_HUMAN Coiled-coil domain-containing protein 6	701	1	13.9478	13.5152	4.86718	6.78073	0	0.00567544
sp|Q7Z2Z2|ETUD1_HUMAN	EFTUD1	ETUD1_HUMAN Elongation factor Tu GTP-binding domain-containing protein 1	3701	2	43.6386	42.2798	41.5733	43.3509	2.73302	0.0109383
sp|Q12873-3|CHD3_HUMAN	CHD3	CHD3_HUMAN Isoform 3 of Chromodomain-helicase-DNA-binding protein 3	398	7	187.655	181.811	105.293	110.5	165.29	172.161
sp|P42285|SK2L2_HUMAN	SKIV2L2	SK2L2_HUMAN Superkiller viralicidic activity 2-like 2	1133	11	329.348	319.066	165.73	190.192	368.03	411.022
sp|Q9Y6M1|IF2B2_HUMAN	IGF2BP2	IF2B2_HUMAN Insulin-like growth factor 2 mRNA-binding protein 2	635	6	57.1498	55.3478	128.17	120.782	128.082	79.3739
sp|Q9UNE7|CHIP_HUMAN	STUB1	CHIP_HUMAN E3 ubiquitin-protein ligase CHIP	1325	13	381.325	369.275	272.957	235.338	204.905	187.095
sp|O43818|U3IP2_HUMAN	RRP9	U3IP2_HUMAN U3 small nucleolar RNA-interacting protein 2	792	4	83.0776	80.4496	149.607	134.606	269.472	294.774
sp|P15144|AMPN_HUMAN	ANPEP	AMPN_HUMAN Aminopeptidase N	1332	14	253.792	245.661	6.1016	9.42736	979.27	1015.58
sp|Q9UQE7|SMC3_HUMAN	SMC3	SMC3_HUMAN Structural maintenance of chromosomes protein 3	868	22	568.649	550.358	499.163	581.58	503.96	622.171
sp|Q96ES7|SGF29_HUMAN	CCDC101	SGF29_HUMAN SAGA-associated factor 29 homolog	474	1	41.4972	40.1568	31.8473	26.1077	28.8313	28.7498
sp|Q9ULV4-3|COR1C_HUMAN	CORO1C	COR1C_HUMAN Isoform 3 of Coronin-1C	564	16	302.215	292.444	957.811	990.099	624.713	569.098
sp|Q96NW4|ANR27_HUMAN	ANKRD27	ANR27_HUMAN Ankyrin repeat domain-containing protein 27	2617	1	17.1837	16.6269	6.99124	5.21425	4.71182	0
sp|P29218-3|IMPA1_HUMAN	IMPA1	IMPA1_HUMAN Isoform 3 of Inositol monophosphatase 1	3235	2	40.2412	38.9362	159.677	139.705	2.83194	7.96652
sp|O00743-3|PPP6_HUMAN	PPP6C	PPP6_HUMAN Isoform 3 of Serine/threonine-protein phosphatase 6 catalytic subunit	1073	4	267.829	259.139	272.767	270.237	46.4854	97.2683
sp|P55010|IF5_HUMAN	EIF5	IF5_HUMAN Eukaryotic translation initiation factor 5	1439	4	94.6058	91.5304	66.1121	63.1828	42.8205	13.3466
sp|P25787|PSA2_HUMAN	PSMA2	PSA2_HUMAN Proteasome subunit alpha type-2	262	7	302.723	292.804	330.135	330.191	189.259	165.43
sp|P08758|ANXA5_HUMAN	ANXA5	ANXA5_HUMAN Annexin A5	324	3	27.3392	26.4422	55.1053	52.3465	0	0.0544283
sp|Q86SQ0|PHLB2_HUMAN	PHLDB2	PHLB2_HUMAN Pleckstrin homology-like domain family B member 2	3793	3	52.9711	51.2327	73.303	66.6721	113.987	112.362
sp|Q9BTX1|NDC1_HUMAN	NDC1	NDC1_HUMAN Nucleoporin NDC1	4199	5	140.388	135.755	119.569	114.257	168.27	169.549
sp|O14776|TCRG1_HUMAN	TCERG1	TCRG1_HUMAN Transcription elongation regulator 1	1202	7	204.549	197.788	184.785	197.881	390.815	463.378
sp|O60524|NEMF_HUMAN	NEMF	NEMF_HUMAN Nuclear export mediator factor NEMF	115	4	331.889	320.905	257.016	235.999	90.0968	67.3731
sp|P55795|HNRH2_HUMAN	HNRNPH2	HNRH2_HUMAN Heterogeneous nuclear ribonucleoprotein H2	1948	11	180.182	174.211	514.88	408.301	227.588	270.416
sp|P28370|SMCA1_HUMAN	SMARCA1	SMCA1_HUMAN Probable global transcription activator SNF2L1	1615	8	391.331	378.352	306.06	313.918	418.177	352.966
sp|O95716|RAB3D_HUMAN	RAB3D	RAB3D_HUMAN Ras-related protein Rab-3D	3092	3	310.569	300.254	13.7323	34.356	332.524	325.331
sp|O60568|PLOD3_HUMAN	PLOD3	PLOD3_HUMAN Procollagen-lysine,2-oxoglutarate 5-dioxygenase 3	2767	8	178.78	172.824	271.361	279.052	323.027	302.604
sp|Q9BXP5|SRRT_HUMAN	SRRT	SRRT_HUMAN Serrate RNA effector molecule homolog	684	14	585.452	565.92	340.298	367.005	465.856	515.387
sp|Q6ZVX7|FBX50_HUMAN	NCCRP1	FBX50_HUMAN F-box only protein 50	3631	3	248.397	240.101	3.19352	0.0582664	40.8025	7.62231
sp|P45880-1|VDAC2_HUMAN	VDAC2	VDAC2_HUMAN Isoform 1 of Voltage-dependent anion-selective channel protein 2	4483	13	707.636	683.983	595.671	631.738	484.35	411.575
sp|P62258|1433E_HUMAN	YWHAE	1433E_HUMAN 14-3-3 protein epsilon	131	27	708.961	685.119	801.848	956.066	512.905	391.588
sp|Q15424-3|SAFB1_HUMAN	SAFB	SAFB1_HUMAN Isoform 3 of Scaffold attachment factor B1	572	13	417.953	403.732	429.651	434.516	502.784	624.288
sp|Q9P2R6|RERE_HUMAN	RERE	RERE_HUMAN Arginine-glutamic acid dipeptide repeats protein	4016	2	59.5033	57.4729	56.6069	61.3661	53.7894	55.4423
sp|Q03169|TNAP2_HUMAN	TNFAIP2	TNAP2_HUMAN Tumor necrosis factor alpha-induced protein 2	3264	2	6.93939	6.70252	14.1042	11.3624	29.1473	37.0542
sp|P62906|RL10A_HUMAN	RPL10A	RL10A_HUMAN 60S ribosomal protein L10a	954	11	296.757	286.626	271.348	259.648	147.295	173.024
sp|Q9UQ80|PA2G4_HUMAN	PA2G4	PA2G4_HUMAN Proliferation-associated protein 2G4	191	17	553.183	534.213	550.879	471.617	414.121	272.623
sp|P14625|ENPL_HUMAN	HSP90B1	ENPL_HUMAN Endoplasmin	522	53	1284.02	1239.84	2567.49	2694.38	2689.96	2686.69
sp|O14965|AURKA_HUMAN	AURKA	AURKA_HUMAN Aurora kinase A	1024	3	94.9147	91.5978	128.428	106.511	90.6573	78.0562
sp|O75438-2|NDUB1_HUMAN	NDUFB1	NDUB1_HUMAN Isoform 2 of NADH dehydrogenase [ubiquinone] 1 beta subcomplex subunit 1	3325	2	58.1776	56.1427	33.3166	37.9379	8.09588	6.78222
sp|P53396|ACLY_HUMAN	ACLY	ACLY_HUMAN ATP-citrate synthase	1208	20	925.148	892.482	998.289	1035.4	668.443	564.271
sp|P55884-2|EIF3B_HUMAN	EIF3B	EIF3B_HUMAN Isoform 2 of Eukaryotic translation initiation factor 3 subunit B	1714	14	390.869	377.048	469.901	454.697	200.459	174.293
sp|P13489|RINI_HUMAN	RNH1	RINI_HUMAN Ribonuclease inhibitor	2264	9	539.712	520.597	1108.8	1060.09	77.6461	83.3973
sp|O60493|SNX3_HUMAN	SNX3	SNX3_HUMAN Sorting nexin-3	2273	4	207.568	200.214	197.38	164.153	33.9763	21.7199
sp|P50440|GATM_HUMAN	GATM	GATM_HUMAN Glycine amidinotransferase, mitochondrial	715	3	38.1267	36.7755	2.08186	0	663.904	613.316
sp|Q92766-2|RREB1_HUMAN	RREB1	RREB1_HUMAN Isoform 2 of Ras-responsive element-binding protein 1	831	3	35.1007	33.8429	13.5493	12.6624	28.6314	29.4417
sp|O95831|AIFM1_HUMAN	AIFM1	AIFM1_HUMAN Apoptosis-inducing factor 1, mitochondrial	246	12	476.684	459.576	206.978	241.546	553.66	464.083
sp|P43155|CACP_HUMAN	CRAT	CACP_HUMAN Carnitine O-acetyltransferase	1421	4	192.45	185.502	99.4286	122.095	40.2837	48.0815
sp|Q9BY89|K1671_HUMAN	KIAA1671	K1671_HUMAN Uncharacterized protein KIAA1671	605	3	27.9181	26.9052	24.019	24.7278	101.524	102.23
sp|Q99497|PARK7_HUMAN	PARK7	PARK7_HUMAN Protein DJ-1	1510	11	392.334	378.096	453.794	399.414	178.375	119.637
sp|Q9H3G5|CPVL_HUMAN	CPVL	CPVL_HUMAN Probable serine carboxypeptidase CPVL	787	3	101.343	97.6589	23.2908	34.9409	42.8494	29.6797
sp|P46734-3|MP2K3_HUMAN	MAP2K3	MP2K3_HUMAN Isoform 2 of Dual specificity mitogen-activated protein kinase kinase 3	2915	2	61.9891	59.7061	94.6157	88.876	26.8095	23.7099
sp|P62805|H4_HUMAN	HIST1H4A	H4_HUMAN Histone H4	2439	29	770.873	742.445	657.327	740.978	1547.83	2615.66
sp|P52701|MSH6_HUMAN	MSH6	MSH6_HUMAN DNA mismatch repair protein Msh6	9	11	412.601	397.361	321.222	292.82	486.381	569.621
sp|O95372|LYPA2_HUMAN	LYPLA2	LYPA2_HUMAN Acyl-protein thioesterase 2	841	2	233.478	224.838	143.357	169.573	21.668	15.6887
sp|Q9BZZ5-2|API5_HUMAN	API5	API5_HUMAN Isoform 2 of Apoptosis inhibitor 5	2442	7	569.033	547.918	342.229	348.876	338.328	435.181
sp|P35658-5|NU214_HUMAN	NUP214	NU214_HUMAN Isoform 5 of Nuclear pore complex protein Nup214	282	12	241.859	232.844	282.776	295.96	296.436	337.256
sp|Q14739|LBR_HUMAN	LBR	LBR_HUMAN Lamin-B receptor	3690	3	26.4488	25.4604	40.8622	36.9521	20.6896	31.038
sp|O43795|MYO1B_HUMAN	MYO1B	MYO1B_HUMAN Unconventional myosin-Ib	190	12	249.399	240.077	263.634	282.39	883.64	845.887
sp|Q13347|EIF3I_HUMAN	EIF3I	EIF3I_HUMAN Eukaryotic translation initiation factor 3 subunit I	2783	9	391.498	376.862	367.17	372.268	117.468	94.0452
sp|Q9Y446|PKP3_HUMAN	PKP3	PKP3_HUMAN Plakophilin-3	2377	7	623.92	600.547	8.90666	47.4958	527.776	572.454
sp|Q9BW19|KIFC1_HUMAN	KIFC1	KIFC1_HUMAN Kinesin-like protein KIFC1	466	5	179.996	173.253	182.274	126.186	194.049	196.752
sp|P42766|RL35_HUMAN	RPL35	RL35_HUMAN 60S ribosomal protein L35	4266	4	152.142	146.436	182.13	167.002	135.049	135.936
sp|Q86VP6|CAND1_HUMAN	CAND1	CAND1_HUMAN Cullin-associated NEDD8-dissociated protein 1	75	11	587.891	565.607	593.045	625.369	374.633	327.694
sp|Q9NRV9|HEBP1_HUMAN	HEBP1	HEBP1_HUMAN Heme-binding protein 1	222	4	131.578	126.588	164.031	167.755	205.963	185.927
sp|P15170-3|ERF3A_HUMAN	GSPT1	ERF3A_HUMAN Isoform 3 of Eukaryotic peptide chain release factor GTP-binding subunit ERF3A	2157	9	549.171	528.146	557.618	541.911	154.905	84.5701
sp|P80188|NGAL_HUMAN	LCN2	NGAL_HUMAN Neutrophil gelatinase-associated lipocalin	3339	4	46.6988	44.9046	1.29105	3.64009	703.175	482.451
sp|P00973-3|OAS1_HUMAN	OAS1	OAS1_HUMAN Isoform p48 of 2'-5'-oligoadenylate synthase 1	3957	1	15.0226	14.4447	0	1.37467	82.7577	108.85
sp|O43395|PRPF3_HUMAN	PRPF3	PRPF3_HUMAN U4/U6 small nuclear ribonucleoprotein Prp3	74	6	213.924	205.677	243.808	270.745	248.349	269.908
sp|P31949|S10AB_HUMAN	S100A11	S10AB_HUMAN Protein S100-A11	2597	4	40.1104	38.5582	33.2993	146.475	6.77065	13.8517
sp|Q96B97|SH3K1_HUMAN	SH3KBP1	SH3K1_HUMAN SH3 domain-containing kinase-binding protein 1	3147	2	59.5892	57.2599	103.47	87.8109	30.6382	22.908
sp|Q9NRR5|UBQL4_HUMAN	UBQLN4	UBQL4_HUMAN Ubiquilin-4	1484	2	51.0345	49.0337	44.5489	42.7113	78.0111	61.282
sp|Q99541|PLIN2_HUMAN	PLIN2	PLIN2_HUMAN Perilipin-2	2171	2	58.5999	56.2938	165.27	108.071	143.392	208.184
sp|P20073|ANXA7_HUMAN	ANXA7	ANXA7_HUMAN Annexin A7	1975	9	326.529	313.594	206.248	231.155	34.9707	14.0003
sp|Q9HD42|CHM1A_HUMAN	CHMP1A	CHM1A_HUMAN Charged multivesicular body protein 1a	1490	1	15.4814	14.8677	19.8983	16.6326	11.634	9.77766
sp|Q13162|PRDX4_HUMAN	PRDX4	PRDX4_HUMAN Peroxiredoxin-4	498	7	430.715	413.595	234.818	227.176	299.337	237.852
sp|Q3ZCQ8-2|TIM50_HUMAN	TIMM50	TIM50_HUMAN Isoform 2 of Mitochondrial import inner membrane translocase subunit TIM50	1743	5	253.188	243.112	202.181	221.472	306.822	288.668
sp|O75152|ZC11A_HUMAN	ZC3H11A	ZC11A_HUMAN Zinc finger CCCH domain-containing protein 11A	363	5	214.921	206.346	120.502	140.691	298.085	278.696
sp|Q9NZM5|GSCR2_HUMAN	GLTSCR2	GSCR2_HUMAN Glioma tumor suppressor candidate region gene 2 protein	2916	2	161.844	155.372	192.741	142.633	237.614	264.169
sp|P31947|1433S_HUMAN	SFN	1433S_HUMAN 14-3-3 protein sigma	131	6	289.789	278.195	148.424	153.708	188.413	101.829
sp|P23142-3|FBLN1_HUMAN	FBLN1	FBLN1_HUMAN Isoform B of Fibulin-1	4018	1	22.8063	21.8916	0.804348	0	11.3773	11.29
sp|O75503|CLN5_HUMAN	CLN5	CLN5_HUMAN Ceroid-lipofuscinosis neuronal protein 5	3735	1	57.4566	55.1481	22.4531	26.2938	36.0488	37.0292
sp|Q9BRY0|S39A3_HUMAN	SLC39A3	S39A3_HUMAN Zinc transporter ZIP3	4134	1	62.5126	59.9961	45.4672	50.1147	22.9793	24.8454
sp|Q8N392|RHG18_HUMAN	ARHGAP18	RHG18_HUMAN Rho GTPase-activating protein 18	845	1	12.7167	12.2022	73.0703	64.2654	6.60171	5.0737
sp|P62820|RAB1A_HUMAN	RAB1A	RAB1A_HUMAN Ras-related protein Rab-1A	3092	8	217.157	208.357	213.855	223.348	347.783	340.046
sp|P05165|PCCA_HUMAN	PCCA	PCCA_HUMAN Propionyl-CoA carboxylase alpha chain, mitochondrial	1713	2	109.043	104.617	7.56578	12.7746	136.319	122.263
sp|O14964|HGS_HUMAN	HGS	HGS_HUMAN Hepatocyte growth factor-regulated tyrosine kinase substrate	427	5	192.676	184.852	227.045	210.997	190.139	175.494
sp|P60900|PSA6_HUMAN	PSMA6	PSA6_HUMAN Proteasome subunit alpha type-6	1164	11	298.366	286.133	388.527	339.793	234.785	178.54
sp|Q12906-7|ILF3_HUMAN	ILF3	ILF3_HUMAN Isoform 7 of Interleukin enhancer-binding factor 3	727	32	1098.36	1053.16	722.77	879.36	1037.32	1108.96
sp|O14879|IFIT3_HUMAN	IFIT3	IFIT3_HUMAN Interferon-induced protein with tetratricopeptide repeats 3	1112	3	35.5554	34.0811	131.806	122.013	41.6359	39.212
sp|Q12797|ASPH_HUMAN	ASPH	ASPH_HUMAN Aspartyl/asparaginyl beta-hydroxylase	698	10	228.906	219.371	343.268	375.773	585.054	571.546
sp|Q5PSV4|BRM1L_HUMAN	BRMS1L	BRM1L_HUMAN Breast cancer metastasis-suppressor 1-like protein	3271	1	15.3034	14.6645	21.8683	18.2416	0	0.0206095
sp|Q96LJ7|DHRS1_HUMAN	DHRS1	DHRS1_HUMAN Dehydrogenase/reductase SDR family member 1	893	5	311.811	298.751	43.3023	82.1762	149.442	130.539
sp|P68371|TBB4B_HUMAN	TUBB4B	TBB4B_HUMAN Tubulin beta-4B chain	253	7	155.016	148.497	215.118	202.415	38.5414	36.1762
sp|Q93063-3|EXT2_HUMAN	EXT2	EXT2_HUMAN Isoform 3 of Exostosin-2	563	1	12.274	11.7572	12.638	11.6045	3.97977	9.946
sp|Q9BS26|ERP44_HUMAN	ERP44	ERP44_HUMAN Endoplasmic reticulum resident protein 44	1085	6	308.907	295.872	291.69	270.118	927.155	859.772
sp|Q96AE4-2|FUBP1_HUMAN	FUBP1	FUBP1_HUMAN Isoform 2 of Far upstream element-binding protein 1	316	16	700.036	670.459	193.06	245.171	680.482	756.895
sp|P30501|1C02_HUMAN	HLA-C	1C02_HUMAN HLA class I histocompatibility antigen, Cw-2 alpha chain	1700	2	53.1884	50.9301	35.3565	35.8934	33.269	33.5727
sp|P11021|GRP78_HUMAN	HSPA5	GRP78_HUMAN 78 kDa glucose-regulated protein	26	59	1344.29	1287.17	1836.87	1680.92	2768.67	2461.21
sp|O14653-2|GOSR2_HUMAN	GOSR2	GOSR2_HUMAN Isoform B of Golgi SNAP receptor complex member 2	4347	3	30.1719	28.887	35.7484	32.9422	49.8391	42.7237
sp|P85037|FOXK1_HUMAN	FOXK1	FOXK1_HUMAN Forkhead box protein K1	3082	2	16.3833	15.6842	37.8613	43.8462	63.4034	52.1727
sp|Q04828|AK1C1_HUMAN	AKR1C1	AK1C1_HUMAN Aldo-keto reductase family 1 member C1	3063	1	4.33268	4.14667	0	0.0109335	0.00168314	0
sp|O43291|SPIT2_HUMAN	SPINT2	SPIT2_HUMAN Kunitz-type protease inhibitor 2	4564	1	19.0857	18.2657	11.5121	10.2345	36.3695	15.5471
sp|Q13813-2|SPTN1_HUMAN	SPTAN1	SPTN1_HUMAN Isoform 2 of Spectrin alpha chain, non-erythrocytic 1	234	70	1821.35	1742.61	3204.21	3425.01	2632.17	3204.3
sp|Q9UJZ1|STML2_HUMAN	STOML2	STML2_HUMAN Stomatin-like protein 2, mitochondrial	737	4	85.9424	82.2147	94.4354	116.302	147.341	148.565
sp|P27348|1433T_HUMAN	YWHAQ	1433T_HUMAN 14-3-3 protein theta	131	9	270.694	258.923	170.554	205.293	101.299	55.9972
sp|O00483|NDUA4_HUMAN	NDUFA4	NDUA4_HUMAN NADH dehydrogenase [ubiquinone] 1 alpha subcomplex subunit 4	3726	3	265.211	253.645	74.729	129.31	100.837	86.1149
sp|P49419|AL7A1_HUMAN	ALDH7A1	AL7A1_HUMAN Alpha-aminoadipic semialdehyde dehydrogenase	2742	10	372.842	356.491	241.172	261.711	451.817	404.72
sp|Q5RKV6|EXOS6_HUMAN	EXOSC6	EXOS6_HUMAN Exosome complex component MTR3	966	3	14.5599	13.9194	20.6147	20.6806	30.3264	41.1642
sp|P27708|PYR1_HUMAN	CAD	PYR1_HUMAN CAD protein	128	22	653.842	625.032	700.358	710.574	243.134	149.004
sp|O75955|FLOT1_HUMAN	FLOT1	FLOT1_HUMAN Flotillin-1	393	10	199.065	190.287	164.258	169.806	350.799	282.086
sp|Q92841|DDX17_HUMAN	DDX17	DDX17_HUMAN Probable ATP-dependent RNA helicase DDX17	997	24	1373.39	1312.78	737.826	704.57	1636.49	1729.71
sp|P41212|ETV6_HUMAN	ETV6	ETV6_HUMAN Transcription factor ETV6	1411	1	12.1148	11.5757	0	6.39555	7.87123	14.1203
sp|Q6P9B6|TLDC1_HUMAN	TLDC1	TLDC1_HUMAN TLD domain-containing protein 1	1246	5	72.0735	68.7803	20.9315	33.4291	52.8604	24.8489
sp|Q96C36|P5CR2_HUMAN	PYCR2	P5CR2_HUMAN Pyrroline-5-carboxylate reductase 2	2285	7	151.302	144.341	164.435	201.813	147.544	113.516
sp|Q8WVV9|HNRLL_HUMAN	HNRNPLL	HNRLL_HUMAN Heterogeneous nuclear ribonucleoprotein L-like	238	3	109.46	104.423	120.762	99.0593	97.9554	120.458
sp|P30101|PDIA3_HUMAN	PDIA3	PDIA3_HUMAN Protein disulfide-isomerase A3	2552	36	1348.29	1286.15	1235.65	1126.1	2893.79	2754
sp|P61916|NPC2_HUMAN	NPC2	NPC2_HUMAN Epididymal secretory protein E1	2453	8	328.419	313.272	313.789	389.949	186.273	204.172
sp|A0AVT1|UBA6_HUMAN	UBA6	UBA6_HUMAN Ubiquitin-like modifier-activating enzyme 6	435	14	323.395	308.408	761.805	722.855	98.5712	89.5039
sp|Q9Y2Q9|RT28_HUMAN	MRPS28	RT28_HUMAN 28S ribosomal protein S28, mitochondrial	1818	3	149.069	142.145	139.72	130.135	211.49	120.558
sp|P09493-3|TPM1_HUMAN	TPM1	TPM1_HUMAN Isoform 3 of Tropomyosin alpha-1 chain	664	15	532.759	507.892	118.646	125.346	251.994	236.332
sp|Q14151|SAFB2_HUMAN	SAFB2	SAFB2_HUMAN Scaffold attachment factor B2	572	13	375.444	357.918	440.345	462.838	488.165	587.482
sp|Q9Y5P6-2|GMPPB_HUMAN	GMPPB	GMPPB_HUMAN Isoform 2 of Mannose-1-phosphate guanyltransferase beta	1384	3	82.0663	78.2186	70.901	68.0045	46.9038	26.7106
[truncated: 1,915 more rows]

## Sheet: 468
Protein Id	Gene Symbol	Description	Group ID	Number of peptides	MDA 468 EV	MDA 468 KD	468 change	Threshold
sp|P49788|TIG1_HUMAN	RARRES1	TIG1_HUMAN Retinoic acid receptor responder protein 1	229	3	196.544	3.29219	0.0167504	NA
sp|Q9P209|CEP72_HUMAN	CEP72	CEP72_HUMAN Centrosomal protein of 72 kDa	4383	1	83.439	20.5166	0.245887	NA
sp|Q8IZC6|CORA1_HUMAN	COL27A1	CORA1_HUMAN Collagen alpha-1(XXVII) chain	3929	1	31.6324	9.26201	0.292801	NA
sp|P62306|RUXF_HUMAN	SNRPF	RUXF_HUMAN Small nuclear ribonucleoprotein F	2293	1	21.6406	7.20624	0.332996	NA
sp|P13640|MT1G_HUMAN	MT1G	MT1G_HUMAN Metallothionein-1G	2194	4	84.1777	28.8743	0.343016	NA
sp|P04114|APOB_HUMAN	APOB	APOB_HUMAN Apolipoprotein B-100	205	2	20.6338	7.15247	0.346639	NA
tr|A6NN80|A6NN80_HUMAN	ANXA6	A6NN80_HUMAN Annexin	1159	22	77.0815	27.7563	0.36009	NA
sp|Q9NR31|SAR1A_HUMAN	SAR1A	SAR1A_HUMAN GTP-binding protein SAR1a	3217	1	92.262	35.928	0.389413	NA
sp|Q9H1P3|OSBL2_HUMAN	OSBPL2	OSBL2_HUMAN Oxysterol-binding protein-related protein 2	4758	1	32.7914	12.7847	0.38988	NA
sp|Q14331|FRG1_HUMAN	FRG1	FRG1_HUMAN Protein FRG1	2288	1	63.0147	24.7532	0.392816	NA
sp|Q8WUD4|CCD12_HUMAN	CCDC12	CCD12_HUMAN Coiled-coil domain-containing protein 12	1086	1	24.5047	9.74344	0.397615	NA
sp|P62633|CNBP_HUMAN	CNBP	CNBP_HUMAN Cellular nucleic acid-binding protein	2234	7	241.562	99.8042	0.413162	NA
sp|Q9H267|VP33B_HUMAN	VPS33B	VP33B_HUMAN Vacuolar protein sorting-associated protein 33B	967	1	39.2365	16.3324	0.416255	NA
sp|Q9UBC2-2|EP15R_HUMAN	EPS15L1	EP15R_HUMAN Isoform 2 of Epidermal growth factor receptor substrate 15-like 1	2316	3	33.9063	14.6398	0.431772	NA
sp|P78318|IGBP1_HUMAN	IGBP1	IGBP1_HUMAN Immunoglobulin-binding protein 1	312	3	29.5315	13.0582	0.442179	NA
sp|P00749|UROK_HUMAN	PLAU	UROK_HUMAN Urokinase-type plasminogen activator	3608	2	26.2803	11.6656	0.443891	NA
sp|Q13526|PIN1_HUMAN	PIN1	PIN1_HUMAN Peptidyl-prolyl cis-trans isomerase NIMA-interacting 1	2330	3	95.9032	42.8684	0.446997	NA
sp|P60891|PRPS1_HUMAN	PRPS1	PRPS1_HUMAN Ribose-phosphate pyrophosphokinase 1	3381	1	33.9273	15.4869	0.456473	NA
sp|Q8IXB1|DJC10_HUMAN	DNAJC10	DJC10_HUMAN DnaJ homolog subfamily C member 10	1081	3	22.3173	10.2549	0.459505	NA
sp|Q86WB0|NIPA_HUMAN	ZC3HC1	NIPA_HUMAN Nuclear-interacting partner of ALK	4446	1	31.4107	14.7698	0.470216	NA
sp|Q12846|STX4_HUMAN	STX4	STX4_HUMAN Syntaxin-4	1120	5	26.9555	12.695	0.470961	NA
sp|O15156-2|ZBT7B_HUMAN	ZBTB7B	ZBT7B_HUMAN Isoform 2 of Zinc finger and BTB domain-containing protein 7B	4738	1	50.0181	23.7508	0.474844	NA
sp|P17301|ITA2_HUMAN	ITGA2	ITA2_HUMAN Integrin alpha-2	554	12	42.1364	20.0214	0.475157	NA
sp|Q96Q05-2|TPPC9_HUMAN	TRAPPC9	TPPC9_HUMAN Isoform 2 of Trafficking protein particle complex subunit 9	2897	1	90.5953	43.1592	0.476396	NA
sp|P28340|DPOD1_HUMAN	POLD1	DPOD1_HUMAN DNA polymerase delta catalytic subunit	119	4	35.6704	17.0142	0.476984	NA
sp|P05534|1A24_HUMAN	HLA-A	1A24_HUMAN HLA class I histocompatibility antigen, A-24 alpha chain	1700	6	40.9038	19.6061	0.479322	NA
sp|P61956|SUMO2_HUMAN	SUMO2	SUMO2_HUMAN Small ubiquitin-related modifier 2	4777	3	134.542	64.8077	0.481691	NA
sp|Q9NZL9|MAT2B_HUMAN	MAT2B	MAT2B_HUMAN Methionine adenosyltransferase 2 subunit beta	2075	5	66.1832	31.9959	0.483444	NA
sp|Q9BUT1|BDH2_HUMAN	BDH2	BDH2_HUMAN 3-hydroxybutyrate dehydrogenase type 2	375	2	37.1551	18.1043	0.487263	NA
sp|P20810-6|ICAL_HUMAN	CAST	ICAL_HUMAN Isoform 6 of Calpastatin	37	5	46.4237	22.732	0.489664	NA
sp|Q52LJ0-2|FA98B_HUMAN	FAM98B	FA98B_HUMAN Isoform 2 of Protein FAM98B	1728	1	97.3222	47.6826	0.489946	NA
sp|P43121|MUC18_HUMAN	MCAM	MUC18_HUMAN Cell surface glycoprotein MUC18	1638	5	25.4456	12.5965	0.495036	NA
sp|Q9BUV8-5|CT024_HUMAN	C20orf24	CT024_HUMAN Isoform 5 of Uncharacterized protein C20orf24	4250	1	24.9548	12.374	0.495857	NA
sp|Q9Y6D9|MD1L1_HUMAN	MAD1L1	MD1L1_HUMAN Mitotic spindle assembly checkpoint protein MAD1	1151	4	127.521	63.3709	0.496945	NA
sp|Q9BZL1|UBL5_HUMAN	UBL5	UBL5_HUMAN Ubiquitin-like protein 5	2295	2	177.142	89.1509	0.503274	NA
sp|Q9UKN8|TF3C4_HUMAN	GTF3C4	TF3C4_HUMAN General transcription factor 3C polypeptide 4	2362	1	22.649	11.5794	0.511254	NA
sp|Q9Y6I3-1|EPN1_HUMAN	EPN1	EPN1_HUMAN Isoform 2 of Epsin-1	2535	1	26.784	13.7791	0.514453	NA
sp|Q9Y337|KLK5_HUMAN	KLK5	KLK5_HUMAN Kallikrein-5	2212	2	72.3023	37.3114	0.516047	NA
sp|Q8IWZ3-6|ANKH1_HUMAN	ANKHD1	ANKH1_HUMAN Isoform 6 of Ankyrin repeat and KH domain-containing protein 1	2869	2	51.7994	26.7427	0.516274	NA
sp|Q9H6Z4|RANB3_HUMAN	RANBP3	RANB3_HUMAN Ran-binding protein 3	2879	2	24.8098	12.8224	0.516828	NA
sp|Q70E73|RAPH1_HUMAN	RAPH1	RAPH1_HUMAN Ras-associated and pleckstrin homology domains-containing protein 1	4746	2	23.2002	12.0487	0.519336	NA
sp|Q8N488|RYBP_HUMAN	RYBP	RYBP_HUMAN RING1 and YY1-binding protein	4174	1	24.0174	12.5995	0.524599	NA
sp|O94822-3|LTN1_HUMAN	LTN1	LTN1_HUMAN Isoform 3 of E3 ubiquitin-protein ligase listerin	3508	1	59.4684	31.2492	0.525476	NA
sp|P21266|GSTM3_HUMAN	GSTM3	GSTM3_HUMAN Glutathione S-transferase Mu 3	4049	4	158.179	83.3105	0.526685	NA
sp|Q9UBR2|CATZ_HUMAN	CTSZ	CATZ_HUMAN Cathepsin Z	2821	3	101.767	53.6158	0.526849	NA
sp|Q9BY44|EIF2A_HUMAN	EIF2A	EIF2A_HUMAN Eukaryotic translation initiation factor 2A	1956	6	279.654	148.401	0.530659	NA
sp|Q14141|SEPT6_HUMAN	2011-09-05	SEPT6_HUMAN Septin-6	41	1	34.2527	18.2478	0.53274	NA
sp|P25208|NFYB_HUMAN	NFYB	NFYB_HUMAN Nuclear transcription factor Y subunit beta	3418	1	80.9721	43.8266	0.541256	NA
sp|Q99933|BAG1_HUMAN	BAG1	BAG1_HUMAN BAG family molecular chaperone regulator 1	2744	2	67.6525	36.6826	0.542221	NA
sp|Q13228|SBP1_HUMAN	SELENBP1	SBP1_HUMAN Selenium-binding protein 1	3093	3	33.7117	18.3278	0.543663	NA
sp|O43674|NDUB5_HUMAN	NDUFB5	NDUB5_HUMAN NADH dehydrogenase [ubiquinone] 1 beta subcomplex subunit 5, mitochondrial	3307	4	60.5993	32.9474	0.543693	NA
sp|Q96BN8|OTUL_HUMAN	FAM105B	OTUL_HUMAN Ubiquitin thioesterase otulin	3467	2	25.7818	14.0588	0.545299	NA
sp|P37235|HPCL1_HUMAN	HPCAL1	HPCL1_HUMAN Hippocalcin-like protein 1	2460	4	25.3442	13.8691	0.54723	NA
sp|Q9HD23|MRS2_HUMAN	MRS2	MRS2_HUMAN Magnesium transporter MRS2 homolog, mitochondrial	4385	1	23.1514	12.703	0.548693	NA
sp|O43583|DENR_HUMAN	DENR	DENR_HUMAN Density-regulated protein	4332	5	75.9208	41.6999	0.549255	NA
sp|P60903|S10AA_HUMAN	S100A10	S10AA_HUMAN Protein S100-A10	3132	1	22.4173	12.3585	0.551293	NA
sp|Q04941|PLP2_HUMAN	PLP2	PLP2_HUMAN Proteolipid protein 2	4061	2	54.7089	30.4078	0.555811	NA
sp|O75607|NPM3_HUMAN	NPM3	NPM3_HUMAN Nucleoplasmin-3	936	2	35.1154	19.6429	0.559381	NA
sp|Q9UI26-2|IPO11_HUMAN	IPO11	IPO11_HUMAN Isoform 2 of Importin-11	4495	1	73.7706	41.3536	0.56057	NA
sp|Q14258|TRI25_HUMAN	TRIM25	TRI25_HUMAN E3 ubiquitin/ISG15 ligase TRIM25	1399	7	40.9855	23.0858	0.563267	NA
sp|Q9HB71|CYBP_HUMAN	CACYBP	CYBP_HUMAN Calcyclin-binding protein	704	3	94.0309	53.2654	0.566467	NA
sp|Q96BJ8-3|ELMO3_HUMAN	ELMO3	ELMO3_HUMAN Isoform 3 of Engulfment and cell motility protein 3	4568	1	43.1914	24.498	0.567196	NA
sp|Q9NWY4|CD027_HUMAN	C4orf27	CD027_HUMAN UPF0609 protein C4orf27	2858	2	37.7899	21.5142	0.569311	NA
sp|Q86WR7|PRSR2_HUMAN	PROSER2	PRSR2_HUMAN Proline and serine-rich protein 2	4514	1	24.5382	13.9835	0.569867	NA
sp|P08174-7|DAF_HUMAN	CD55	DAF_HUMAN Isoform 7 of Complement decay-accelerating factor	2213	3	27.9776	15.9587	0.57041	NA
sp|O60825|F262_HUMAN	PFKFB2	F262_HUMAN 6-phosphofructo-2-kinase/fructose-2,6-bisphosphatase 2	3644	1	30.6466	17.4881	0.570638	NA
sp|P25490|TYY1_HUMAN	YY1	TYY1_HUMAN Transcriptional repressor protein YY1	3111	6	172.104	98.4624	0.57211	NA
sp|Q9UBB9|TFP11_HUMAN	TFIP11	TFP11_HUMAN Tuftelin-interacting protein 11	638	2	40.6032	23.3239	0.574435	NA
sp|Q9UBN7|HDAC6_HUMAN	HDAC6	HDAC6_HUMAN Histone deacetylase 6	3428	1	22.6443	13.0216	0.57505	NA
sp|Q709C8|VP13C_HUMAN	VPS13C	VP13C_HUMAN Vacuolar protein sorting-associated protein 13C	3465	2	51.8115	29.9093	0.577271	NA
sp|Q7Z6E9|RBBP6_HUMAN	RBBP6	RBBP6_HUMAN E3 ubiquitin-protein ligase RBBP6	1097	2	26.4702	15.4333	0.583044	NA
sp|P14854|CX6B1_HUMAN	COX6B1	CX6B1_HUMAN Cytochrome c oxidase subunit 6B1	3669	1	94.1753	55.068	0.584739	NA
sp|Q9Y314|NOSIP_HUMAN	NOSIP	NOSIP_HUMAN Nitric oxide synthase-interacting protein	1479	1	40.6319	23.802	0.585796	NA
sp|Q05682|CALD1_HUMAN	CALD1	CALD1_HUMAN Caldesmon	2988	6	80.065	47.2746	0.590453	NA
sp|P39880-3|CUX1_HUMAN	CUX1	CUX1_HUMAN Isoform 3 of Homeobox protein cut-like 1	3023	1	24.581	14.5369	0.591388	NA
sp|P08493-2|MGP_HUMAN	MGP	MGP_HUMAN Isoform 2 of Matrix Gla protein	4567	2	76.7413	45.3985	0.591578	NA
sp|Q9UEW8|STK39_HUMAN	STK39	STK39_HUMAN STE20/SPS1-related proline-alanine-rich protein kinase	142	3	55.4535	32.9328	0.593881	NA
sp|Q7L9L4-2|MOB1B_HUMAN	MOB1B	MOB1B_HUMAN Isoform 2 of MOB kinase activator 1B	4023	3	60.9424	36.2665	0.595095	NA
sp|Q8N1G2|CMTR1_HUMAN	CMTR1	CMTR1_HUMAN Cap-specific mRNA (nucleoside-2'-O-)-methyltransferase 1	1612	3	54.0002	32.1693	0.595726	NA
sp|Q14651|PLSI_HUMAN	PLS1	PLSI_HUMAN Plastin-1	611	2	68.5809	40.9018	0.596402	NA
sp|Q9UKY7|CDV3_HUMAN	CDV3	CDV3_HUMAN Protein CDV3 homolog	2115	4	83.3505	49.7493	0.596869	NA
sp|Q9UBB4|ATX10_HUMAN	ATXN10	ATX10_HUMAN Ataxin-10	663	2	64.3879	38.4868	0.597733	NA
sp|O95816|BAG2_HUMAN	BAG2	BAG2_HUMAN BAG family molecular chaperone regulator 2	2978	3	50.6966	30.3911	0.59947	NA
sp|P08579|RU2B_HUMAN	SNRPB2	RU2B_HUMAN U2 small nuclear ribonucleoprotein B''	2096	2	26.1041	15.7037	0.60158	NA
sp|Q13595|TRA2A_HUMAN	TRA2A	TRA2A_HUMAN Transformer-2 protein homolog alpha	297	2	22.6727	13.6485	0.601979	NA
sp|Q9P2C4|TM181_HUMAN	TMEM181	TM181_HUMAN Transmembrane protein 181	4566	1	27.9068	16.8036	0.602133	NA
sp|P05556|ITB1_HUMAN	ITGB1	ITB1_HUMAN Integrin beta-1	2204	24	96.6694	58.209	0.602145	NA
sp|Q8IY95|TM192_HUMAN	TMEM192	TM192_HUMAN Transmembrane protein 192	1243	1	20.9331	12.606	0.602204	NA
sp|P30085|KCY_HUMAN	CMPK1	KCY_HUMAN UMP-CMP kinase	3356	2	33.0623	19.927	0.602711	NA
sp|Q9BTE1|DCTN5_HUMAN	DCTN5	DCTN5_HUMAN Dynactin subunit 5	4650	1	32.5409	19.6163	0.60282	NA
sp|Q04760|LGUL_HUMAN	GLO1	LGUL_HUMAN Lactoylglutathione lyase	2206	7	74.3636	44.8305	0.602855	NA
sp|Q5W111|SPRY7_HUMAN	SPRYD7	SPRY7_HUMAN SPRY domain-containing protein 7	3366	2	130.37	78.9201	0.605355	NA
sp|Q2NL82|TSR1_HUMAN	TSR1	TSR1_HUMAN Pre-rRNA-processing protein TSR1 homolog	1882	1	24.5045	14.8347	0.605387	NA
sp|Q9UIS9-9|MBD1_HUMAN	MBD1	MBD1_HUMAN Isoform 9 of Methyl-CpG-binding domain protein 1	4658	1	50.109	30.4475	0.607625	NA
sp|Q92520|FAM3C_HUMAN	FAM3C	FAM3C_HUMAN Protein FAM3C	1173	3	166.169	101.419	0.610336	NA
sp|Q8NEM2|SHCBP_HUMAN	SHCBP1	SHCBP_HUMAN SHC SH2 domain-binding protein 1	2169	2	23.5128	14.4328	0.613827	NA
sp|P00491|PNPH_HUMAN	PNP	PNPH_HUMAN Purine nucleoside phosphorylase	467	7	289.063	177.576	0.614316	NA
sp|P51858|HDGF_HUMAN	HDGF	HDGF_HUMAN Hepatoma-derived growth factor	908	12	333.888	205.202	0.614583	NA
sp|Q15691|MARE1_HUMAN	MAPRE1	MARE1_HUMAN Microtubule-associated protein RP/EB family member 1	2954	5	114.349	70.3322	0.615066	NA
sp|Q9BQ61|CS043_HUMAN	C19orf43	CS043_HUMAN Uncharacterized protein C19orf43	3818	2	54.4956	33.5764	0.61613	NA
sp|Q9P2B4|CT2NL_HUMAN	CTTNBP2NL	CT2NL_HUMAN CTTNBP2 N-terminal-like protein	4490	1	38.2339	23.5593	0.616189	NA
sp|Q9NTJ4-4|MA2C1_HUMAN	MAN2C1	MA2C1_HUMAN Isoform 4 of Alpha-mannosidase 2C1	4513	1	71.1555	43.9729	0.617983	NA
sp|Q9Y223-2|GLCNE_HUMAN	GNE	GLCNE_HUMAN Isoform 2 of Bifunctional UDP-N-acetylglucosamine 2-epimerase/N-acetylmannosamine kinase	2489	3	65.9125	40.7613	0.618415	NA
sp|Q3LXA3|DHAK_HUMAN	DAK	DHAK_HUMAN Bifunctional ATP-dependent dihydroxyacetone kinase/FAD-AMP lyase (cyclizing)	3173	1	36.3841	22.5695	0.620312	NA
sp|Q8NBX0|SCPDL_HUMAN	SCCPDH	SCPDL_HUMAN Saccharopine dehydrogenase-like oxidoreductase	935	1	40.872	25.3552	0.620356	NA
sp|Q02978|M2OM_HUMAN	SLC25A11	M2OM_HUMAN Mitochondrial 2-oxoglutarate/malate carrier protein	2130	4	51.0556	31.7487	0.621846	NA
sp|Q9C0B5|ZDHC5_HUMAN	ZDHHC5	ZDHC5_HUMAN Palmitoyltransferase ZDHHC5	630	2	80.0506	49.8417	0.622627	NA
sp|P30086|PEBP1_HUMAN	PEBP1	PEBP1_HUMAN Phosphatidylethanolamine-binding protein 1	1695	5	394.58	245.72	0.622738	NA
sp|Q9Y2S7|PDIP2_HUMAN	POLDIP2	PDIP2_HUMAN Polymerase delta-interacting protein 2	2898	2	67.5199	42.2955	0.626415	NA
sp|Q9H223|EHD4_HUMAN	EHD4	EHD4_HUMAN EH domain-containing protein 4	552	5	49.0444	30.7279	0.626532	NA
sp|Q96HN2|SAHH3_HUMAN	AHCYL2	SAHH3_HUMAN Putative adenosylhomocysteinase 3	948	3	103.857	65.0756	0.626588	NA
sp|Q9HCE5|MET14_HUMAN	METTL14	MET14_HUMAN Methyltransferase-like protein 14	1922	2	37.3465	23.5018	0.629291	NA
sp|O14548|COX7R_HUMAN	COX7A2L	COX7R_HUMAN Cytochrome c oxidase subunit 7A-related protein, mitochondrial	515	3	128.564	81.0302	0.630271	NA
sp|Q9NRY5|F1142_HUMAN	FAM114A2	F1142_HUMAN Protein FAM114A2	4569	2	74.5765	47.1299	0.631967	NA
sp|P05114|HMGN1_HUMAN	HMGN1	HMGN1_HUMAN Non-histone chromosomal protein HMG-14	3069	6	287.97	182.257	0.632903	NA
sp|Q14119|VEZF1_HUMAN	VEZF1	VEZF1_HUMAN Vascular endothelial zinc finger 1	3799	1	105.891	67.379	0.636305	NA
sp|Q96RT1-8|LAP2_HUMAN	ERBB2IP	LAP2_HUMAN Isoform 8 of Protein LAP2	1752	4	40.78	25.9659	0.636731	NA
sp|Q96A57-2|TM230_HUMAN	TMEM230	TM230_HUMAN Isoform 1 of Transmembrane protein 230	4479	1	43.4686	27.7289	0.637906	NA
sp|Q9UKJ3|GPTC8_HUMAN	GPATCH8	GPTC8_HUMAN G patch domain-containing protein 8	1595	3	58.6772	37.4584	0.638381	NA
sp|Q92783|STAM1_HUMAN	STAM	STAM1_HUMAN Signal transducing adapter molecule 1	1880	2	23.0021	14.6873	0.63852	NA
sp|P62495|ERF1_HUMAN	ETF1	ERF1_HUMAN Eukaryotic peptide chain release factor subunit 1	3612	6	117.886	75.4182	0.639755	NA
sp|Q9HC07|TM165_HUMAN	TMEM165	TM165_HUMAN Transmembrane protein 165	4246	2	176.878	113.304	0.640577	NA
sp|P51159|RB27A_HUMAN	RAB27A	RB27A_HUMAN Ras-related protein Rab-27A	3086	1	31.9858	20.5058	0.641091	NA
sp|Q13033|STRN3_HUMAN	STRN3	STRN3_HUMAN Striatin-3	1377	1	39.9004	25.5897	0.641339	NA
sp|Q9Y530|OARD1_HUMAN	OARD1	OARD1_HUMAN O-acetyl-ADP-ribose deacetylase 1	4121	1	24.526	15.7338	0.641515	NA
sp|Q86UE4|LYRIC_HUMAN	MTDH	LYRIC_HUMAN Protein LYRIC	3070	10	111.478	71.6481	0.642711	NA
sp|P83916|CBX1_HUMAN	CBX1	CBX1_HUMAN Chromobox protein homolog 1	2309	2	127.288	82.2862	0.646457	NA
sp|Q9Y2D5-6|AKAP2_HUMAN	AKAP2	AKAP2_HUMAN Isoform 4 of A-kinase anchor protein 2	1224	12	86.3685	55.8477	0.646621	NA
sp|Q9BZF1|OSBL8_HUMAN	OSBPL8	OSBL8_HUMAN Oxysterol-binding protein-related protein 8	1604	2	21.4901	13.8972	0.646679	NA
sp|Q9NUG6|PDRG1_HUMAN	PDRG1	PDRG1_HUMAN p53 and DNA damage-regulated protein 1	3790	1	58.1217	37.7603	0.649676	NA
sp|Q9UIW2|PLXA1_HUMAN	PLXNA1	PLXA1_HUMAN Plexin-A1	83	7	36.3199	23.6167	0.650241	NA
sp|Q9NRW7|VPS45_HUMAN	VPS45	VPS45_HUMAN Vacuolar protein sorting-associated protein 45	4224	1	35.1538	22.8598	0.65028	NA
sp|P67936-2|TPM4_HUMAN	TPM4	TPM4_HUMAN Isoform 2 of Tropomyosin alpha-4 chain	664	5	258.515	168.264	0.650887	NA
sp|O75794|CD123_HUMAN	CDC123	CD123_HUMAN Cell division cycle protein 123 homolog	2959	2	63.1794	41.1472	0.651276	NA
sp|O75608|LYPA1_HUMAN	LYPLA1	LYPA1_HUMAN Acyl-protein thioesterase 1	1379	2	84.2111	54.8588	0.651444	NA
sp|Q7L7X3|TAOK1_HUMAN	TAOK1	TAOK1_HUMAN Serine/threonine-protein kinase TAO1	989	1	23.3483	15.2191	0.651829	NA
sp|O43708|MAAI_HUMAN	GSTZ1	MAAI_HUMAN Maleylacetoacetate isomerase	2534	1	30.1179	19.6333	0.651881	NA
sp|P47755|CAZA2_HUMAN	CAPZA2	CAZA2_HUMAN F-actin-capping protein subunit alpha-2	2610	3	47.3364	30.9277	0.65336	NA
sp|P04183|KITH_HUMAN	TK1	KITH_HUMAN Thymidine kinase, cytosolic	3377	2	38.8966	25.4166	0.65344	NA
sp|Q16875|F263_HUMAN	PFKFB3	F263_HUMAN 6-phosphofructo-2-kinase/fructose-2,6-bisphosphatase 3	3644	1	36.751	24.0329	0.653939	NA
sp|P18887|XRCC1_HUMAN	XRCC1	XRCC1_HUMAN DNA repair protein XRCC1	1326	2	20.057	13.1232	0.654295	NA
sp|P61026|RAB10_HUMAN	RAB10	RAB10_HUMAN Ras-related protein Rab-10	3092	5	197.192	129.086	0.654621	NA
sp|Q9UK45|LSM7_HUMAN	LSM7	LSM7_HUMAN U6 snRNA-associated Sm-like protein LSm7	2807	1	34.2731	22.4563	0.655216	NA
sp|O00505|IMA4_HUMAN	KPNA3	IMA4_HUMAN Importin subunit alpha-4	4056	2	56.4261	37.041	0.656452	NA
sp|Q9Y295|DRG1_HUMAN	DRG1	DRG1_HUMAN Developmentally-regulated GTP-binding protein 1	2655	2	34.1214	22.4015	0.656523	NA
sp|O14929|HAT1_HUMAN	HAT1	HAT1_HUMAN Histone acetyltransferase type B catalytic subunit	2296	2	70.9445	46.6769	0.657935	NA
sp|P62873|GBB1_HUMAN	GNB1	GBB1_HUMAN Guanine nucleotide-binding protein G(I)/G(S)/G(T) subunit beta-1	406	5	113.237	74.5609	0.65845	NA
sp|P60981|DEST_HUMAN	DSTN	DEST_HUMAN Destrin	2065	6	448.865	296.136	0.659744	NA
sp|Q9P016|THYN1_HUMAN	THYN1	THYN1_HUMAN Thymocyte nuclear protein 1	1949	8	300.686	198.431	0.659928	NA
sp|O94903|PROSC_HUMAN	PROSC	PROSC_HUMAN Proline synthase co-transcribed bacterial homolog protein	2739	2	67.4982	44.5471	0.659975	NA
sp|Q8WZA9|IRGQ_HUMAN	IRGQ	IRGQ_HUMAN Immunity-related GTPase family Q protein	189	1	20.5951	13.6105	0.660861	NA
sp|Q9NSK0-3|KLC4_HUMAN	KLC4	KLC4_HUMAN Isoform 3 of Kinesin light chain 4	650	1	38.6267	25.563	0.661796	NA
sp|O00170|AIP_HUMAN	AIP	AIP_HUMAN AH receptor-interacting protein	1044	6	142.158	94.2883	0.663264	NA
sp|P62241|RS8_HUMAN	RPS8	RS8_HUMAN 40S ribosomal protein S8	520	3	58.8053	39.0418	0.663916	NA
sp|P28070|PSB4_HUMAN	PSMB4	PSB4_HUMAN Proteasome subunit beta type-4	1139	3	60.0188	39.8517	0.663987	NA
sp|Q14914|PTGR1_HUMAN	PTGR1	PTGR1_HUMAN Prostaglandin reductase 1	3149	2	22.101	14.6801	0.664228	NA
sp|P31431|SDC4_HUMAN	SDC4	SDC4_HUMAN Syndecan-4	1007	4	34.9823	23.2461	0.66451	NA
sp|Q9P1Y5-2|CAMP3_HUMAN	CAMSAP3	CAMP3_HUMAN Isoform 2 of Calmodulin-regulated spectrin-associated protein 3	1527	1	24.0756	16.0113	0.665043	NA
sp|O15541|R113A_HUMAN	RNF113A	R113A_HUMAN RING finger protein 113A	2423	1	21.7139	14.4431	0.665155	NA
sp|O15264|MK13_HUMAN	MAPK13	MK13_HUMAN Mitogen-activated protein kinase 13	1885	1	59.1687	39.3708	0.665399	NA
sp|P41240|CSK_HUMAN	CSK	CSK_HUMAN Tyrosine-protein kinase CSK	211	2	41.255	27.4725	0.665919	NA
sp|O60749|SNX2_HUMAN	SNX2	SNX2_HUMAN Sorting nexin-2	1485	7	247.558	165.174	0.667213	NA
sp|Q6NXG1|ESRP1_HUMAN	ESRP1	ESRP1_HUMAN Epithelial splicing regulatory protein 1	592	3	75.9452	50.6788	0.667307	NA
sp|Q9H444|CHM4B_HUMAN	CHMP4B	CHM4B_HUMAN Charged multivesicular body protein 4b	185	4	92.3276	61.6396	0.667618	NA
sp|Q9Y2B0|CNPY2_HUMAN	CNPY2	CNPY2_HUMAN Protein canopy homolog 2	4093	1	43.5012	29.055	0.667913	NA
sp|P32322|P5CR1_HUMAN	PYCR1	P5CR1_HUMAN Pyrroline-5-carboxylate reductase 1, mitochondrial	2285	5	57.2585	38.3505	0.669778	NA
sp|P54619-3|AAKG1_HUMAN	PRKAG1	AAKG1_HUMAN Isoform 3 of 5'-AMP-activated protein kinase subunit gamma-1	285	1	40.7206	27.3025	0.670484	NA
sp|Q8N8S7|ENAH_HUMAN	ENAH	ENAH_HUMAN Protein enabled homolog	378	4	225.407	151.225	0.670898	NA
sp|Q969H8|CS010_HUMAN	C19orf10	CS010_HUMAN UPF0556 protein C19orf10	3455	3	149.757	100.473	0.670907	NA
sp|Q96C86|DCPS_HUMAN	DCPS	DCPS_HUMAN m7GpppX diphosphatase	3000	2	57.6052	38.6632	0.671176	NA
sp|Q8WUH6|CL023_HUMAN	C12orf23	CL023_HUMAN UPF0444 transmembrane protein C12orf23	4773	1	28.0397	18.8303	0.671559	NA
sp|O00468|AGRIN_HUMAN	AGRN	AGRIN_HUMAN Agrin	1331	4	60.8164	40.8512	0.671714	NA
sp|P63218|GBG5_HUMAN	GNG5	GBG5_HUMAN Guanine nucleotide-binding protein G(I)/G(S)/G(O) subunit gamma-5	4341	2	422.987	284.273	0.672061	NA
sp|Q9UJX4|APC5_HUMAN	ANAPC5	APC5_HUMAN Anaphase-promoting complex subunit 5	1544	1	27.2542	18.3166	0.672065	NA
sp|O00139-4|KIF2A_HUMAN	KIF2A	KIF2A_HUMAN Isoform 4 of Kinesin-like protein KIF2A	243	2	25.4887	17.1674	0.67353	NA
sp|Q9H9Y6|RPA2_HUMAN	POLR1B	RPA2_HUMAN DNA-directed RNA polymerase I subunit RPA2	184	1	24.1754	16.3124	0.674752	NA
sp|P46977|STT3A_HUMAN	STT3A	STT3A_HUMAN Dolichyl-diphosphooligosaccharide--protein glycosyltransferase subunit STT3A	1009	15	723.317	488.801	0.675777	NA
sp|Q8N5F7|NKAP_HUMAN	NKAP	NKAP_HUMAN NF-kappa-B-activating protein	1277	1	47.7588	32.2818	0.675934	NA
sp|P27816|MAP4_HUMAN	MAP4	MAP4_HUMAN Microtubule-associated protein 4	1445	19	541.61	366.749	0.677146	NA
sp|P56381|ATP5E_HUMAN	ATP5E	ATP5E_HUMAN ATP synthase subunit epsilon, mitochondrial	2408	2	110.859	75.0995	0.677433	NA
sp|O43633|CHM2A_HUMAN	CHMP2A	CHM2A_HUMAN Charged multivesicular body protein 2a	1552	1	138.213	93.6599	0.677649	NA
sp|P29590|PML_HUMAN	PML	PML_HUMAN Protein PML	677	3	48.4668	32.8446	0.677672	NA
sp|Q7LGA3|HS2ST_HUMAN	HS2ST1	HS2ST_HUMAN Heparan sulfate 2-O-sulfotransferase 1	3753	4	101.78	69.0036	0.677968	NA
sp|Q12972|PP1R8_HUMAN	PPP1R8	PP1R8_HUMAN Nuclear inhibitor of protein phosphatase 1	4352	2	88.1824	59.8284	0.678462	NA
sp|Q8N4A0|GALT4_HUMAN	GALNT4	GALT4_HUMAN Polypeptide N-acetylgalactosaminyltransferase 4	125	1	22.7595	15.4557	0.679088	NA
sp|Q8IUD2|RB6I2_HUMAN	ERC1	RB6I2_HUMAN ELKS/Rab6-interacting/CAST family member 1	2738	1	68.8653	46.7929	0.679484	NA
sp|P31350-2|RIR2_HUMAN	RRM2	RIR2_HUMAN Isoform 2 of Ribonucleoside-diphosphate reductase subunit M2	3696	1	41.4569	28.1748	0.679617	NA
sp|Q9Y2S6|TMA7_HUMAN	TMA7	TMA7_HUMAN Translation machinery-associated protein 7	3355	2	204.972	139.517	0.680664	NA
sp|O15091|MRRP3_HUMAN	KIAA0391	MRRP3_HUMAN Mitochondrial ribonuclease P protein 3	798	2	96.1828	65.5064	0.681061	NA
sp|Q99643|C560_HUMAN	SDHC	C560_HUMAN Succinate dehydrogenase cytochrome b560 subunit, mitochondrial	4043	4	101.704	69.2861	0.681252	NA
sp|Q15370-2|ELOB_HUMAN	TCEB2	ELOB_HUMAN Isoform 2 of Transcription elongation factor B polypeptide 2	3477	1	126.654	86.6787	0.684374	NA
sp|P50552|VASP_HUMAN	VASP	VASP_HUMAN Vasodilator-stimulated phosphoprotein	1995	6	146.097	100.154	0.685531	NA
sp|Q9Y5V0|ZN706_HUMAN	ZNF706	ZN706_HUMAN Zinc finger protein 706	230	1	181.351	124.415	0.686045	NA
sp|O15231-3|ZN185_HUMAN	ZNF185	ZN185_HUMAN Isoform 3 of Zinc finger protein 185	2686	2	47.1004	32.3221	0.686238	NA
sp|P35749-2|MYH11_HUMAN	MYH11	MYH11_HUMAN Isoform 2 of Myosin-11	502	7	158.047	108.524	0.686657	NA
sp|Q9ULH0|KDIS_HUMAN	KIDINS220	KDIS_HUMAN Kinase D-interacting substrate of 220 kDa	920	1	54.578	37.4859	0.686832	NA
sp|P62937|PPIA_HUMAN	PPIA	PPIA_HUMAN Peptidyl-prolyl cis-trans isomerase A	3169	15	1425.09	979.304	0.687187	NA
sp|Q9BV86|NTM1A_HUMAN	NTMT1	NTM1A_HUMAN N-terminal Xaa-Pro-Lys N-methyltransferase 1	2794	1	84.6734	58.1931	0.687265	NA
sp|O00471|EXOC5_HUMAN	EXOC5	EXOC5_HUMAN Exocyst complex component 5	3222	3	34.0258	23.3882	0.687367	NA
tr|H7BZJ3|H7BZJ3_HUMAN	PDIA3	H7BZJ3_HUMAN Thioredoxin (Fragment)	2552	2	114.745	78.8995	0.687607	NA
tr|Q567Q0|Q567Q0_HUMAN	PPIA	Q567Q0_HUMAN Peptidyl-prolyl cis-trans isomerase A	3169	2	229.535	157.838	0.687642	NA
sp|O94901-9|SUN1_HUMAN	SUN1	SUN1_HUMAN Isoform 9 of SUN domain-containing protein 1	680	2	92.6543	63.7486	0.688026	NA
sp|P13498|CY24A_HUMAN	CYBA	CY24A_HUMAN Cytochrome b-245 light chain	3447	1	130.985	90.1705	0.688403	NA
sp|Q15527|SURF2_HUMAN	SURF2	SURF2_HUMAN Surfeit locus protein 2	2712	1	27.8716	19.1945	0.688676	NA
tr|E9PL57|E9PL57_HUMAN	NEDD8-MDP1	E9PL57_HUMAN Protein NEDD8-MDP1 (Fragment)	3160	1	26.3694	18.1907	0.689841	NA
sp|P52306-5|GDS1_HUMAN	RAP1GDS1	GDS1_HUMAN Isoform 5 of Rap1 GTPase-GDP dissociation stimulator 1	546	5	170.003	117.294	0.689953	NA
sp|P56937|DHB7_HUMAN	HSD17B7	DHB7_HUMAN 3-keto-steroid reductase	3284	1	30.1222	20.82	0.691185	NA
sp|Q96RS6|NUDC1_HUMAN	NUDCD1	NUDC1_HUMAN NudC domain-containing protein 1	2608	5	65.0514	45.1177	0.69357	NA
sp|P35269|T2FA_HUMAN	GTF2F1	T2FA_HUMAN General transcription factor IIF subunit 1	1218	4	110.307	76.6101	0.694517	NA
sp|P06703|S10A6_HUMAN	S100A6	S10A6_HUMAN Protein S100-A6	3336	5	390.593	271.876	0.69606	NA
sp|Q658P3-2|STEA3_HUMAN	STEAP3	STEA3_HUMAN Isoform 2 of Metalloreductase STEAP3	2920	2	68.7718	47.8885	0.696339	NA
sp|O43237|DC1L2_HUMAN	DYNC1LI2	DC1L2_HUMAN Cytoplasmic dynein 1 light intermediate chain 2	622	6	139.554	97.2424	0.696808	NA
sp|Q9Y6W5|WASF2_HUMAN	WASF2	WASF2_HUMAN Wiskott-Aldrich syndrome protein family member 2	3949	1	24.0103	16.7365	0.697055	NA
sp|Q9Y4Z0|LSM4_HUMAN	LSM4	LSM4_HUMAN U6 snRNA-associated Sm-like protein LSm4	3528	2	91.7179	63.9473	0.697217	NA
sp|Q12841|FSTL1_HUMAN	FSTL1	FSTL1_HUMAN Follistatin-related protein 1	3746	3	24.0167	16.7595	0.697827	NA
sp|O95239|KIF4A_HUMAN	KIF4A	KIF4A_HUMAN Chromosome-associated kinesin KIF4A	3249	4	92.0582	64.2869	0.698329	NA
sp|Q86VN1|VPS36_HUMAN	VPS36	VPS36_HUMAN Vacuolar protein-sorting-associated protein 36	3484	2	61.8149	43.175	0.698456	NA
sp|P22234-2|PUR6_HUMAN	PAICS	PUR6_HUMAN Isoform 2 of Multifunctional protein ADE2	426	7	311.317	217.46	0.698516	NA
sp|O94763|RMP_HUMAN	URI1	RMP_HUMAN Unconventional prefoldin RPB5 interactor 1	871	1	50.575	35.3278	0.698523	NA
sp|Q16181|SEPT7_HUMAN	SEPT7	SEPT7_HUMAN Septin-7	41	12	386.012	269.759	0.698836	NA
sp|Q96BM9|ARL8A_HUMAN	ARL8A	ARL8A_HUMAN ADP-ribosylation factor-like protein 8A	2741	1	55.7757	39.0371	0.699894	NA
sp|Q9NYL9|TMOD3_HUMAN	TMOD3	TMOD3_HUMAN Tropomodulin-3	1340	4	94.8643	66.4841	0.700834	NA
sp|Q8N573|OXR1_HUMAN	OXR1	OXR1_HUMAN Oxidation resistance protein 1	3430	1	42.3605	29.6939	0.700981	NA
sp|Q96QK1|VPS35_HUMAN	VPS35	VPS35_HUMAN Vacuolar protein sorting-associated protein 35	407	7	395.187	277.023	0.700992	NA
sp|Q9BWJ5|SF3B5_HUMAN	SF3B5	SF3B5_HUMAN Splicing factor 3B subunit 5	4541	3	97.0784	68.0541	0.701022	NA
sp|P11233|RALA_HUMAN	RALA	RALA_HUMAN Ras-related protein Ral-A	631	2	34.8992	24.4794	0.701432	NA
sp|P05204|HMGN2_HUMAN	HMGN2	HMGN2_HUMAN Non-histone chromosomal protein HMG-17	479	3	67.4179	47.3133	0.701791	NA
sp|Q5BKZ1|ZN326_HUMAN	ZNF326	ZN326_HUMAN DBIRD complex subunit ZNF326	2923	4	85.3812	59.938	0.702005	NA
sp|Q9H9H4|VP37B_HUMAN	VPS37B	VP37B_HUMAN Vacuolar protein sorting-associated protein 37B	3371	2	32.373	22.7333	0.70223	NA
sp|P60953|CDC42_HUMAN	CDC42	CDC42_HUMAN Cell division control protein 42 homolog	1253	6	368.094	259.154	0.704043	NA
sp|Q96DA6|TIM14_HUMAN	DNAJC19	TIM14_HUMAN Mitochondrial import inner membrane translocase subunit TIM14	2976	3	52.6054	37.0418	0.704144	NA
sp|P09234|RU1C_HUMAN	SNRPC	RU1C_HUMAN U1 small nuclear ribonucleoprotein C	3718	1	30.7523	21.7182	0.70623	NA
sp|Q96FJ2|DYL2_HUMAN	DYNLL2	DYL2_HUMAN Dynein light chain 2, cytoplasmic	2611	2	105.249	74.3434	0.706357	NA
sp|Q9NSC5|HOME3_HUMAN	HOMER3	HOME3_HUMAN Homer protein homolog 3	1146	3	175.889	124.253	0.706428	NA
sp|Q9Y4F5|C170B_HUMAN	CEP170B	C170B_HUMAN Centrosomal protein of 170 kDa protein B	1532	2	21.6313	15.2856	0.706643	NA
sp|P01130|LDLR_HUMAN	LDLR	LDLR_HUMAN Low-density lipoprotein receptor	1058	4	84.6046	59.8714	0.707661	NA
sp|Q15054|DPOD3_HUMAN	POLD3	DPOD3_HUMAN DNA polymerase delta subunit 3	3684	2	34.9084	24.753	0.709084	NA
sp|Q9Y692|GMEB1_HUMAN	GMEB1	GMEB1_HUMAN Glucocorticoid modulatory element-binding protein 1	3661	1	23.5016	16.6714	0.709373	NA
sp|Q9Y3C8|UFC1_HUMAN	UFC1	UFC1_HUMAN Ubiquitin-fold modifier-conjugating enzyme 1	4084	1	63.7684	45.3398	0.711007	NA
sp|P14927-2|QCR7_HUMAN	UQCRB	QCR7_HUMAN Isoform 2 of Cytochrome b-c1 complex subunit 7	2482	4	140.507	99.9317	0.711222	NA
sp|P35606|COPB2_HUMAN	COPB2	COPB2_HUMAN Coatomer subunit beta'	1546	14	482.087	342.948	0.711382	NA
sp|Q9NUQ8|ABCF3_HUMAN	ABCF3	ABCF3_HUMAN ATP-binding cassette sub-family F member 3	673	2	28.8154	20.5131	0.71188	NA
sp|Q16543|CDC37_HUMAN	CDC37	CDC37_HUMAN Hsp90 co-chaperone Cdc37	1557	8	926.51	659.796	0.71213	NA
sp|O43396|TXNL1_HUMAN	TXNL1	TXNL1_HUMAN Thioredoxin-like protein 1	899	8	326.703	232.935	0.712987	NA
sp|O43324|MCA3_HUMAN	EEF1E1	MCA3_HUMAN Eukaryotic translation elongation factor 1 epsilon-1	1204	4	187.822	133.936	0.713101	NA
sp|Q15637-5|SF01_HUMAN	SF1	SF01_HUMAN Isoform 5 of Splicing factor 1	2236	9	282.287	201.447	0.713625	NA
sp|Q96II8-2|LRCH3_HUMAN	LRCH3	LRCH3_HUMAN Isoform 2 of Leucine-rich repeat and calponin homology domain-containing protein 3	4590	1	47.0564	33.5952	0.713935	NA
sp|P40937|RFC5_HUMAN	RFC5	RFC5_HUMAN Replication factor C subunit 5	4346	1	79.7169	56.9725	0.714685	NA
sp|P82933|RT09_HUMAN	MRPS9	RT09_HUMAN 28S ribosomal protein S9, mitochondrial	1179	3	159.168	113.866	0.715382	NA
sp|Q07866-9|KLC1_HUMAN	KLC1	KLC1_HUMAN Isoform I of Kinesin light chain 1	650	10	136.195	97.4723	0.715682	NA
sp|Q13501|SQSTM_HUMAN	SQSTM1	SQSTM_HUMAN Sequestosome-1	914	6	62.683	44.8908	0.716156	NA
sp|Q6WKZ4|RFIP1_HUMAN	RAB11FIP1	RFIP1_HUMAN Rab11 family-interacting protein 1	2702	1	58.9139	42.1935	0.716189	NA
sp|P20042|IF2B_HUMAN	EIF2S2	IF2B_HUMAN Eukaryotic translation initiation factor 2 subunit 2	2337	11	465.708	333.554	0.71623	NA
sp|Q9H9E3|COG4_HUMAN	COG4	COG4_HUMAN Conserved oligomeric Golgi complex subunit 4	2014	2	85.253	61.0959	0.716642	NA
sp|Q9Y3E7|CHMP3_HUMAN	CHMP3	CHMP3_HUMAN Charged multivesicular body protein 3	1066	1	25.5097	18.292	0.717061	NA
sp|Q9UBI6|GBG12_HUMAN	GNG12	GBG12_HUMAN Guanine nucleotide-binding protein G(I)/G(S)/G(O) subunit gamma-12	1822	2	34.394	24.6774	0.717491	NA
sp|P35869|AHR_HUMAN	AHR	AHR_HUMAN Aryl hydrocarbon receptor	4597	1	69.5345	49.9004	0.717635	NA
sp|Q9NTI5|PDS5B_HUMAN	PDS5B	PDS5B_HUMAN Sister chromatid cohesion protein PDS5 homolog B	371	15	725.48	520.702	0.717734	NA
sp|Q9Y6X9|MORC2_HUMAN	MORC2	MORC2_HUMAN MORC family CW-type zinc finger protein 2	4663	3	80.9945	58.2786	0.719538	NA
sp|Q9NZ32|ARP10_HUMAN	ACTR10	ARP10_HUMAN Actin-related protein 10	2235	3	92.348	66.4576	0.719643	NA
sp|Q9UPN3-2|MACF1_HUMAN	MACF1	MACF1_HUMAN Isoform 2 of Microtubule-actin cross-linking factor 1, isoforms 1/2/3/5	25	20	358.44	257.969	0.719699	NA
sp|P49721|PSB2_HUMAN	PSMB2	PSB2_HUMAN Proteasome subunit beta type-2	4133	4	171.696	123.599	0.719871	NA
sp|P07108-5|ACBP_HUMAN	DBI	ACBP_HUMAN Isoform 5 of Acyl-CoA-binding protein	2161	1	45.6309	32.8573	0.720067	NA
sp|Q07065|CKAP4_HUMAN	CKAP4	CKAP4_HUMAN Cytoskeleton-associated protein 4	1916	18	212.612	153.303	0.721046	NA
sp|P42892|ECE1_HUMAN	ECE1	ECE1_HUMAN Endothelin-converting enzyme 1	793	8	84.9417	61.3092	0.72178	NA
sp|P61289-2|PSME3_HUMAN	PSME3	PSME3_HUMAN Isoform 2 of Proteasome activator complex subunit 3	4333	5	84.5959	61.0847	0.722076	NA
sp|A0MZ66-3|SHOT1_HUMAN	KIAA1598	SHOT1_HUMAN Isoform 3 of Shootin-1	3759	1	39.2337	28.3444	0.72245	NA
sp|P50748|KNTC1_HUMAN	KNTC1	KNTC1_HUMAN Kinetochore-associated protein 1	2128	1	84.1925	60.8393	0.722621	NA
sp|Q14315|FLNC_HUMAN	FLNC	FLNC_HUMAN Filamin-C	178	26	404.805	292.54	0.722669	NA
sp|Q96GF1|RN185_HUMAN	RNF185	RN185_HUMAN E3 ubiquitin-protein ligase RNF185	4656	1	24.1051	17.4355	0.723312	NA
sp|P21926|CD9_HUMAN	CD9	CD9_HUMAN CD9 antigen	2917	6	82.585	59.7362	0.72333	NA
sp|P62244|RS15A_HUMAN	RPS15A	RS15A_HUMAN 40S ribosomal protein S15a	2243	6	412.704	298.527	0.723344	NA
sp|Q9UFN0|NPS3A_HUMAN	NIPSNAP3A	NPS3A_HUMAN Protein NipSnap homolog 3A	4501	3	124.552	90.2383	0.724503	NA
sp|Q8IVF2|AHNK2_HUMAN	AHNAK2	AHNK2_HUMAN Protein AHNAK2	525	5	163.311	118.409	0.725052	NA
sp|P12429|ANXA3_HUMAN	ANXA3	ANXA3_HUMAN Annexin A3	1424	9	599.829	435.372	0.725827	NA
sp|Q5T8P6|RBM26_HUMAN	RBM26	RBM26_HUMAN RNA-binding protein 26	594	6	281.682	204.521	0.726071	NA
sp|Q9Y2R9|RT07_HUMAN	MRPS7	RT07_HUMAN 28S ribosomal protein S7, mitochondrial	3700	4	158.331	115.008	0.726377	NA
sp|Q96S59|RANB9_HUMAN	RANBP9	RANB9_HUMAN Ran-binding protein 9	1954	4	34.072	24.7851	0.727433	NA
sp|Q9UPT8|ZC3H4_HUMAN	ZC3H4	ZC3H4_HUMAN Zinc finger CCCH domain-containing protein 4	716	4	259.251	188.627	0.727584	NA
sp|P04179|SODM_HUMAN	SOD2	SODM_HUMAN Superoxide dismutase [Mn], mitochondrial	2514	9	315.285	229.48	0.727849	NA
sp|Q6YP21|KAT3_HUMAN	CCBL2	KAT3_HUMAN Kynurenine--oxoglutarate transaminase 3	1145	2	71.3913	51.9805	0.728107	NA
sp|Q7Z2W4|ZCCHV_HUMAN	ZC3HAV1	ZCCHV_HUMAN Zinc finger CCCH-type antiviral protein 1	2832	10	196.899	143.383	0.728206	NA
sp|Q08J23|NSUN2_HUMAN	NSUN2	NSUN2_HUMAN tRNA (cytosine(34)-C(5))-methyltransferase	2581	10	304.704	221.922	0.72832	NA
sp|P56545-2|CTBP2_HUMAN	CTBP2	CTBP2_HUMAN Isoform 2 of C-terminal-binding protein 2	1274	4	104.616	76.247	0.728827	NA
sp|P36639|8ODP_HUMAN	NUDT1	8ODP_HUMAN 7,8-dihydro-8-oxoguanine triphosphatase	3675	2	33.9704	24.7657	0.729038	NA
sp|Q0PNE2|ELP6_HUMAN	ELP6	ELP6_HUMAN Elongator complex protein 6	2829	1	37.733	27.5095	0.729057	NA
sp|P82979|SARNP_HUMAN	SARNP	SARNP_HUMAN SAP domain-containing ribonucleoprotein	3090	7	263.002	191.744	0.729059	NA
sp|Q13769|THOC5_HUMAN	THOC5	THOC5_HUMAN THO complex subunit 5 homolog	3021	2	75.2343	54.8866	0.729542	NA
sp|Q9H3Z4|DNJC5_HUMAN	DNAJC5	DNJC5_HUMAN DnaJ homolog subfamily C member 5	3230	2	27.1932	19.8399	0.72959	NA
sp|P49593|PPM1F_HUMAN	PPM1F	PPM1F_HUMAN Protein phosphatase 1F	1132	2	70.9109	51.7814	0.730232	NA
sp|Q13867|BLMH_HUMAN	BLMH	BLMH_HUMAN Bleomycin hydrolase	1750	2	95.9375	70.0797	0.730472	NA
sp|Q9NW68-3|BSDC1_HUMAN	BSDC1	BSDC1_HUMAN Isoform 3 of BSD domain-containing protein 1	4254	1	29.6785	21.7307	0.732203	NA
sp|Q15286|RAB35_HUMAN	RAB35	RAB35_HUMAN Ras-related protein Rab-35	3092	7	305.539	223.728	0.73224	NA
sp|Q15208|STK38_HUMAN	STK38	STK38_HUMAN Serine/threonine-protein kinase 38	2626	4	43.5045	31.8588	0.73231	NA
sp|Q9UJ70-2|NAGK_HUMAN	NAGK	NAGK_HUMAN Isoform 2 of N-acetyl-D-glucosamine kinase	1021	2	45.665	33.4516	0.732544	NA
sp|Q9Y2L1|RRP44_HUMAN	DIS3	RRP44_HUMAN Exosome complex exonuclease RRP44	1108	6	42.6548	31.2772	0.733263	NA
sp|O00244|ATOX1_HUMAN	ATOX1	ATOX1_HUMAN Copper transport protein ATOX1	4894	2	82.5798	60.5738	0.733518	NA
sp|O60645|EXOC3_HUMAN	EXOC3	EXOC3_HUMAN Exocyst complex component 3	2571	1	22.9902	16.8756	0.734035	NA
sp|Q8NBF2|NHLC2_HUMAN	NHLRC2	NHLC2_HUMAN NHL repeat-containing protein 2	2854	3	112.984	82.935	0.734042	NA
sp|Q99961|SH3G1_HUMAN	SH3GL1	SH3G1_HUMAN Endophilin-A2	2113	5	240.699	176.709	0.734149	NA
sp|Q9H5V8|CDCP1_HUMAN	CDCP1	CDCP1_HUMAN CUB domain-containing protein 1	830	5	74.262	54.5261	0.73424	NA
sp|O15498|YKT6_HUMAN	YKT6	YKT6_HUMAN Synaptobrevin homolog YKT6	3419	5	261.979	192.641	0.73533	NA
sp|P05549|AP2A_HUMAN	TFAP2A	AP2A_HUMAN Transcription factor AP-2-alpha	2007	1	41.3624	30.4245	0.735559	NA
sp|P26038|MOES_HUMAN	MSN	MOES_HUMAN Moesin	773	21	289.084	212.674	0.735682	NA
sp|P17096-3|HMGA1_HUMAN	HMGA1	HMGA1_HUMAN Isoform HMG-R of High mobility group protein HMG-I/HMG-Y	3408	5	172.096	126.679	0.736095	NA
sp|Q8IYB3|SRRM1_HUMAN	SRRM1	SRRM1_HUMAN Serine/arginine repetitive matrix protein 1	3409	6	229.547	169.02	0.73632	NA
sp|Q9NR09|BIRC6_HUMAN	BIRC6	BIRC6_HUMAN Baculoviral IAP repeat-containing protein 6	2323	4	39.1671	28.8426	0.736399	NA
sp|Q9UJX2|CDC23_HUMAN	CDC23	CDC23_HUMAN Cell division cycle protein 23 homolog	1481	3	110.839	81.6371	0.736538	NA
sp|Q8IVM0-2|CCD50_HUMAN	CCDC50	CCD50_HUMAN Isoform 2 of Coiled-coil domain-containing protein 50	315	2	42.9427	31.6586	0.737229	NA
sp|Q9UHD1|CHRD1_HUMAN	CHORDC1	CHRD1_HUMAN Cysteine and histidine-rich domain-containing protein 1	3113	6	219.029	161.518	0.737427	NA
sp|O94923|GLCE_HUMAN	GLCE	GLCE_HUMAN D-glucuronyl C5-epimerase	1674	1	23.3929	17.2521	0.737493	NA
sp|Q99447-3|PCY2_HUMAN	PCYT2	PCY2_HUMAN Isoform 3 of Ethanolamine-phosphate cytidylyltransferase	2582	4	277.945	204.984	0.737498	NA
sp|P23919|KTHY_HUMAN	DTYMK	KTHY_HUMAN Thymidylate kinase	2229	4	188.834	139.275	0.737553	NA
sp|Q53EL6|PDCD4_HUMAN	PDCD4	PDCD4_HUMAN Programmed cell death protein 4	1679	3	159.232	117.624	0.738696	NA
sp|P06753-2|TPM3_HUMAN	TPM3	TPM3_HUMAN Isoform 2 of Tropomyosin alpha-3 chain	664	12	381.613	282.152	0.739367	NA
sp|Q5BJF2|TMM97_HUMAN	TMEM97	TMM97_HUMAN Transmembrane protein 97	3124	1	37.0715	27.4276	0.739857	NA
sp|Q96JJ3|ELMO2_HUMAN	ELMO2	ELMO2_HUMAN Engulfment and cell motility protein 2	2782	1	31.5891	23.3782	0.740072	NA
sp|Q6P4R8-2|NFRKB_HUMAN	NFRKB	NFRKB_HUMAN Isoform 2 of Nuclear factor related to kappa-B-binding protein	3904	1	52.3001	38.7318	0.740568	NA
sp|Q13586|STIM1_HUMAN	STIM1	STIM1_HUMAN Stromal interaction molecule 1	742	2	195.735	145.191	0.741773	NA
sp|O95433|AHSA1_HUMAN	AHSA1	AHSA1_HUMAN Activator of 90 kDa heat shock protein ATPase homolog 1	484	5	222.947	165.624	0.742885	NA
sp|Q0VDF9|HSP7E_HUMAN	HSPA14	HSP7E_HUMAN Heat shock 70 kDa protein 14	161	2	124.751	92.6962	0.74305	NA
sp|P35998|PRS7_HUMAN	PSMC2	PRS7_HUMAN 26S protease regulatory subunit 7	1294	11	404.058	300.372	0.743388	NA
sp|Q96P70|IPO9_HUMAN	IPO9	IPO9_HUMAN Importin-9	1210	2	26.7877	19.9224	0.743714	NA
sp|P61221|ABCE1_HUMAN	ABCE1	ABCE1_HUMAN ATP-binding cassette sub-family E member 1	1144	6	98.6974	73.4528	0.744222	NA
sp|Q9P0V9-2|SEP10_HUMAN	2011-09-09	SEP10_HUMAN Isoform 2 of Septin-10	41	2	48.1339	35.842	0.744631	NA
sp|Q9HAB8|PPCS_HUMAN	PPCS	PPCS_HUMAN Phosphopantothenate--cysteine ligase	3642	3	56.1725	41.8482	0.744994	NA
sp|Q13098-7|CSN1_HUMAN	GPS1	CSN1_HUMAN Isoform 2 of COP9 signalosome complex subunit 1	758	5	126.171	94.0344	0.745293	NA
sp|P06737|PYGL_HUMAN	PYGL	PYGL_HUMAN Glycogen phosphorylase, liver form	283	7	139.192	103.765	0.745481	NA
sp|Q13445|TMED1_HUMAN	TMED1	TMED1_HUMAN Transmembrane emp24 domain-containing protein 1	3462	4	69.1744	51.6014	0.745961	NA
sp|P45973|CBX5_HUMAN	CBX5	CBX5_HUMAN Chromobox protein homolog 5	2309	2	99.0094	73.8595	0.745985	NA
sp|Q658Y4|F91A1_HUMAN	FAM91A1	F91A1_HUMAN Protein FAM91A1	2220	4	95.9287	71.5727	0.746103	NA
sp|Q8WZA0|LZIC_HUMAN	LZIC	LZIC_HUMAN Protein LZIC	2765	2	25.8352	19.2867	0.746528	NA
sp|P52292|IMA1_HUMAN	KPNA2	IMA1_HUMAN Importin subunit alpha-1	1872	5	227.651	169.955	0.746559	NA
sp|P01116-2|RASK_HUMAN	KRAS	RASK_HUMAN Isoform 2B of GTPase KRas	4509	2	65.0613	48.6038	0.747046	NA
sp|Q9Y3F4|STRAP_HUMAN	STRAP	STRAP_HUMAN Serine-threonine kinase receptor-associated protein	343	10	264.201	197.383	0.747094	NA
sp|Q9Y6G9|DC1L1_HUMAN	DYNC1LI1	DC1L1_HUMAN Cytoplasmic dynein 1 light intermediate chain 1	622	9	280.676	209.7	0.747125	NA
sp|Q13418|ILK_HUMAN	ILK	ILK_HUMAN Integrin-linked protein kinase	2531	7	201.975	150.946	0.74735	NA
sp|Q70UQ0-4|IKIP_HUMAN	IKBIP	IKIP_HUMAN Isoform 4 of Inhibitor of nuclear factor kappa-B kinase-interacting protein	3253	8	74.9456	56.019	0.747462	NA
sp|O75880|SCO1_HUMAN	SCO1	SCO1_HUMAN Protein SCO1 homolog, mitochondrial	3003	1	34.026	25.4407	0.747684	NA
sp|Q99590|SCAFB_HUMAN	SCAF11	SCAFB_HUMAN Protein SCAF11	4284	4	55.0857	41.1909	0.74776	NA
sp|P46108|CRK_HUMAN	CRK	CRK_HUMAN Adapter molecule crk	2864	2	84.487	63.1884	0.747907	NA
sp|Q7L2J0|MEPCE_HUMAN	MEPCE	MEPCE_HUMAN 7SK snRNA methylphosphate capping enzyme	2422	2	164.655	123.163	0.748006	NA
sp|Q9H0E2|TOLIP_HUMAN	TOLLIP	TOLIP_HUMAN Toll-interacting protein	2326	3	93.0938	69.6501	0.748171	NA
sp|O60488|ACSL4_HUMAN	ACSL4	ACSL4_HUMAN Long-chain-fatty-acid--CoA ligase 4	505	8	63.4078	47.4883	0.748935	NA
sp|P09758|TACD2_HUMAN	TACSTD2	TACD2_HUMAN Tumor-associated calcium signal transducer 2	1367	7	141.102	105.683	0.748983	NA
sp|P30041|PRDX6_HUMAN	PRDX6	PRDX6_HUMAN Peroxiredoxin-6	2541	14	786.088	588.775	0.748994	NA
sp|Q9BZ29-4|DOCK9_HUMAN	DOCK9	DOCK9_HUMAN Isoform 4 of Dedicator of cytokinesis protein 9	819	6	128.125	95.9733	0.74906	NA
sp|Q15942|ZYX_HUMAN	ZYX	ZYX_HUMAN Zyxin	2338	2	20.8068	15.5862	0.749092	NA
sp|O43823|AKAP8_HUMAN	AKAP8	AKAP8_HUMAN A-kinase anchor protein 8	1587	4	241.846	181.252	0.749452	NA
sp|Q07666|KHDR1_HUMAN	KHDRBS1	KHDR1_HUMAN KH domain-containing, RNA-binding, signal transduction-associated protein 1	1667	6	409.376	306.84	0.749531	NA
sp|P62330|ARF6_HUMAN	ARF6	ARF6_HUMAN ADP-ribosylation factor 6	3667	2	32.026	24.0045	0.749532	NA
sp|Q9NR46|SHLB2_HUMAN	SH3GLB2	SHLB2_HUMAN Endophilin-B2	1989	6	248.416	186.23	0.74967	NA
sp|O95456|PSMG1_HUMAN	PSMG1	PSMG1_HUMAN Proteasome assembly chaperone 1	4433	2	50.023	37.501	0.749675	NA
sp|Q8WXX5|DNJC9_HUMAN	DNAJC9	DNJC9_HUMAN DnaJ homolog subfamily C member 9	2131	4	89.3083	66.956	0.749718	NA
sp|P25788|PSA3_HUMAN	PSMA3	PSA3_HUMAN Proteasome subunit alpha type-3	2037	8	246.612	184.914	0.749818	NA
sp|P82673|RT35_HUMAN	MRPS35	RT35_HUMAN 28S ribosomal protein S35, mitochondrial	3170	2	125.298	93.9666	0.749945	NA
sp|Q13885|TBB2A_HUMAN	TUBB2A	TBB2A_HUMAN Tubulin beta-2A chain	253	31	1419.45	1064.69	0.750072	NA
sp|P11177|ODPB_HUMAN	PDHB	ODPB_HUMAN Pyruvate dehydrogenase E1 component subunit beta, mitochondrial	2407	6	188.975	141.812	0.750427	NA
sp|Q9Y5K6|CD2AP_HUMAN	CD2AP	CD2AP_HUMAN CD2-associated protein	1630	5	94.2405	70.77	0.750951	NA
sp|Q14241|ELOA1_HUMAN	TCEB3	ELOA1_HUMAN Transcription elongation factor B polypeptide 3	859	4	219.523	164.946	0.751384	NA
sp|Q9P287|BCCIP_HUMAN	BCCIP	BCCIP_HUMAN BRCA2 and CDKN1A-interacting protein	2040	5	183.783	138.137	0.751631	NA
sp|Q13610|PWP1_HUMAN	PWP1	PWP1_HUMAN Periodic tryptophan protein 1 homolog	3061	3	42.073	31.6492	0.752245	NA
sp|Q9H6T3|RPAP3_HUMAN	RPAP3	RPAP3_HUMAN RNA polymerase II-associated protein 3	1106	3	57.7771	43.4682	0.752343	NA
sp|O60884|DNJA2_HUMAN	DNAJA2	DNJA2_HUMAN DnaJ homolog subfamily A member 2	3193	7	331.827	249.661	0.752383	NA
sp|P08243|ASNS_HUMAN	ASNS	ASNS_HUMAN Asparagine synthetase [glutamine-hydrolyzing]	1573	6	243.099	183.126	0.753298	NA
sp|Q9BUP0|EFHD1_HUMAN	EFHD1	EFHD1_HUMAN EF-hand domain-containing protein D1	22	1	132.797	100.038	0.753315	NA
sp|Q96CU9|FXRD1_HUMAN	FOXRED1	FXRD1_HUMAN FAD-dependent oxidoreductase domain-containing protein 1	2008	4	76.9008	57.962	0.753724	NA
sp|Q92820|GGH_HUMAN	GGH	GGH_HUMAN Gamma-glutamyl hydrolase	2955	3	388.513	293.017	0.754201	NA
sp|Q13557-10|KCC2D_HUMAN	CAMK2D	KCC2D_HUMAN Isoform Delta 10 of Calcium/calmodulin-dependent protein kinase type II subunit delta	897	5	124.31	93.7995	0.754561	NA
sp|O95347|SMC2_HUMAN	SMC2	SMC2_HUMAN Structural maintenance of chromosomes protein 2	1314	13	297.594	224.563	0.754595	NA
sp|Q8N4V1-2|MMGT1_HUMAN	MMGT1	MMGT1_HUMAN Isoform 2 of Membrane magnesium transporter 1	2770	1	57.5465	43.4336	0.754757	NA
sp|Q9UHF7-2|TRPS1_HUMAN	TRPS1	TRPS1_HUMAN Isoform 2 of Zinc finger transcription factor Trps1	904	1	87.8911	66.3411	0.75481	NA
sp|Q99615|DNJC7_HUMAN	DNAJC7	DNJC7_HUMAN DnaJ homolog subfamily C member 7	610	8	186.449	140.794	0.755134	NA
sp|P25789|PSA4_HUMAN	PSMA4	PSA4_HUMAN Proteasome subunit alpha type-4	1930	6	163.309	123.321	0.755139	NA
sp|Q8N1G4|LRC47_HUMAN	LRRC47	LRC47_HUMAN Leucine-rich repeat-containing protein 47	2575	6	228.145	172.323	0.755322	NA
sp|Q9BSF4|CS052_HUMAN	C19orf52	CS052_HUMAN Uncharacterized protein C19orf52	2950	2	67.2673	50.8129	0.755388	NA
sp|O75569|PRKRA_HUMAN	PRKRA	PRKRA_HUMAN Interferon-inducible double-stranded RNA-dependent protein kinase activator A	92	2	40.274	30.434	0.755674	NA
sp|Q13425|SNTB2_HUMAN	SNTB2	SNTB2_HUMAN Beta-2-syntrophin	2728	6	134.88	101.947	0.755835	NA
sp|P60660-2|MYL6_HUMAN	MYL6	MYL6_HUMAN Isoform Smooth muscle of Myosin light polypeptide 6	1366	3	86.6055	65.4664	0.755915	NA
sp|Q08752|PPID_HUMAN	PPID	PPID_HUMAN Peptidyl-prolyl cis-trans isomerase D	1741	5	198.813	150.295	0.755962	NA
sp|P15260|INGR1_HUMAN	IFNGR1	INGR1_HUMAN Interferon gamma receptor 1	4680	1	138.795	104.934	0.756036	NA
sp|Q04917|1433F_HUMAN	YWHAH	1433F_HUMAN 14-3-3 protein eta	131	6	209.147	158.164	0.756234	NA
sp|Q08117-2|AES_HUMAN	AES	AES_HUMAN Isoform 2 of Amino-terminal enhancer of split	3704	1	44.6045	33.7477	0.756599	NA
sp|Q96T60|PNKP_HUMAN	PNKP	PNKP_HUMAN Bifunctional polynucleotide phosphatase/kinase	2368	2	33.451	25.3157	0.756799	NA
sp|P07602-3|SAP_HUMAN	PSAP	SAP_HUMAN Isoform Sap-mu-9 of Prosaposin	2943	2	34.9936	26.5047	0.757416	NA
sp|O96000|NDUBA_HUMAN	NDUFB10	NDUBA_HUMAN NADH dehydrogenase [ubiquinone] 1 beta subcomplex subunit 10	786	5	26.5253	20.1063	0.758005	NA
sp|Q9BTE3|MCMBP_HUMAN	MCMBP	MCMBP_HUMAN Mini-chromosome maintenance complex-binding protein	2029	5	149.808	113.663	0.758725	NA
sp|Q8IUR0|TPPC5_HUMAN	TRAPPC5	TPPC5_HUMAN Trafficking protein particle complex subunit 5	2983	1	190.907	144.896	0.758987	NA
sp|Q9UER7|DAXX_HUMAN	DAXX	DAXX_HUMAN Death domain-associated protein 6	2462	3	33.9833	25.8058	0.759367	NA
sp|P08865|RSSA_HUMAN	RPSA	RSSA_HUMAN 40S ribosomal protein SA	523	5	335.56	254.873	0.759545	NA
sp|Q9UG63|ABCF2_HUMAN	ABCF2	ABCF2_HUMAN ATP-binding cassette sub-family F member 2	3505	5	233.844	177.703	0.759921	NA
sp|P50395|GDIB_HUMAN	GDI2	GDIB_HUMAN Rab GDP dissociation inhibitor beta	2713	7	206.426	156.879	0.759977	NA
sp|O43768-4|ENSA_HUMAN	ENSA	ENSA_HUMAN Isoform 4 of Alpha-endosulfine	3158	2	267.07	203.125	0.760568	NA
sp|P50895|BCAM_HUMAN	BCAM	BCAM_HUMAN Basal cell adhesion molecule	2569	4	154.761	117.711	0.760599	NA
sp|P11166|GTR1_HUMAN	SLC2A1	GTR1_HUMAN Solute carrier family 2, facilitated glucose transporter member 1	3965	2	71.852	54.6655	0.760807	NA
sp|Q8N0U8|VKORL_HUMAN	VKORC1L1	VKORL_HUMAN Vitamin K epoxide reductase complex subunit 1-like protein 1	1284	2	28.0377	21.3331	0.760872	NA
sp|Q96QC0|PP1RA_HUMAN	PPP1R10	PP1RA_HUMAN Serine/threonine-protein phosphatase 1 regulatory subunit 10	3804	2	42.306	32.2187	0.761563	NA
sp|Q969T4|UB2E3_HUMAN	UBE2E3	UB2E3_HUMAN Ubiquitin-conjugating enzyme E2 E3	2805	2	54.8614	41.7971	0.761867	NA
sp|O14656|TOR1A_HUMAN	TOR1A	TOR1A_HUMAN Torsin-1A	2691	1	51.7099	39.3973	0.761891	NA
sp|Q5T3I0-3|GPTC4_HUMAN	GPATCH4	GPTC4_HUMAN Isoform 3 of G patch domain-containing protein 4	4516	2	92.5176	70.4894	0.761903	NA
sp|Q7Z3B4|NUP54_HUMAN	NUP54	NUP54_HUMAN Nucleoporin p54	4273	4	54.963	41.9102	0.762517	NA
sp|O95400|CD2B2_HUMAN	CD2BP2	CD2B2_HUMAN CD2 antigen cytoplasmic tail-binding protein 2	3506	2	56.2116	42.8667	0.762595	NA
sp|Q9Y376|CAB39_HUMAN	CAB39	CAB39_HUMAN Calcium-binding protein 39	3228	3	165.85	126.591	0.763286	NA
sp|Q9UHY8-2|FEZ2_HUMAN	FEZ2	FEZ2_HUMAN Isoform 2 of Fasciculation and elongation protein zeta-2	4749	1	45.6706	34.8681	0.763469	NA
sp|Q6P4Q7|CNNM4_HUMAN	CNNM4	CNNM4_HUMAN Metal transporter CNNM4	1508	1	25.6177	19.5607	0.763562	NA
sp|O95218|ZRAB2_HUMAN	ZRANB2	ZRAB2_HUMAN Zinc finger Ran-binding domain-containing protein 2	2058	3	21.6116	16.504	0.763664	NA
sp|Q9NVV4|PAPD1_HUMAN	MTPAP	PAPD1_HUMAN Poly(A) RNA polymerase, mitochondrial	2355	1	100.875	77.0389	0.763707	NA
sp|Q9Y371-2|SHLB1_HUMAN	SH3GLB1	SHLB1_HUMAN Isoform 2 of Endophilin-B1	1989	3	209.96	160.39	0.763907	NA
sp|Q14166|TTL12_HUMAN	TTLL12	TTL12_HUMAN Tubulin--tyrosine ligase-like protein 12	1579	7	127.97	97.8064	0.764292	NA
sp|Q9H6F5|CCD86_HUMAN	CCDC86	CCD86_HUMAN Coiled-coil domain-containing protein 86	962	1	25.2221	19.2908	0.764837	NA
sp|Q99829|CPNE1_HUMAN	CPNE1	CPNE1_HUMAN Copine-1	1745	8	208.305	159.413	0.765286	NA
sp|Q9Y281|COF2_HUMAN	CFL2	COF2_HUMAN Cofilin-2	2065	4	79.7085	61.0361	0.765741	NA
sp|P63244|GBLP_HUMAN	GNB2L1	GBLP_HUMAN Guanine nucleotide-binding protein subunit beta-2-like 1	2499	17	420.89	322.478	0.766181	NA
sp|P35237|SPB6_HUMAN	SERPINB6	SPB6_HUMAN Serpin B6	509	4	215.038	164.779	0.766279	NA
sp|Q9NVU7|SDA1_HUMAN	SDAD1	SDA1_HUMAN Protein SDA1 homolog	2733	3	67.4031	51.6883	0.766853	NA
sp|Q13443|ADAM9_HUMAN	ADAM9	ADAM9_HUMAN Disintegrin and metalloproteinase domain-containing protein 9	2196	5	100.749	77.3443	0.767693	NA
sp|P83881|RL36A_HUMAN	RPL36A	RL36A_HUMAN 60S ribosomal protein L36a	2855	5	459.024	352.422	0.767764	NA
sp|P61006|RAB8A_HUMAN	RAB8A	RAB8A_HUMAN Ras-related protein Rab-8A	3092	3	109.104	83.7719	0.767817	NA
sp|P21399|ACOC_HUMAN	ACO1	ACOC_HUMAN Cytoplasmic aconitate hydratase	2507	7	274.85	211.262	0.768645	NA
sp|P16278|BGAL_HUMAN	GLB1	BGAL_HUMAN Beta-galactosidase	2177	3	40.838	31.4221	0.769433	NA
sp|Q92581-2|SL9A6_HUMAN	SLC9A6	SL9A6_HUMAN Isoform 2 of Sodium/hydrogen exchanger 6	3721	1	21.5404	16.5747	0.76947	NA
sp|Q9Y3P9|RBGP1_HUMAN	RABGAP1	RBGP1_HUMAN Rab GTPase-activating protein 1	4010	3	58.1964	44.7904	0.769642	NA
sp|P50570-4|DYN2_HUMAN	DNM2	DYN2_HUMAN Isoform 4 of Dynamin-2	1038	14	554.398	427.068	0.770327	NA
sp|Q13330|MTA1_HUMAN	MTA1	MTA1_HUMAN Metastasis-associated protein MTA1	417	3	37.9463	29.2371	0.770486	NA
sp|Q01844-5|EWS_HUMAN	EWSR1	EWS_HUMAN Isoform 5 of RNA-binding protein EWS	370	5	452.338	348.563	0.770581	NA
sp|Q99594|TEAD3_HUMAN	TEAD3	TEAD3_HUMAN Transcriptional enhancer factor TEF-5	3062	2	85.5906	65.9711	0.770775	NA
sp|P08962|CD63_HUMAN	CD63	CD63_HUMAN CD63 antigen	2677	3	64.3557	49.6053	0.770799	NA
sp|Q8WUA2|PPIL4_HUMAN	PPIL4	PPIL4_HUMAN Peptidyl-prolyl cis-trans isomerase-like 4	2516	3	226.379	174.638	0.771441	NA
sp|P49720|PSB3_HUMAN	PSMB3	PSB3_HUMAN Proteasome subunit beta type-3	2438	4	47.6785	36.7934	0.771698	NA
sp|Q8NI36|WDR36_HUMAN	WDR36	WDR36_HUMAN WD repeat-containing protein 36	3405	6	213.118	164.464	0.771704	NA
sp|P63104|1433Z_HUMAN	YWHAZ	1433Z_HUMAN 14-3-3 protein zeta/delta	131	18	743.439	573.751	0.771753	NA
sp|P78417|GSTO1_HUMAN	GSTO1	GSTO1_HUMAN Glutathione S-transferase omega-1	3076	8	241.308	186.335	0.772187	NA
sp|P14621|ACYP2_HUMAN	ACYP2	ACYP2_HUMAN Acylphosphatase-2	3984	1	86.4248	66.7724	0.772607	NA
sp|Q5JNZ5|RS26L_HUMAN	RPS26P11	RS26L_HUMAN Putative 40S ribosomal protein S26-like 1	4387	3	77.3933	59.8407	0.773203	NA
sp|P31150|GDIA_HUMAN	GDI1	GDIA_HUMAN Rab GDP dissociation inhibitor alpha	2713	9	434.454	336.397	0.774298	NA
sp|O95394-4|AGM1_HUMAN	PGM3	AGM1_HUMAN Isoform 3 of Phosphoacetylglucosamine mutase	679	10	475.845	368.475	0.774359	NA
sp|Q9UPU5|UBP24_HUMAN	USP24	UBP24_HUMAN Ubiquitin carboxyl-terminal hydrolase 24	3614	1	27.2789	21.1358	0.774804	NA
sp|Q96B26|EXOS8_HUMAN	EXOSC8	EXOS8_HUMAN Exosome complex component RRP43	655	3	54.4975	42.2296	0.774891	NA
sp|P12004|PCNA_HUMAN	PCNA	PCNA_HUMAN Proliferating cell nuclear antigen	621	18	752.172	582.91	0.774969	NA
sp|P46783|RS10_HUMAN	RPS10	RS10_HUMAN 40S ribosomal protein S10	25	10	1085.89	841.973	0.775376	NA
sp|P56537|IF6_HUMAN	EIF6	IF6_HUMAN Eukaryotic translation initiation factor 6	1848	3	122.702	95.1457	0.775421	NA
sp|Q96T23|RSF1_HUMAN	RSF1	RSF1_HUMAN Remodeling and spacing factor 1	1118	6	89.1	69.1005	0.775539	NA
sp|Q9Y3A5|SBDS_HUMAN	SBDS	SBDS_HUMAN Ribosome maturation protein SBDS	2360	5	86.3593	67.0294	0.776169	NA
sp|P20020|AT2B1_HUMAN	ATP2B1	AT2B1_HUMAN Plasma membrane calcium-transporting ATPase 1	2395	13	114.062	88.6308	0.777041	NA
sp|Q07021|C1QBP_HUMAN	C1QBP	C1QBP_HUMAN Complement component 1 Q subcomponent-binding protein, mitochondrial	3546	4	21.2053	16.483	0.777306	NA
sp|Q16831|UPP1_HUMAN	UPP1	UPP1_HUMAN Uridine phosphorylase 1	656	3	176.82	137.554	0.777932	NA
sp|Q15042|RB3GP_HUMAN	RAB3GAP1	RB3GP_HUMAN Rab3 GTPase-activating protein catalytic subunit	267	3	28.8526	22.4513	0.778138	NA
sp|Q92747|ARC1A_HUMAN	ARPC1A	ARC1A_HUMAN Actin-related protein 2/3 complex subunit 1A	3518	3	31.0563	24.1668	0.778161	NA
sp|P52566|GDIR2_HUMAN	ARHGDIB	GDIR2_HUMAN Rho GDP-dissociation inhibitor 2	1642	6	324.415	252.739	0.779061	NA
sp|Q9NR56|MBNL1_HUMAN	MBNL1	MBNL1_HUMAN Muscleblind-like protein 1	3576	3	108.633	84.6427	0.779162	NA
sp|P32780|TF2H1_HUMAN	GTF2H1	TF2H1_HUMAN General transcription factor IIH subunit 1	2703	1	50.1916	39.1196	0.779405	NA
sp|P23528|COF1_HUMAN	CFL1	COF1_HUMAN Cofilin-1	2065	20	1250.48	974.998	0.779699	NA
sp|Q99700|ATX2_HUMAN	ATXN2	ATX2_HUMAN Ataxin-2	2772	3	77.0507	60.0824	0.779777	NA
sp|Q9UKK9|NUDT5_HUMAN	NUDT5	NUDT5_HUMAN ADP-sugar pyrophosphatase	3280	5	39.2802	30.6515	0.78033	NA
sp|Q9BPW8|NIPS1_HUMAN	NIPSNAP1	NIPS1_HUMAN Protein NipSnap homolog 1	2403	2	93.9179	73.2891	0.780353	NA
sp|O95721|SNP29_HUMAN	SNAP29	SNP29_HUMAN Synaptosomal-associated protein 29	4094	2	33.1239	25.8615	0.78075	NA
sp|P18669|PGAM1_HUMAN	PGAM1	PGAM1_HUMAN Phosphoglycerate mutase 1	1537	20	248.497	194.026	0.780798	NA
sp|O00232|PSD12_HUMAN	PSMD12	PSD12_HUMAN 26S proteasome non-ATPase regulatory subunit 12	1213	6	171.696	134.121	0.781154	NA
sp|Q00688|FKBP3_HUMAN	FKBP3	FKBP3_HUMAN Peptidyl-prolyl cis-trans isomerase FKBP3	1811	7	228.058	178.228	0.781503	NA
sp|Q9BTE6|AASD1_HUMAN	AARSD1	AASD1_HUMAN Alanyl-tRNA editing protein Aarsd1	1494	2	119.601	93.4944	0.781719	NA
sp|Q15911|ZFHX3_HUMAN	ZFHX3	ZFHX3_HUMAN Zinc finger homeobox protein 3	3698	1	70.0389	54.756	0.781794	NA
sp|Q92530|PSMF1_HUMAN	PSMF1	PSMF1_HUMAN Proteasome inhibitor PI31 subunit	1378	4	111.109	86.9359	0.782438	NA
sp|Q9H2G2|SLK_HUMAN	SLK	SLK_HUMAN STE20-like serine/threonine-protein kinase	696	7	207.163	162.166	0.782794	NA
sp|Q9Y5X2|SNX8_HUMAN	SNX8	SNX8_HUMAN Sorting nexin-8	2891	1	115.775	90.6544	0.783022	NA
sp|Q5T2T1|MPP7_HUMAN	MPP7	MPP7_HUMAN MAGUK p55 subfamily member 7	1343	3	48.1338	37.6985	0.783202	NA
sp|P51965|UB2E1_HUMAN	UBE2E1	UB2E1_HUMAN Ubiquitin-conjugating enzyme E2 E1	2805	1	34.2635	26.8402	0.783347	NA
sp|Q53H82|LACB2_HUMAN	LACTB2	LACB2_HUMAN Beta-lactamase-like protein 2	528	9	343.446	269.087	0.783491	NA
sp|Q9UJA5|TRM6_HUMAN	TRMT6	TRM6_HUMAN tRNA (adenine(58)-N(1))-methyltransferase non-catalytic subunit TRM6	2672	4	105.764	82.8936	0.78376	NA
sp|Q8IYB5-2|SMAP1_HUMAN	SMAP1	SMAP1_HUMAN Isoform 2 of Stromal membrane-associated protein 1	4430	2	158.906	124.62	0.784237	NA
sp|P55263|ADK_HUMAN	ADK	ADK_HUMAN Adenosine kinase	96	1	25.5581	20.0551	0.784687	NA
sp|Q9H910|HN1L_HUMAN	HN1L	HN1L_HUMAN Hematological and neurological expressed 1-like protein	3423	3	114.337	89.777	0.785196	NA
sp|P63000-2|RAC1_HUMAN	RAC1	RAC1_HUMAN Isoform B of Ras-related C3 botulinum toxin substrate 1	1253	12	373.121	293.053	0.78541	NA
sp|O43399-7|TPD54_HUMAN	TPD52L2	TPD54_HUMAN Isoform 7 of Tumor protein D54	3872	5	76.3024	59.9753	0.786021	NA
sp|Q96FV9|THOC1_HUMAN	THOC1	THOC1_HUMAN THO complex subunit 1	2670	3	71.2935	56.0451	0.786118	NA
sp|Q1ED39|KNOP1_HUMAN	KNOP1	KNOP1_HUMAN Lysine-rich nucleolar protein 1	2908	1	32.9714	25.9253	0.786297	NA
sp|Q99471|PFD5_HUMAN	PFDN5	PFD5_HUMAN Prefoldin subunit 5	2457	2	132.845	104.488	0.786541	NA
sp|P41250|SYG_HUMAN	GARS	SYG_HUMAN Glycine--tRNA ligase	1680	9	326.876	257.192	0.786818	NA
sp|Q9H0W9|CK054_HUMAN	C11orf54	CK054_HUMAN Ester hydrolase C11orf54	4300	2	69.9296	55.0273	0.786896	NA
sp|Q32MZ4-2|LRRF1_HUMAN	LRRFIP1	LRRF1_HUMAN Isoform 2 of Leucine-rich repeat flightless-interacting protein 1	930	3	89.1677	70.2215	0.787522	NA
sp|Q9NVA1|UQCC1_HUMAN	UQCC1	UQCC1_HUMAN Ubiquinol-cytochrome-c reductase complex assembly factor 1	2859	1	42.2252	33.2562	0.787591	NA
sp|Q9Y3C6|PPIL1_HUMAN	PPIL1	PPIL1_HUMAN Peptidyl-prolyl cis-trans isomerase-like 1	2530	6	289.345	227.986	0.787938	NA
sp|Q9UNZ2-5|NSF1C_HUMAN	NSFL1C	NSF1C_HUMAN Isoform 3 of NSFL1 cofactor p47	866	6	232.111	183.041	0.788593	NA
sp|Q08209-2|PP2BA_HUMAN	PPP3CA	PP2BA_HUMAN Isoform 2 of Serine/threonine-protein phosphatase 2B catalytic subunit alpha isoform	3105	3	79.2107	62.493	0.788946	NA
sp|P50135|HNMT_HUMAN	HNMT	HNMT_HUMAN Histamine N-methyltransferase	2745	2	104.671	82.6081	0.789217	NA
sp|P35573|GDE_HUMAN	AGL	GDE_HUMAN Glycogen debranching enzyme	1323	4	168.491	133.028	0.789526	NA
sp|Q13363|CTBP1_HUMAN	CTBP1	CTBP1_HUMAN C-terminal-binding protein 1	1274	2	39.9137	31.5233	0.789786	NA
sp|O75534|CSDE1_HUMAN	CSDE1	CSDE1_HUMAN Cold shock domain-containing protein E1	1991	15	1220.07	964.116	0.790214	NA
sp|P49770|EI2BB_HUMAN	EIF2B2	EI2BB_HUMAN Translation initiation factor eIF-2B subunit beta	2114	1	37.0568	29.307	0.790867	NA
sp|O75792|RNH2A_HUMAN	RNASEH2A	RNH2A_HUMAN Ribonuclease H2 subunit A	481	2	46.7943	37.0087	0.790881	NA
sp|Q9H300|PARL_HUMAN	PARL	PARL_HUMAN Presenilins-associated rhomboid-like protein, mitochondrial	586	3	78.1332	61.8097	0.791081	NA
sp|P48739-2|PIPNB_HUMAN	PITPNB	PIPNB_HUMAN Isoform 2 of Phosphatidylinositol transfer protein beta isoform	495	4	117.589	93.0383	0.791216	NA
sp|P59998-2|ARPC4_HUMAN	ARPC4	ARPC4_HUMAN Isoform 2 of Actin-related protein 2/3 complex subunit 4	717	4	220.713	174.759	0.791793	NA
sp|P43490|NAMPT_HUMAN	NAMPT	NAMPT_HUMAN Nicotinamide phosphoribosyltransferase	2089	15	397.321	314.604	0.791813	NA
sp|P18621-3|RL17_HUMAN	RPL17	RL17_HUMAN Isoform 3 of 60S ribosomal protein L17	18	6	368.215	291.706	0.792217	NA
sp|Q96A72|MGN2_HUMAN	MAGOHB	MGN2_HUMAN Protein mago nashi homolog 2	3616	2	48.0551	38.098	0.792798	NA
sp|P28072|PSB6_HUMAN	PSMB6	PSB6_HUMAN Proteasome subunit beta type-6	3579	6	247.328	196.162	0.793125	NA
sp|Q8N3C0|ASCC3_HUMAN	ASCC3	ASCC3_HUMAN Activating signal cointegrator 1 complex subunit 3	539	2	171.875	136.325	0.793164	NA
sp|Q8TCJ2|STT3B_HUMAN	STT3B	STT3B_HUMAN Dolichyl-diphosphooligosaccharide--protein glycosyltransferase subunit STT3B	1009	8	203.316	161.266	0.793179	NA
sp|P07737|PROF1_HUMAN	PFN1	PROF1_HUMAN Profilin-1	2371	22	1371.37	1087.81	0.793229	NA
sp|P49585|PCY1A_HUMAN	PCYT1A	PCY1A_HUMAN Choline-phosphate cytidylyltransferase A	2997	5	72.047	57.1514	0.793252	NA
sp|Q9BTU6|P4K2A_HUMAN	PI4K2A	P4K2A_HUMAN Phosphatidylinositol 4-kinase type 2-alpha	2391	5	98.4498	78.097	0.793267	NA
sp|Q01780|EXOSX_HUMAN	EXOSC10	EXOSX_HUMAN Exosome component 10	15	11	299.468	237.583	0.79335	NA
sp|Q6WCQ1-2|MPRIP_HUMAN	MPRIP	MPRIP_HUMAN Isoform 2 of Myosin phosphatase Rho-interacting protein	2270	8	92.7836	73.6211	0.793471	NA
sp|P05455|LA_HUMAN	SSB	LA_HUMAN Lupus La protein	708	13	330.134	261.965	0.793511	NA
sp|P60228|EIF3E_HUMAN	EIF3E	EIF3E_HUMAN Eukaryotic translation initiation factor 3 subunit E	3491	9	410.174	325.481	0.793519	NA
sp|Q9NX55|HYPK_HUMAN	HYPK	HYPK_HUMAN Huntingtin-interacting protein K	3234	1	54.9371	43.6063	0.79375	NA
sp|O95232|LC7L3_HUMAN	LUC7L3	LC7L3_HUMAN Luc7-like protein 3	1992	7	283.452	225.073	0.794043	NA
sp|Q14694-2|UBP10_HUMAN	USP10	UBP10_HUMAN Isoform 2 of Ubiquitin carboxyl-terminal hydrolase 10	2639	3	44.3962	35.3307	0.795805	NA
sp|Q8WWM7-3|ATX2L_HUMAN	ATXN2L	ATX2L_HUMAN Isoform 3 of Ataxin-2-like protein	2654	5	154.112	122.682	0.796057	NA
sp|P48681|NEST_HUMAN	NES	NEST_HUMAN Nestin	1788	1	82.7261	65.8573	0.796089	NA
sp|Q9BXK5|B2L13_HUMAN	BCL2L13	B2L13_HUMAN Bcl-2-like protein 13	3106	2	25.8279	20.5658	0.796263	NA
sp|P50281|MMP14_HUMAN	MMP14	MMP14_HUMAN Matrix metalloproteinase-14	2026	7	76.5126	60.9543	0.796657	NA
sp|O94855-2|SC24D_HUMAN	SEC24D	SC24D_HUMAN Isoform 2 of Protein transport protein Sec24D	2121	2	26.1297	20.8169	0.796676	NA
sp|P54578|UBP14_HUMAN	USP14	UBP14_HUMAN Ubiquitin carboxyl-terminal hydrolase 14	1769	8	254.068	202.524	0.797125	NA
sp|Q9NR50|EI2BG_HUMAN	EIF2B3	EI2BG_HUMAN Translation initiation factor eIF-2B subunit gamma	1283	3	32.3651	25.8074	0.797384	NA
sp|Q8N3R9|MPP5_HUMAN	MPP5	MPP5_HUMAN MAGUK p55 subfamily member 5	1052	1	44.7964	35.7395	0.797821	NA
sp|Q5VW32|BROX_HUMAN	BROX	BROX_HUMAN BRO1 domain-containing protein BROX	3384	3	37.0986	29.601	0.797901	NA
sp|P08397|HEM3_HUMAN	HMBS	HEM3_HUMAN Porphobilinogen deaminase	3283	2	142.218	113.535	0.798317	NA
sp|Q9Y224|CN166_HUMAN	C14orf166	CN166_HUMAN UPF0568 protein C14orf166	2924	8	456.619	364.541	0.798348	NA
sp|Q9UHV9|PFD2_HUMAN	PFDN2	PFD2_HUMAN Prefoldin subunit 2	3537	4	48.6722	38.8681	0.798569	NA
sp|Q14192|FHL2_HUMAN	FHL2	FHL2_HUMAN Four and a half LIM domains protein 2	2190	6	486.515	388.528	0.798594	NA
sp|P14678-3|RSMB_HUMAN	SNRPB	RSMB_HUMAN Isoform SM-B1 of Small nuclear ribonucleoprotein-associated proteins B and B'	2257	6	441.324	352.469	0.798663	NA
sp|Q5TBB1|RNH2B_HUMAN	RNASEH2B	RNH2B_HUMAN Ribonuclease H2 subunit B	3330	2	49.6263	39.6697	0.799368	NA
sp|Q9GZZ1|NAA50_HUMAN	NAA50	NAA50_HUMAN N-alpha-acetyltransferase 50	2918	6	231.609	185.198	0.799615	NA
sp|Q9UQB8|BAIP2_HUMAN	BAIAP2	BAIP2_HUMAN Brain-specific angiogenesis inhibitor 1-associated protein 2	836	5	116.05	92.8006	0.79966	NA
sp|Q15008|PSMD6_HUMAN	PSMD6	PSMD6_HUMAN 26S proteasome non-ATPase regulatory subunit 6	2496	7	273.704	218.998	0.800127	NA
sp|Q15847|ADIRF_HUMAN	ADIRF	ADIRF_HUMAN Adipogenesis regulatory factor	1535	2	149.701	119.783	0.800148	NA
sp|Q9BTV4|TMM43_HUMAN	TMEM43	TMM43_HUMAN Transmembrane protein 43	2763	5	124.546	99.7233	0.800695	NA
sp|P53621|COPA_HUMAN	COPA	COPA_HUMAN Coatomer subunit alpha	1292	17	637.847	510.821	0.800852	NA
sp|P34932|HSP74_HUMAN	HSPA4	HSP74_HUMAN Heat shock 70 kDa protein 4	748	24	930.325	745.282	0.801099	NA
sp|Q5T1H1|EYS_HUMAN	EYS	EYS_HUMAN Protein eyes shut homolog	4729	2	48.813	39.1068	0.801155	NA
sp|Q9GZS1-2|RPA49_HUMAN	POLR1E	RPA49_HUMAN Isoform 2 of DNA-directed RNA polymerase I subunit RPA49	2084	4	59.0627	47.322	0.801216	NA
sp|P19525|E2AK2_HUMAN	EIF2AK2	E2AK2_HUMAN Interferon-induced, double-stranded RNA-activated protein kinase	2724	5	128.826	103.23	0.801313	NA
sp|Q01581|HMCS1_HUMAN	HMGCS1	HMCS1_HUMAN Hydroxymethylglutaryl-CoA synthase, cytoplasmic	1893	3	135.548	108.621	0.801347	NA
sp|O75155|CAND2_HUMAN	CAND2	CAND2_HUMAN Cullin-associated NEDD8-dissociated protein 2	75	5	188.304	150.91	0.801417	NA
sp|P62888|RL30_HUMAN	RPL30	RL30_HUMAN 60S ribosomal protein L30	4293	9	432.646	346.837	0.801665	NA
sp|O94804|STK10_HUMAN	STK10	STK10_HUMAN Serine/threonine-protein kinase 10	696	4	82.5626	66.2519	0.802444	NA
sp|P61421|VA0D1_HUMAN	ATP6V0D1	VA0D1_HUMAN V-type proton ATPase subunit d 1	493	4	316.824	254.24	0.802464	NA
sp|Q13620|CUL4B_HUMAN	CUL4B	CUL4B_HUMAN Cullin-4B	807	13	247.187	198.392	0.802599	NA
sp|Q9NR45|SIAS_HUMAN	NANS	SIAS_HUMAN Sialic acid synthase	1334	6	96.4601	77.4419	0.802839	NA
sp|P42345|MTOR_HUMAN	MTOR	MTOR_HUMAN Serine/threonine-protein kinase mTOR	1550	2	21.2023	17.0326	0.803337	NA
sp|P49023-3|PAXI_HUMAN	PXN	PAXI_HUMAN Isoform Gamma of Paxillin	2378	4	62.8157	50.4874	0.803739	NA
sp|Q15653|IKBB_HUMAN	NFKBIB	IKBB_HUMAN NF-kappa-B inhibitor beta	1055	1	148.111	119.08	0.803992	NA
sp|Q9H0A8|COMD4_HUMAN	COMMD4	COMD4_HUMAN COMM domain-containing protein 4	3314	1	22.6604	18.2189	0.803997	NA
sp|P55145|MANF_HUMAN	MANF	MANF_HUMAN Mesencephalic astrocyte-derived neurotrophic factor	2836	3	66.4541	53.4351	0.80409	NA
sp|Q8N5K1|CISD2_HUMAN	CISD2	CISD2_HUMAN CDGSH iron-sulfur domain-containing protein 2	2852	3	50.0565	40.2696	0.804483	NA
sp|Q9UI09|NDUAC_HUMAN	NDUFA12	NDUAC_HUMAN NADH dehydrogenase [ubiquinone] 1 alpha subcomplex subunit 12	3634	2	137.008	110.224	0.804508	NA
sp|Q8N183|MIMIT_HUMAN	NDUFAF2	MIMIT_HUMAN Mimitin, mitochondrial	3102	4	28.4015	22.8516	0.804591	NA
sp|P52565|GDIR1_HUMAN	ARHGDIA	GDIR1_HUMAN Rho GDP-dissociation inhibitor 1	653	6	207.031	166.659	0.804995	NA
sp|O95363|SYFM_HUMAN	FARS2	SYFM_HUMAN Phenylalanine--tRNA ligase, mitochondrial	2557	1	67.7007	54.5105	0.805169	NA
sp|Q7L0Y3|MRRP1_HUMAN	TRMT10C	MRRP1_HUMAN Mitochondrial ribonuclease P protein 1	3122	7	195.728	157.675	0.805582	NA
sp|P46060|RAGP1_HUMAN	RANGAP1	RAGP1_HUMAN Ran GTPase-activating protein 1	835	7	169.004	136.149	0.805596	NA
sp|Q7KZI7-14|MARK2_HUMAN	MARK2	MARK2_HUMAN Isoform 14 of Serine/threonine-protein kinase MARK2	1864	3	90.3059	72.7782	0.805907	NA
sp|Q96E39|RMXL1_HUMAN	RBMXL1	RMXL1_HUMAN RNA binding motif protein, X-linked-like-1	1308	1	37.4811	30.2087	0.805972	NA
sp|Q29RF7|PDS5A_HUMAN	PDS5A	PDS5A_HUMAN Sister chromatid cohesion protein PDS5 homolog A	371	11	362.21	292.169	0.806629	NA
sp|P08238|HS90B_HUMAN	HSP90AB1	HS90B_HUMAN Heat shock protein HSP 90-beta	522	34	1087.16	877.252	0.806921	NA
sp|P55081|MFAP1_HUMAN	MFAP1	MFAP1_HUMAN Microfibrillar-associated protein 1	885	6	78.6249	63.501	0.807645	NA
sp|Q96HC4|PDLI5_HUMAN	PDLIM5	PDLI5_HUMAN PDZ and LIM domain protein 5	1821	11	155.213	125.404	0.807948	NA
sp|Q9BUJ2|HNRL1_HUMAN	HNRNPUL1	HNRL1_HUMAN Heterogeneous nuclear ribonucleoprotein U-like protein 1	3005	12	444.914	359.475	0.807965	NA
sp|O60610|DIAP1_HUMAN	DIAPH1	DIAP1_HUMAN Protein diaphanous homolog 1	713	12	281.167	227.175	0.807972	NA
sp|P78332|RBM6_HUMAN	RBM6	RBM6_HUMAN RNA-binding protein 6	1877	5	63.4868	51.304	0.808105	NA
sp|P49790|NU153_HUMAN	NUP153	NU153_HUMAN Nuclear pore complex protein Nup153	1010	12	270.614	218.797	0.808521	NA
sp|Q92597|NDRG1_HUMAN	NDRG1	NDRG1_HUMAN Protein NDRG1	3096	4	38.4813	31.1154	0.808585	NA
sp|Q9Y6E0|STK24_HUMAN	STK24	STK24_HUMAN Serine/threonine-protein kinase 24	271	3	52.759	42.6621	0.808622	NA
sp|P07437|TBB5_HUMAN	TUBB	TBB5_HUMAN Tubulin beta chain	253	3	88.3406	71.4444	0.808738	NA
sp|P08754|GNAI3_HUMAN	GNAI3	GNAI3_HUMAN Guanine nucleotide-binding protein G(k) subunit alpha	1521	5	102.776	83.1293	0.80884	NA
sp|P46781|RS9_HUMAN	RPS9	RS9_HUMAN 40S ribosomal protein S9	3316	11	851.024	688.38	0.808884	NA
sp|P18754-2|RCC1_HUMAN	RCC1	RCC1_HUMAN Isoform 2 of Regulator of chromosome condensation	2795	5	74.2755	60.0858	0.808959	NA
sp|Q92599|SEPT8_HUMAN	2011-09-07	SEPT8_HUMAN Septin-8	41	1	225.885	182.737	0.808982	NA
sp|P09960|LKHA4_HUMAN	LTA4H	LKHA4_HUMAN Leukotriene A-4 hydrolase	1153	11	432.029	349.856	0.809797	NA
sp|P62316|SMD2_HUMAN	SNRPD2	SMD2_HUMAN Small nuclear ribonucleoprotein Sm D2	3374	14	599.095	485.431	0.810274	NA
sp|Q9NRP2|COXM2_HUMAN	CMC2	COXM2_HUMAN COX assembly mitochondrial protein 2 homolog	3194	2	92.7938	75.1907	0.810299	NA
sp|Q9P258|RCC2_HUMAN	RCC2	RCC2_HUMAN Protein RCC2	6	9	451.741	366.306	0.810876	NA
sp|P61088|UBE2N_HUMAN	UBE2N	UBE2N_HUMAN Ubiquitin-conjugating enzyme E2 N	2680	8	520.629	422.192	0.810927	NA
sp|O14744|ANM5_HUMAN	PRMT5	ANM5_HUMAN Protein arginine N-methyltransferase 5	202	9	137.709	111.741	0.811428	NA
sp|Q14019|COTL1_HUMAN	COTL1	COTL1_HUMAN Coactosin-like protein	400	9	292.26	237.291	0.811917	NA
sp|O75530|EED_HUMAN	EED	EED_HUMAN Polycomb protein EED	3148	4	73.1884	59.4336	0.812063	NA
sp|Q8IWX8|CHERP_HUMAN	CHERP	CHERP_HUMAN Calcium homeostasis endoplasmic reticulum protein	2679	8	168.639	136.967	0.812191	NA
sp|Q6Y1H2|HACD2_HUMAN	PTPLB	HACD2_HUMAN Very-long-chain (3R)-3-hydroxyacyl-[acyl-carrier protein] dehydratase 2	4599	2	49.8336	40.475	0.812203	NA
sp|Q9UNF1|MAGD2_HUMAN	MAGED2	MAGD2_HUMAN Melanoma-associated antigen D2	12	5	101.914	82.8024	0.812473	NA
sp|P35579|MYH9_HUMAN	MYH9	MYH9_HUMAN Myosin-9	502	89	1959.16	1591.87	0.812527	NA
sp|P46926|GNPI1_HUMAN	GNPDA1	GNPI1_HUMAN Glucosamine-6-phosphate isomerase 1	1109	3	58.5454	47.5825	0.812745	NA
sp|P03897|NU3M_HUMAN	MT-ND3	NU3M_HUMAN NADH-ubiquinone oxidoreductase chain 3	4754	1	60.6538	49.3095	0.812966	NA
sp|Q8IY67-2|RAVR1_HUMAN	RAVER1	RAVR1_HUMAN Isoform 2 of Ribonucleoprotein PTB-binding 1	1476	4	86.9739	70.7659	0.813645	NA
sp|Q15075|EEA1_HUMAN	EEA1	EEA1_HUMAN Early endosome antigen 1	200	21	677.671	551.563	0.81391	NA
sp|Q9Y262|EIF3L_HUMAN	EIF3L	EIF3L_HUMAN Eukaryotic translation initiation factor 3 subunit L	2778	6	374.04	304.503	0.814092	NA
sp|Q13510-2|ASAH1_HUMAN	ASAH1	ASAH1_HUMAN Isoform 2 of Acid ceramidase	3464	3	141.324	115.101	0.814448	NA
sp|Q8WUM4|PDC6I_HUMAN	PDCD6IP	PDC6I_HUMAN Programmed cell death 6-interacting protein	372	16	433.423	353.175	0.814851	NA
sp|P54727|RD23B_HUMAN	RAD23B	RD23B_HUMAN UV excision repair protein RAD23 homolog B	1849	9	270.494	220.579	0.815467	NA
sp|Q13813-3|SPTN1_HUMAN	SPTAN1	SPTN1_HUMAN Isoform 3 of Spectrin alpha chain, non-erythrocytic 1	234	4	61.0663	49.8093	0.815659	NA
sp|Q15020|SART3_HUMAN	SART3	SART3_HUMAN Squamous cell carcinoma antigen recognized by T-cells 3	1468	7	86.1331	70.2592	0.815705	NA
sp|Q05655|KPCD_HUMAN	PRKCD	KPCD_HUMAN Protein kinase C delta type	2963	3	74.0662	60.427	0.815851	NA
sp|Q9Y266|NUDC_HUMAN	NUDC	NUDC_HUMAN Nuclear migration protein nudC	2396	15	948.815	774.258	0.816026	NA
sp|Q96T51|RUFY1_HUMAN	RUFY1	RUFY1_HUMAN RUN and FYVE domain-containing protein 1	1769	5	71.9798	58.7687	0.816461	NA
sp|Q9Y3B4|PM14_HUMAN	SF3B14	PM14_HUMAN Pre-mRNA branch site protein p14	4447	3	183.391	149.749	0.816556	NA
sp|P06865|HEXA_HUMAN	HEXA	HEXA_HUMAN Beta-hexosaminidase subunit alpha	1422	4	121.302	99.0513	0.816568	NA
sp|Q9C0C2|TB182_HUMAN	TNKS1BP1	TB182_HUMAN 182 kDa tankyrase-1-binding protein	117	9	244.224	199.442	0.816636	NA
sp|Q9Y2A7-2|NCKP1_HUMAN	NCKAP1	NCKP1_HUMAN Isoform 2 of Nck-associated protein 1	1143	5	355.573	290.43	0.816794	NA
sp|P16949|STMN1_HUMAN	STMN1	STMN1_HUMAN Stathmin	1316	14	798.936	652.601	0.816838	NA
sp|Q9BYC8|RM32_HUMAN	MRPL32	RM32_HUMAN 39S ribosomal protein L32, mitochondrial	1691	2	41.9514	34.2832	0.817212	NA
sp|Q5T9L3-2|WLS_HUMAN	WLS	WLS_HUMAN Isoform 2 of Protein wntless homolog	2467	1	24.6925	20.1804	0.817268	NA
sp|Q9UBF6|RBX2_HUMAN	RNF7	RBX2_HUMAN RING-box protein 2	2303	1	37.3978	30.571	0.817455	NA
sp|P22223|CADH3_HUMAN	CDH3	CADH3_HUMAN Cadherin-3	2804	3	113.306	92.627	0.817494	NA
sp|O75175|CNOT3_HUMAN	CNOT3	CNOT3_HUMAN CCR4-NOT transcription complex subunit 3	4537	1	36.286	29.6647	0.817525	NA
sp|Q7L576|CYFP1_HUMAN	CYFIP1	CYFP1_HUMAN Cytoplasmic FMR1-interacting protein 1	2059	4	89.5382	73.2104	0.817644	NA
sp|P17980|PRS6A_HUMAN	PSMC3	PRS6A_HUMAN 26S protease regulatory subunit 6A	1542	5	386.307	315.927	0.817813	NA
sp|Q99798|ACON_HUMAN	ACO2	ACON_HUMAN Aconitate hydratase, mitochondrial	2346	21	298.299	243.984	0.817918	NA
sp|P36543|VATE1_HUMAN	ATP6V1E1	VATE1_HUMAN V-type proton ATPase subunit E 1	634	2	77.1882	63.1355	0.817942	NA
sp|O15427|MOT4_HUMAN	SLC16A3	MOT4_HUMAN Monocarboxylate transporter 4	723	7	140.021	114.546	0.818063	NA
sp|P50851|LRBA_HUMAN	LRBA	LRBA_HUMAN Lipopolysaccharide-responsive and beige-like anchor protein	825	5	183.632	150.254	0.818234	NA
sp|P07900-2|HS90A_HUMAN	HSP90AA1	HS90A_HUMAN Isoform 2 of Heat shock protein HSP 90-alpha	522	63	2771.7	2269.11	0.818671	NA
sp|O60271|JIP4_HUMAN	SPAG9	JIP4_HUMAN C-Jun-amino-terminal kinase-interacting protein 4	1220	7	105.515	86.3964	0.818807	NA
sp|O14880|MGST3_HUMAN	MGST3	MGST3_HUMAN Microsomal glutathione S-transferase 3	4701	1	96.1466	78.7334	0.818889	NA
sp|O15231-6|ZN185_HUMAN	ZNF185	ZN185_HUMAN Isoform 6 of Zinc finger protein 185	2686	14	386.031	316.207	0.819123	NA
sp|O14737|PDCD5_HUMAN	PDCD5	PDCD5_HUMAN Programmed cell death protein 5	2038	5	380.624	311.866	0.819355	NA
sp|P09382|LEG1_HUMAN	LGALS1	LEG1_HUMAN Galectin-1	2565	13	172.375	141.28	0.819608	NA
sp|Q9UIA9|XPO7_HUMAN	XPO7	XPO7_HUMAN Exportin-7	247	5	100.653	82.5056	0.819703	NA
sp|P48643|TCPE_HUMAN	CCT5	TCPE_HUMAN T-complex protein 1 subunit epsilon	774	26	1182.28	969.288	0.819846	NA
sp|Q02790|FKBP4_HUMAN	FKBP4	FKBP4_HUMAN Peptidyl-prolyl cis-trans isomerase FKBP4	1232	14	244.154	200.362	0.820638	NA
sp|Q16718|NDUA5_HUMAN	NDUFA5	NDUA5_HUMAN NADH dehydrogenase [ubiquinone] 1 alpha subcomplex subunit 5	4305	3	249.749	205.046	0.821008	NA
sp|P62826|RAN_HUMAN	RAN	RAN_HUMAN GTP-binding nuclear protein Ran	3666	18	751.207	616.756	0.82102	NA
sp|Q9Y2Z2-6|MTO1_HUMAN	MTO1	MTO1_HUMAN Isoform 7 of Protein MTO1 homolog, mitochondrial	4713	2	54.1231	44.4369	0.821034	NA
sp|Q07020|RL18_HUMAN	RPL18	RL18_HUMAN 60S ribosomal protein L18	1650	8	100.077	82.1668	0.821036	NA
sp|P04844|RPN2_HUMAN	RPN2	RPN2_HUMAN Dolichyl-diphosphooligosaccharide--protein glycosyltransferase subunit 2	2830	6	464.29	381.413	0.821497	NA
sp|Q12899|TRI26_HUMAN	TRIM26	TRI26_HUMAN Tripartite motif-containing protein 26	2369	1	29.7957	24.4786	0.821548	NA
sp|O75027-2|ABCB7_HUMAN	ABCB7	ABCB7_HUMAN Isoform 2 of ATP-binding cassette sub-family B member 7, mitochondrial	878	1	26.7683	22.0042	0.822025	NA
sp|Q9UH99-2|SUN2_HUMAN	SUN2	SUN2_HUMAN Isoform 2 of SUN domain-containing protein 2	680	4	33.5959	27.6245	0.822258	NA
sp|Q13206|DDX10_HUMAN	DDX10	DDX10_HUMAN Probable ATP-dependent RNA helicase DDX10	1578	4	62.0862	51.0542	0.822312	NA
sp|Q5VTL8|PR38B_HUMAN	PRPF38B	PR38B_HUMAN Pre-mRNA-splicing factor 38B	932	3	66.2542	54.4823	0.822322	NA
sp|Q9Y3E5|PTH2_HUMAN	PTRH2	PTH2_HUMAN Peptidyl-tRNA hydrolase 2, mitochondrial	1634	3	44.9193	36.9576	0.822755	NA
sp|Q99661|KIF2C_HUMAN	KIF2C	KIF2C_HUMAN Kinesin-like protein KIF2C	243	4	93.3471	76.827	0.823025	NA
sp|Q7Z422|SZRD1_HUMAN	SZRD1	SZRD1_HUMAN SUZ domain-containing protein 1	2991	1	74.4096	61.2434	0.823058	NA
sp|Q9P2T1-2|GMPR2_HUMAN	GMPR2	GMPR2_HUMAN Isoform 2 of GMP reductase 2	2628	5	160.904	132.436	0.823075	NA
sp|Q9UBS4|DJB11_HUMAN	DNAJB11	DJB11_HUMAN DnaJ homolog subfamily B member 11	2572	6	175.11	144.192	0.823437	NA
sp|P29084|T2EB_HUMAN	GTF2E2	T2EB_HUMAN Transcription initiation factor IIE subunit beta	1491	1	55.5257	45.7222	0.823442	NA
sp|Q6IBS0|TWF2_HUMAN	TWF2	TWF2_HUMAN Twinfilin-2	2477	4	32.4963	26.7647	0.823623	NA
sp|Q7Z478|DHX29_HUMAN	DHX29	DHX29_HUMAN ATP-dependent RNA helicase DHX29	162	5	355.438	292.819	0.823826	NA
sp|Q12888-2|TP53B_HUMAN	TP53BP1	TP53B_HUMAN Isoform 2 of Tumor suppressor p53-binding protein 1	77	8	101.965	84.0472	0.824275	NA
sp|Q13617-2|CUL2_HUMAN	CUL2	CUL2_HUMAN Isoform 2 of Cullin-2	2884	6	83.0577	68.4776	0.824458	NA
sp|Q9Y450|HBS1L_HUMAN	HBS1L	HBS1L_HUMAN HBS1-like protein	1480	4	31.6469	26.1039	0.824849	NA
sp|P52434|RPAB3_HUMAN	POLR2H	RPAB3_HUMAN DNA-directed RNA polymerases I, II, and III subunit RPABC3	565	1	27.1929	22.4488	0.825539	NA
sp|Q5T0N5|FBP1L_HUMAN	FNBP1L	FBP1L_HUMAN Formin-binding protein 1-like	1215	2	96.2666	79.4765	0.825587	NA
sp|P35580-4|MYH10_HUMAN	MYH10	MYH10_HUMAN Isoform 4 of Myosin-10	502	25	1104.55	911.957	0.825637	NA
sp|Q9P2E9|RRBP1_HUMAN	RRBP1	RRBP1_HUMAN Ribosome-binding protein 1	201	38	469.193	387.41	0.825694	NA
sp|Q5T6F2|UBAP2_HUMAN	UBAP2	UBAP2_HUMAN Ubiquitin-associated protein 2	284	1	23.1752	19.1384	0.825814	NA
sp|P49006|MRP_HUMAN	MARCKSL1	MRP_HUMAN MARCKS-related protein	50	2	100.152	82.7622	0.826366	NA
sp|P10586|PTPRF_HUMAN	PTPRF	PTPRF_HUMAN Receptor-type tyrosine-protein phosphatase F	181	6	131.358	108.55	0.826368	NA
sp|P25685|DNJB1_HUMAN	DNAJB1	DNJB1_HUMAN DnaJ homolog subfamily B member 1	2583	2	41.8188	34.5596	0.826413	NA
sp|Q9BUP3-3|HTAI2_HUMAN	HTATIP2	HTAI2_HUMAN Isoform 3 of Oxidoreductase HTATIP2	883	2	39.6955	32.812	0.826592	NA
sp|Q9NXG2|THUM1_HUMAN	THUMPD1	THUM1_HUMAN THUMP domain-containing protein 1	821	3	51.523	42.5952	0.826722	NA
sp|Q6PI78|TMM65_HUMAN	TMEM65	TMM65_HUMAN Transmembrane protein 65	3607	1	35.1008	29.02	0.826762	NA
sp|Q96KP4|CNDP2_HUMAN	CNDP2	CNDP2_HUMAN Cytosolic non-specific dipeptidase	2907	6	110.909	91.7006	0.826809	NA
sp|P52888|THOP1_HUMAN	THOP1	THOP1_HUMAN Thimet oligopeptidase	3638	1	30.3883	25.1309	0.826993	NA
sp|P40692|MLH1_HUMAN	MLH1	MLH1_HUMAN DNA mismatch repair protein Mlh1	4591	1	88.1784	72.9506	0.827307	NA
sp|Q9H832|UBE2Z_HUMAN	UBE2Z	UBE2Z_HUMAN Ubiquitin-conjugating enzyme E2 Z	3407	4	118.27	97.8457	0.827308	NA
sp|P14618|KPYM_HUMAN	PKM	KPYM_HUMAN Pyruvate kinase PKM	672	6	92.469	76.5127	0.827442	NA
sp|P50995|ANX11_HUMAN	ANXA11	ANX11_HUMAN Annexin A11	1064	3	43.7742	36.224	0.827519	NA
sp|P30040|ERP29_HUMAN	ERP29	ERP29_HUMAN Endoplasmic reticulum resident protein 29	2547	7	146.731	121.44	0.827637	NA
sp|Q14573|ITPR3_HUMAN	ITPR3	ITPR3_HUMAN Inositol 1,4,5-trisphosphate receptor type 3	167	19	303.733	251.455	0.827882	NA
sp|Q9H2K8|TAOK3_HUMAN	TAOK3	TAOK3_HUMAN Serine/threonine-protein kinase TAO3	989	2	115.28	95.4547	0.828025	NA
sp|O95685|PPR3D_HUMAN	PPP1R3D	PPR3D_HUMAN Protein phosphatase 1 regulatory subunit 3D	151	1	30.6676	25.3977	0.828161	NA
sp|Q12792-3|TWF1_HUMAN	TWF1	TWF1_HUMAN Isoform 3 of Twinfilin-1	2477	3	172.324	142.714	0.828173	NA
sp|Q9BRK5|CAB45_HUMAN	SDF4	CAB45_HUMAN 45 kDa calcium-binding protein	4350	3	82.5469	68.3809	0.828388	NA
sp|P10768|ESTD_HUMAN	ESD	ESTD_HUMAN S-formylglutathione hydrolase	855	2	35.1745	29.1536	0.828828	NA
sp|Q99816|TS101_HUMAN	TSG101	TS101_HUMAN Tumor susceptibility gene 101 protein	1708	2	71.2728	59.0742	0.828846	NA
sp|Q8N766|EMC1_HUMAN	EMC1	EMC1_HUMAN ER membrane protein complex subunit 1	2481	11	325.578	269.883	0.828935	NA
sp|O43852-3|CALU_HUMAN	CALU	CALU_HUMAN Isoform 3 of Calumenin	2563	11	192.938	159.963	0.82909	NA
sp|Q8WW12|PCNP_HUMAN	PCNP	PCNP_HUMAN PEST proteolytic signal-containing nuclear protein	1826	2	29.1837	24.1984	0.829175	NA
sp|Q14BN4|SLMAP_HUMAN	SLMAP	SLMAP_HUMAN Sarcolemmal membrane-associated protein	3396	1	29.1454	24.1704	0.829304	NA
sp|P22087|FBRL_HUMAN	FBL	FBRL_HUMAN rRNA 2'-O-methyltransferase fibrillarin	1585	16	487.217	404.385	0.82999	NA
sp|O15400|STX7_HUMAN	STX7	STX7_HUMAN Syntaxin-7	3118	3	50.8198	42.1808	0.830007	NA
sp|P63241-2|IF5A1_HUMAN	EIF5A	IF5A1_HUMAN Isoform 2 of Eukaryotic translation initiation factor 5A-1	3072	11	394.451	327.415	0.830052	NA
sp|Q9UEE9|CFDP1_HUMAN	CFDP1	CFDP1_HUMAN Craniofacial development protein 1	3262	2	20.0811	16.6745	0.830358	NA
sp|Q9Y2W1|TR150_HUMAN	THRAP3	TR150_HUMAN Thyroid hormone receptor-associated protein 3	654	34	1304.78	1083.54	0.830439	NA
sp|Q9H0B6|KLC2_HUMAN	KLC2	KLC2_HUMAN Kinesin light chain 2	650	2	140.494	116.708	0.830697	NA
sp|Q9Y316-3|MEMO1_HUMAN	MEMO1	MEMO1_HUMAN Isoform 3 of Protein MEMO1	2193	1	100.26	83.2867	0.830707	NA
sp|Q8TEQ6|GEMI5_HUMAN	GEMIN5	GEMI5_HUMAN Gem-associated protein 5	2376	4	77.2814	64.2322	0.831147	NA
sp|Q96EK5|KBP_HUMAN	KIAA1279	KBP_HUMAN KIF1-binding protein	1401	2	110.885	92.1628	0.831157	NA
sp|Q9UBQ0-2|VPS29_HUMAN	VPS29	VPS29_HUMAN Isoform 2 of Vacuolar protein sorting-associated protein 29	2294	10	903.632	751.215	0.831328	NA
sp|P48634|PRC2A_HUMAN	PRRC2A	PRC2A_HUMAN Protein PRRC2A	678	6	347.485	288.884	0.831357	NA
sp|P11908-2|PRPS2_HUMAN	PRPS2	PRPS2_HUMAN Isoform 2 of Ribose-phosphate pyrophosphokinase 2	3381	2	69.5654	57.8548	0.831661	NA
sp|P29373|RABP2_HUMAN	CRABP2	RABP2_HUMAN Cellular retinoic acid-binding protein 2	3338	8	715.805	595.569	0.832027	NA
sp|Q13596-3|SNX1_HUMAN	SNX1	SNX1_HUMAN Isoform 3 of Sorting nexin-1	1485	4	118.735	98.7925	0.832042	NA
sp|P13861|KAP2_HUMAN	PRKAR2A	KAP2_HUMAN cAMP-dependent protein kinase type II-alpha regulatory subunit	321	7	241.202	200.767	0.83236	NA
sp|Q5VZE5|NAA35_HUMAN	NAA35	NAA35_HUMAN N-alpha-acetyltransferase 35, NatC auxiliary subunit	776	2	39.515	32.8927	0.83241	NA
sp|O15327|INP4B_HUMAN	INPP4B	INP4B_HUMAN Type II inositol 3,4-bisphosphate 4-phosphatase	4548	1	38.8124	32.3173	0.832654	NA
sp|Q15172|2A5A_HUMAN	PPP2R5A	2A5A_HUMAN Serine/threonine-protein phosphatase 2A 56 kDa regulatory subunit alpha isoform	2431	1	43.4724	36.2217	0.833211	NA
sp|P25398|RS12_HUMAN	RPS12	RS12_HUMAN 40S ribosomal protein S12	2910	13	541.373	451.241	0.833512	NA
sp|P12955|PEPD_HUMAN	PEPD	PEPD_HUMAN Xaa-Pro dipeptidase	2085	3	355.879	296.758	0.833873	NA
sp|Q96GG9|DCNL1_HUMAN	DCUN1D1	DCNL1_HUMAN DCN1-like protein 1	4269	3	57.3219	47.8001	0.833889	NA
sp|Q9Y5Y6|ST14_HUMAN	ST14	ST14_HUMAN Suppressor of tumorigenicity 14 protein	2278	2	26.732	22.3069	0.834464	NA
sp|Q86UA6-8|RIP_HUMAN	RPAIN	RIP_HUMAN Isoform 8 of RPA-interacting protein	4500	2	95.9734	80.1252	0.834869	NA
sp|P13807|GYS1_HUMAN	GYS1	GYS1_HUMAN Glycogen [starch] synthase, muscle	837	1	98.6359	82.3747	0.835139	NA
sp|O96008|TOM40_HUMAN	TOMM40	TOM40_HUMAN Mitochondrial import receptor subunit TOM40 homolog	1838	6	195.874	163.622	0.835343	NA
sp|P08574|CY1_HUMAN	CYC1	CY1_HUMAN Cytochrome c1, heme protein, mitochondrial	265	4	159.058	132.914	0.835632	NA
sp|Q96EK7|F120B_HUMAN	FAM120B	F120B_HUMAN Constitutive coactivator of peroxisome proliferator-activated receptor gamma	4610	1	27.2254	22.7617	0.836046	NA
sp|Q15021|CND1_HUMAN	NCAPD2	CND1_HUMAN Condensin complex subunit 1	188	11	357.772	299.198	0.836281	NA
sp|O75937|DNJC8_HUMAN	DNAJC8	DNJC8_HUMAN DnaJ homolog subfamily C member 8	790	6	73.0252	61.1174	0.836936	NA
sp|O14976|GAK_HUMAN	GAK	GAK_HUMAN Cyclin-G-associated kinase	176	1	29.9348	25.0549	0.836982	NA
sp|Q96ER9|CCD51_HUMAN	CCDC51	CCD51_HUMAN Coiled-coil domain-containing protein 51	1409	1	34.5473	28.9219	0.837168	NA
sp|Q6P2I3|FAH2B_HUMAN	FAHD2B	FAH2B_HUMAN Fumarylacetoacetate hydrolase domain-containing protein 2B	3432	1	27.8474	23.3189	0.837382	NA
sp|P46109|CRKL_HUMAN	CRKL	CRKL_HUMAN Crk-like protein	2863	2	53.3242	44.6603	0.837524	NA
sp|P08107|HSP71_HUMAN	HSPA1A	HSP71_HUMAN Heat shock 70 kDa protein 1A/1B	26	24	1000.1	837.611	0.837527	NA
sp|P49281-4|NRAM2_HUMAN	SLC11A2	NRAM2_HUMAN Isoform 4 of Natural resistance-associated macrophage protein 2	3891	2	148.758	124.615	0.837703	NA
sp|Q99733|NP1L4_HUMAN	NAP1L4	NP1L4_HUMAN Nucleosome assembly protein 1-like 4	46	3	196.537	164.673	0.837873	NA
sp|O15371|EIF3D_HUMAN	EIF3D	EIF3D_HUMAN Eukaryotic translation initiation factor 3 subunit D	2216	9	285.268	239.068	0.838047	NA
sp|P32969|RL9_HUMAN	RPL9	RL9_HUMAN 60S ribosomal protein L9	2532	8	311.272	260.933	0.83828	NA
sp|Q8TAT6-2|NPL4_HUMAN	NPLOC4	NPL4_HUMAN Isoform 2 of Nuclear protein localization protein 4 homolog	766	5	93.2714	78.1898	0.838304	NA
sp|P10644|KAP0_HUMAN	PRKAR1A	KAP0_HUMAN cAMP-dependent protein kinase type I-alpha regulatory subunit	4089	5	41.0164	34.3893	0.838428	NA
sp|Q96I25|SPF45_HUMAN	RBM17	SPF45_HUMAN Splicing factor 45	422	3	43.9018	36.8249	0.838802	NA
sp|Q9NTJ3|SMC4_HUMAN	SMC4	SMC4_HUMAN Structural maintenance of chromosomes protein 4	1567	10	214.549	179.967	0.838815	NA
sp|P16989|YBOX3_HUMAN	YBX3	YBOX3_HUMAN Y-box-binding protein 3	2592	4	107.393	90.0898	0.83888	NA
sp|P11234|RALB_HUMAN	RALB	RALB_HUMAN Ras-related protein Ral-B	631	3	33.0714	27.7437	0.838903	NA
sp|O75940|SPF30_HUMAN	SMNDC1	SPF30_HUMAN Survival of motor neuron-related-splicing factor 30	2734	2	52.7239	44.2316	0.838929	NA
sp|Q99584|S10AD_HUMAN	S100A13	S10AD_HUMAN Protein S100-A13	2853	2	284.39	238.683	0.839281	NA
sp|Q10471|GALT2_HUMAN	GALNT2	GALT2_HUMAN Polypeptide N-acetylgalactosaminyltransferase 2	125	5	299.229	251.209	0.839521	NA
sp|P11413-2|G6PD_HUMAN	G6PD	G6PD_HUMAN Isoform Long of Glucose-6-phosphate 1-dehydrogenase	2261	14	405.105	340.201	0.839785	NA
sp|P50224-3|ST1A3_HUMAN	SULT1A3	ST1A3_HUMAN Isoform 3 of Sulfotransferase 1A3/1A4	3591	2	145.709	122.366	0.839797	NA
sp|P21291|CSRP1_HUMAN	CSRP1	CSRP1_HUMAN Cysteine and glycine-rich protein 1	2332	7	228.028	191.595	0.840226	NA
sp|Q9P2W9|STX18_HUMAN	STX18	STX18_HUMAN Syntaxin-18	3532	1	28.6738	24.0969	0.84038	NA
sp|O75323|NIPS2_HUMAN	GBAS	NIPS2_HUMAN Protein NipSnap homolog 2	2403	9	483.822	406.602	0.840396	NA
sp|P39748|FEN1_HUMAN	FEN1	FEN1_HUMAN Flap endonuclease 1	2023	2	99.9156	83.9843	0.840552	NA
sp|P06744-2|G6PI_HUMAN	GPI	G6PI_HUMAN Isoform 2 of Glucose-6-phosphate isomerase	4414	24	1167.27	981.288	0.840669	NA
sp|Q92843-2|B2CL2_HUMAN	BCL2L2	B2CL2_HUMAN Isoform 3 of Bcl-2-like protein 2	3323	7	247.483	208.076	0.840769	NA
sp|Q71UM5|RS27L_HUMAN	RPS27L	RS27L_HUMAN 40S ribosomal protein S27-like	2726	2	23.8899	20.1066	0.841636	NA
sp|O75369-8|FLNB_HUMAN	FLNB	FLNB_HUMAN Isoform 8 of Filamin-B	178	79	1817.41	1530.63	0.842204	NA
sp|P82930|RT34_HUMAN	MRPS34	RT34_HUMAN 28S ribosomal protein S34, mitochondrial	1555	2	113.144	95.3335	0.842586	NA
sp|O15372|EIF3H_HUMAN	EIF3H	EIF3H_HUMAN Eukaryotic translation initiation factor 3 subunit H	2538	2	25.0329	21.0944	0.842667	NA
sp|Q92922|SMRC1_HUMAN	SMARCC1	SMRC1_HUMAN SWI/SNF complex subunit SMARCC1	219	6	131.088	110.496	0.842915	NA
sp|P36871|PGM1_HUMAN	PGM1	PGM1_HUMAN Phosphoglucomutase-1	553	12	413.391	348.472	0.84296	NA
sp|O95163|ELP1_HUMAN	IKBKAP	ELP1_HUMAN Elongator complex protein 1	4168	2	26.7413	22.5457	0.843104	NA
sp|Q9Y6D6|BIG1_HUMAN	ARFGEF1	BIG1_HUMAN Brefeldin A-inhibited guanine nucleotide-exchange protein 1	834	2	54.4772	45.9362	0.843219	NA
sp|O75844|FACE1_HUMAN	ZMPSTE24	FACE1_HUMAN CAAX prenyl protease 1 homolog	1221	3	219.741	185.354	0.843511	NA
sp|Q96EX1|SIM12_HUMAN	SMIM12	SIM12_HUMAN Small integral membrane protein 12	4267	1	119.684	100.977	0.843697	NA
sp|P07858|CATB_HUMAN	CTSB	CATB_HUMAN Cathepsin B	2632	5	60.6924	51.2215	0.843952	NA
sp|P28482|MK01_HUMAN	MAPK1	MK01_HUMAN Mitogen-activated protein kinase 1	1639	2	58.5927	49.4535	0.844022	NA
sp|P18085|ARF4_HUMAN	ARF4	ARF4_HUMAN ADP-ribosylation factor 4	4073	3	64.2251	54.2209	0.844232	NA
sp|Q9Y5M8|SRPRB_HUMAN	SRPRB	SRPRB_HUMAN Signal recognition particle receptor subunit beta	2080	6	218.894	184.854	0.844491	NA
sp|Q9NV70|EXOC1_HUMAN	EXOC1	EXOC1_HUMAN Exocyst complex component 1	1457	4	200.42	169.313	0.844791	NA
sp|Q9UGV2|NDRG3_HUMAN	NDRG3	NDRG3_HUMAN Protein NDRG3	2699	3	30.1223	25.4488	0.844849	NA
tr|K7ELL7|K7ELL7_HUMAN	PRKCSH	K7ELL7_HUMAN Glucosidase 2 subunit beta	1781	20	573.651	484.734	0.844998	NA
sp|P49005|DPOD2_HUMAN	POLD2	DPOD2_HUMAN DNA polymerase delta subunit 2	1565	2	106.376	89.8899	0.84502	NA
sp|O00116|ADAS_HUMAN	AGPS	ADAS_HUMAN Alkyldihydroxyacetonephosphate synthase, peroxisomal	1866	8	109.157	92.2421	0.845041	NA
sp|P48444|COPD_HUMAN	ARCN1	COPD_HUMAN Coatomer subunit delta	2566	12	393.973	333.048	0.845357	NA
sp|P09874|PARP1_HUMAN	PARP1	PARP1_HUMAN Poly [ADP-ribose] polymerase 1	730	18	600.801	507.979	0.845503	NA
sp|Q7Z2T5|TRM1L_HUMAN	TRMT1L	TRM1L_HUMAN TRMT1-like protein	2574	4	74.0274	62.609	0.845754	NA
sp|Q8TAD8|SNIP1_HUMAN	SNIP1	SNIP1_HUMAN Smad nuclear-interacting protein 1	2835	2	37.5547	31.7664	0.84587	NA
sp|Q5TFE4|NT5D1_HUMAN	NT5DC1	NT5D1_HUMAN 5'-nucleotidase domain-containing protein 1	2646	5	200.336	169.481	0.845984	NA
sp|Q9HCY8|S10AE_HUMAN	S100A14	S10AE_HUMAN Protein S100-A14	1122	6	149.419	126.416	0.84605	NA
sp|O00154|BACH_HUMAN	ACOT7	BACH_HUMAN Cytosolic acyl coenzyme A thioester hydrolase	2350	5	38.3744	32.4853	0.846536	NA
sp|Q12959-2|DLG1_HUMAN	DLG1	DLG1_HUMAN Isoform 2 of Disks large homolog 1	327	8	226.829	192.051	0.846677	NA
sp|Q9H6W3|NO66_HUMAN	NO66	NO66_HUMAN Bifunctional lysine-specific demethylase and histidyl-hydroxylase NO66	2528	4	89.2748	75.5934	0.84675	NA
sp|O75351|VPS4B_HUMAN	VPS4B	VPS4B_HUMAN Vacuolar protein sorting-associated protein 4B	1098	2	103.92	88.0708	0.847487	NA
sp|Q96A65|EXOC4_HUMAN	EXOC4	EXOC4_HUMAN Exocyst complex component 4	2873	4	126.904	107.608	0.847948	NA
sp|Q00341|VIGLN_HUMAN	HDLBP	VIGLN_HUMAN Vigilin	812	13	522.949	443.5	0.848075	NA
sp|O75083|WDR1_HUMAN	WDR1	WDR1_HUMAN WD repeat-containing protein 1	1048	24	1034.24	877.267	0.848224	NA
sp|Q92878-2|RAD50_HUMAN	RAD50	RAD50_HUMAN Isoform 2 of DNA repair protein RAD50	2187	10	164.821	139.814	0.848278	NA
sp|Q8IXM3|RM41_HUMAN	MRPL41	RM41_HUMAN 39S ribosomal protein L41, mitochondrial	2518	3	176.227	149.597	0.848888	NA
sp|O14497|ARI1A_HUMAN	ARID1A	ARI1A_HUMAN AT-rich interactive domain-containing protein 1A	172	3	110.07	93.4562	0.849062	NA
sp|Q99873|ANM1_HUMAN	PRMT1	ANM1_HUMAN Protein arginine N-methyltransferase 1	1601	6	108.926	92.5027	0.849225	NA
sp|P61081|UBC12_HUMAN	UBE2M	UBC12_HUMAN NEDD8-conjugating enzyme Ubc12	2633	3	216.507	183.886	0.849331	NA
sp|O95299|NDUAA_HUMAN	NDUFA10	NDUAA_HUMAN NADH dehydrogenase [ubiquinone] 1 alpha subcomplex subunit 10, mitochondrial	2222	5	245.086	208.195	0.849477	NA
sp|Q05086|UBE3A_HUMAN	UBE3A	UBE3A_HUMAN Ubiquitin-protein ligase E3A	2942	2	31.3205	26.6148	0.849757	NA
sp|P33176|KINH_HUMAN	KIF5B	KINH_HUMAN Kinesin-1 heavy chain	1335	20	603.328	512.762	0.849889	NA
tr|U3KQE2|U3KQE2_HUMAN	CAPNS1	U3KQE2_HUMAN Calpain small subunit 1 (Fragment)	4373	2	102.648	87.2606	0.850095	NA
sp|P11216|PYGB_HUMAN	PYGB	PYGB_HUMAN Glycogen phosphorylase, brain form	283	20	435.882	370.547	0.850109	NA
sp|Q96G03|PGM2_HUMAN	PGM2	PGM2_HUMAN Phosphoglucomutase-2	258	6	164.946	140.231	0.850163	NA
sp|P61158|ARP3_HUMAN	ACTR3	ARP3_HUMAN Actin-related protein 3	722	15	656.944	558.519	0.850177	NA
sp|Q14244-7|MAP7_HUMAN	MAP7	MAP7_HUMAN Isoform 7 of Ensconsin	3250	2	34.8655	29.6589	0.850666	NA
sp|Q9HC98-2|NEK6_HUMAN	NEK6	NEK6_HUMAN Isoform 2 of Serine/threonine-protein kinase Nek6	2625	1	35.7041	30.3759	0.850768	NA
sp|Q8WV22|NSE1_HUMAN	NSMCE1	NSE1_HUMAN Non-structural maintenance of chromosomes element 1 homolog	3153	2	58.2573	49.5682	0.85085	NA
sp|O15551|CLD3_HUMAN	CLDN3	CLD3_HUMAN Claudin-3	2544	1	104.827	89.195	0.850878	NA
sp|P78536|ADA17_HUMAN	ADAM17	ADA17_HUMAN Disintegrin and metalloproteinase domain-containing protein 17	1725	3	89.0846	75.8245	0.851152	NA
sp|Q6P1M3|L2GL2_HUMAN	LLGL2	L2GL2_HUMAN Lethal(2) giant larvae protein homolog 2	744	3	71.777	61.1076	0.851353	NA
sp|P62993|GRB2_HUMAN	GRB2	GRB2_HUMAN Growth factor receptor-bound protein 2	645	6	255.786	217.794	0.85147	NA
sp|O15460|P4HA2_HUMAN	P4HA2	P4HA2_HUMAN Prolyl 4-hydroxylase subunit alpha-2	3344	4	62.7661	53.4481	0.851544	NA
sp|P41227|NAA10_HUMAN	NAA10	NAA10_HUMAN N-alpha-acetyltransferase 10	1554	6	239.218	203.714	0.851583	NA
sp|Q06587|RING1_HUMAN	RING1	RING1_HUMAN E3 ubiquitin-protein ligase RING1	3581	4	72.5085	61.7605	0.851769	NA
sp|Q2TAY7|SMU1_HUMAN	SMU1	SMU1_HUMAN WD40 repeat-containing protein SMU1	194	7	163.428	139.237	0.851978	NA
sp|Q9HD33|RM47_HUMAN	MRPL47	RM47_HUMAN 39S ribosomal protein L47, mitochondrial	3863	3	202.851	172.849	0.852098	NA
sp|Q13409|DC1I2_HUMAN	DYNC1I2	DC1I2_HUMAN Cytoplasmic dynein 1 intermediate chain 2	1668	8	149.456	127.407	0.852472	NA
sp|P62136-2|PP1A_HUMAN	PPP1CA	PP1A_HUMAN Isoform 2 of Serine/threonine-protein phosphatase PP1-alpha catalytic subunit	1075	4	454.532	387.543	0.85262	NA
sp|P61457|PHS_HUMAN	PCBD1	PHS_HUMAN Pterin-4-alpha-carbinolamine dehydratase	183	3	73.9604	63.0817	0.852912	NA
sp|P43304|GPDM_HUMAN	GPD2	GPDM_HUMAN Glycerol-3-phosphate dehydrogenase, mitochondrial	68	7	152.135	129.846	0.853492	NA
sp|Q9H936|GHC1_HUMAN	SLC25A22	GHC1_HUMAN Mitochondrial glutamate carrier 1	3732	3	24.2409	20.6983	0.853859	NA
sp|Q66K74|MAP1S_HUMAN	MAP1S	MAP1S_HUMAN Microtubule-associated protein 1S	338	4	52.1491	44.5349	0.853992	NA
sp|Q14353|GAMT_HUMAN	GAMT	GAMT_HUMAN Guanidinoacetate N-methyltransferase	4781	2	41.0489	35.0643	0.854208	NA
sp|P48960|CD97_HUMAN	CD97	CD97_HUMAN CD97 antigen	2324	4	108.114	92.3838	0.854504	NA
sp|Q641Q2|FA21A_HUMAN	FAM21A	FA21A_HUMAN WASH complex subunit FAM21A	2848	3	109.006	93.1531	0.854569	NA
sp|Q9NX58|LYAR_HUMAN	LYAR	LYAR_HUMAN Cell growth-regulating nucleolar protein	2434	3	20.4544	17.486	0.854877	NA
sp|P63279|UBC9_HUMAN	UBE2I	UBC9_HUMAN SUMO-conjugating enzyme UBC9	2486	7	138.932	118.782	0.854965	NA
sp|Q10567|AP1B1_HUMAN	AP1B1	AP1B1_HUMAN AP-1 complex subunit beta-1	1462	4	91.7928	78.4817	0.854988	NA
sp|Q13938|CAYP1_HUMAN	CAPS	CAYP1_HUMAN Calcyphosin	1475	4	246.453	210.814	0.855392	NA
sp|Q9BS40|LXN_HUMAN	LXN	LXN_HUMAN Latexin	252	2	184.586	157.903	0.855444	NA
sp|P83111|LACTB_HUMAN	LACTB	LACTB_HUMAN Serine beta-lactamase-like protein LACTB, mitochondrial	3254	3	26.3353	22.5408	0.855916	NA
sp|P12081|SYHC_HUMAN	HARS	SYHC_HUMAN Histidine--tRNA ligase, cytoplasmic	220	9	272.602	233.34	0.855973	NA
sp|Q6PCB7|S27A1_HUMAN	SLC27A1	S27A1_HUMAN Long-chain fatty acid transport protein 1	980	3	31.7138	27.1522	0.856164	NA
sp|P41252|SYIC_HUMAN	IARS	SYIC_HUMAN Isoleucine--tRNA ligase, cytoplasmic	1656	22	554.131	474.489	0.856276	NA
sp|Q8WUD1|RAB2B_HUMAN	RAB2B	RAB2B_HUMAN Ras-related protein Rab-2B	3092	5	114.844	98.3386	0.85628	NA
sp|Q53GQ0|DHB12_HUMAN	HSD17B12	DHB12_HUMAN Estradiol 17-beta-dehydrogenase 12	2661	4	87.3773	74.8475	0.856601	NA
sp|P49915|GUAA_HUMAN	GMPS	GUAA_HUMAN GMP synthase [glutamine-hydrolyzing]	1436	11	443.605	380.014	0.856649	NA
sp|Q7L5Y9|MAEA_HUMAN	MAEA	MAEA_HUMAN Macrophage erythroblast attacher	2041	2	60.0293	51.4407	0.856927	NA
sp|O75153|CLU_HUMAN	CLUH	CLU_HUMAN Clustered mitochondria protein homolog	2061	4	254.757	218.393	0.85726	NA
sp|Q9BRJ6|CG050_HUMAN	C7orf50	CG050_HUMAN Uncharacterized protein C7orf50	1823	4	144.99	124.299	0.857294	NA
sp|P18858|DNLI1_HUMAN	LIG1	DNLI1_HUMAN DNA ligase 1	2185	1	20.4383	17.5245	0.857434	NA
sp|Q9H074|PAIP1_HUMAN	PAIP1	PAIP1_HUMAN Polyadenylate-binding protein-interacting protein 1	530	3	163.882	140.542	0.85758	NA
sp|P50213|IDH3A_HUMAN	IDH3A	IDH3A_HUMAN Isocitrate dehydrogenase [NAD] subunit alpha, mitochondrial	1652	9	324.489	278.28	0.857595	NA
sp|Q96HJ9-2|CG055_HUMAN	C7orf55	CG055_HUMAN Isoform 2 of UPF0562 protein C7orf55	588	11	833.368	714.717	0.857625	NA
sp|Q14696|MESD_HUMAN	MESDC2	MESD_HUMAN LDLR chaperone MESD	2186	4	388.687	333.5	0.858017	NA
sp|P61163|ACTZ_HUMAN	ACTR1A	ACTZ_HUMAN Alpha-centractin	472	4	179.289	153.86	0.858168	NA
sp|Q9NUQ2|PLCE_HUMAN	AGPAT5	PLCE_HUMAN 1-acyl-sn-glycerol-3-phosphate acyltransferase epsilon	2928	3	209.888	180.125	0.858196	NA
sp|P31948|STIP1_HUMAN	STIP1	STIP1_HUMAN Stress-induced-phosphoprotein 1	31	38	2103.47	1805.21	0.858206	NA
sp|O75822|EIF3J_HUMAN	EIF3J	EIF3J_HUMAN Eukaryotic translation initiation factor 3 subunit J	2471	6	265.891	228.26	0.858472	NA
sp|Q14847-2|LASP1_HUMAN	LASP1	LASP1_HUMAN Isoform 2 of LIM and SH3 domain protein 1	420	13	380.205	326.402	0.858489	NA
sp|O95425|SVIL_HUMAN	SVIL	SVIL_HUMAN Supervillin	106	7	135.661	116.542	0.859068	NA
sp|Q9HB07|MYG1_HUMAN	C12orf10	MYG1_HUMAN UPF0160 protein MYG1, mitochondrial	1533	1	61.7259	53.033	0.859169	NA
sp|Q9NTK5|OLA1_HUMAN	OLA1	OLA1_HUMAN Obg-like ATPase 1	702	12	604.927	519.738	0.859175	NA
sp|Q14232|EI2BA_HUMAN	EIF2B1	EI2BA_HUMAN Translation initiation factor eIF-2B subunit alpha	1771	2	51.0339	43.8551	0.859333	NA
sp|Q9Y3S2|ZN330_HUMAN	ZNF330	ZN330_HUMAN Zinc finger protein 330	418	3	77.3852	66.5162	0.859547	NA
sp|Q8WXI9|P66B_HUMAN	GATAD2B	P66B_HUMAN Transcriptional repressor p66-beta	263	5	113.532	97.5888	0.859571	NA
sp|P26006-1|ITA3_HUMAN	ITGA3	ITA3_HUMAN Isoform 2 of Integrin alpha-3	147	11	29.7285	25.5605	0.859798	NA
sp|O43143|DHX15_HUMAN	DHX15	DHX15_HUMAN Putative pre-mRNA-splicing factor ATP-dependent RNA helicase DHX15	1905	11	450.291	387.252	0.860004	NA
sp|O00186|STXB3_HUMAN	STXBP3	STXB3_HUMAN Syntaxin-binding protein 3	1524	7	114.436	98.4294	0.860126	NA
sp|Q8TAQ2-3|SMRC2_HUMAN	SMARCC2	SMRC2_HUMAN Isoform 3 of SWI/SNF complex subunit SMARCC2	219	7	262.186	225.575	0.860362	NA
sp|Q7Z417|NUFP2_HUMAN	NUFIP2	NUFP2_HUMAN Nuclear fragile X mental retardation-interacting protein 2	207	2	94.3977	81.2201	0.860403	NA
sp|Q04837|SSBP_HUMAN	SSBP1	SSBP_HUMAN Single-stranded DNA-binding protein, mitochondrial	2899	6	103.242	88.8528	0.860626	NA
sp|Q02750|MP2K1_HUMAN	MAP2K1	MP2K1_HUMAN Dual specificity mitogen-activated protein kinase kinase 1	2914	4	63.4895	54.6417	0.860642	NA
sp|Q9BXS5-2|AP1M1_HUMAN	AP1M1	AP1M1_HUMAN Isoform 2 of AP-1 complex subunit mu-1	3089	6	139.181	119.785	0.860642	NA
sp|Q96JP5|ZFP91_HUMAN	ZFP91	ZFP91_HUMAN E3 ubiquitin-protein ligase ZFP91	2	2	41.3172	35.5611	0.860685	NA
sp|Q13177|PAK2_HUMAN	PAK2	PAK2_HUMAN Serine/threonine-protein kinase PAK 2	2561	4	96.4497	83.0601	0.861175	NA
sp|O60828|PQBP1_HUMAN	PQBP1	PQBP1_HUMAN Polyglutamine-binding protein 1	4042	1	45.3763	39.0786	0.861212	NA
sp|Q8WX92|NELFB_HUMAN	NELFB	NELFB_HUMAN Negative elongation factor B	409	5	261.206	224.994	0.861366	NA
sp|Q15428|SF3A2_HUMAN	SF3A2	SF3A2_HUMAN Splicing factor 3A subunit 2	3016	8	509.515	439.058	0.861718	NA
sp|P47813|IF1AX_HUMAN	EIF1AX	IF1AX_HUMAN Eukaryotic translation initiation factor 1A, X-chromosomal	2159	3	262.154	226.023	0.862176	NA
sp|O14730|RIOK3_HUMAN	RIOK3	RIOK3_HUMAN Serine/threonine-protein kinase RIO3	4836	1	31.9685	27.5687	0.862371	NA
sp|Q9NP72-2|RAB18_HUMAN	RAB18	RAB18_HUMAN Isoform 2 of Ras-related protein Rab-18	3519	6	134.687	116.155	0.862407	NA
sp|Q8IYQ7|THNS1_HUMAN	THNSL1	THNS1_HUMAN Threonine synthase-like 1	4221	2	55.8042	48.1382	0.862627	NA
sp|Q92805|GOGA1_HUMAN	GOLGA1	GOGA1_HUMAN Golgin subfamily A member 1	86	2	79.6997	68.778	0.862964	NA
sp|P49902|5NTC_HUMAN	NT5C2	5NTC_HUMAN Cytosolic purine 5'-nucleotidase	2433	5	166.667	143.829	0.862972	NA
sp|Q01813|K6PP_HUMAN	PFKP	K6PP_HUMAN 6-phosphofructokinase type C	63	17	747.404	644.992	0.862976	NA
sp|O75380|NDUS6_HUMAN	NDUFS6	NDUS6_HUMAN NADH dehydrogenase [ubiquinone] iron-sulfur protein 6, mitochondrial	4624	3	83.8029	72.3371	0.863181	NA
sp|Q15435|PP1R7_HUMAN	PPP1R7	PP1R7_HUMAN Protein phosphatase 1 regulatory subunit 7	2253	4	246.416	212.719	0.863252	NA
sp|P07814|SYEP_HUMAN	EPRS	SYEP_HUMAN Bifunctional glutamate/proline--tRNA ligase	236	36	1679.38	1449.91	0.86336	NA
sp|P17844|DDX5_HUMAN	DDX5	DDX5_HUMAN Probable ATP-dependent RNA helicase DDX5	997	19	508.339	439.06	0.863715	NA
sp|Q96KB5|TOPK_HUMAN	PBK	TOPK_HUMAN Lymphokine-activated killer T-cell-originated protein kinase	3034	5	296.848	256.469	0.863974	NA
sp|P09429|HMGB1_HUMAN	HMGB1	HMGB1_HUMAN High mobility group protein B1	3255	12	752.181	649.992	0.864143	NA
sp|Q13505|MTX1_HUMAN	MTX1	MTX1_HUMAN Metaxin-1	3047	3	76.7083	66.2912	0.864199	NA
sp|Q15185|TEBP_HUMAN	PTGES3	TEBP_HUMAN Prostaglandin E synthase 3	2927	7	233.647	201.978	0.864458	NA
sp|Q8NC42|RN149_HUMAN	RNF149	RN149_HUMAN E3 ubiquitin-protein ligase RNF149	3143	1	44.8988	38.8318	0.864874	NA
sp|Q8TED1|GPX8_HUMAN	GPX8	GPX8_HUMAN Probable glutathione peroxidase 8	3522	1	75.1591	65.0102	0.864968	NA
sp|Q9HAC8|UBTD1_HUMAN	UBTD1	UBTD1_HUMAN Ubiquitin domain-containing protein 1	3242	2	75.8293	65.5939	0.865021	NA
sp|P35249|RFC4_HUMAN	RFC4	RFC4_HUMAN Replication factor C subunit 4	1192	1	36.5227	31.5938	0.865046	NA
sp|Q15007|FL2D_HUMAN	WTAP	FL2D_HUMAN Pre-mRNA-splicing regulator WTAP	2664	8	102.169	88.412	0.865351	NA
sp|Q9UMR2|DD19B_HUMAN	DDX19B	DD19B_HUMAN ATP-dependent RNA helicase DDX19B	313	10	383.987	332.389	0.865626	NA
sp|Q4KMP7|TB10B_HUMAN	TBC1D10B	TB10B_HUMAN TBC1 domain family member 10B	2142	2	106.16	91.898	0.865656	NA
sp|P16615|AT2A2_HUMAN	ATP2A2	AT2A2_HUMAN Sarcoplasmic/endoplasmic reticulum calcium ATPase 2	682	22	297.324	257.407	0.865746	NA
sp|Q15738|NSDHL_HUMAN	NSDHL	NSDHL_HUMAN Sterol-4-alpha-carboxylate 3-dehydrogenase, decarboxylating	1553	5	612.017	529.868	0.865773	NA
sp|O00571|DDX3X_HUMAN	DDX3X	DDX3X_HUMAN ATP-dependent RNA helicase DDX3X	997	22	1076.91	932.499	0.865902	NA
sp|Q9NQ29|LUC7L_HUMAN	LUC7L	LUC7L_HUMAN Putative RNA-binding protein Luc7-like 1	588	3	74.9396	64.9113	0.866182	NA
sp|Q6P1N9|TATD1_HUMAN	TATDN1	TATD1_HUMAN Putative deoxyribonuclease TATDN1	2353	2	36.9772	32.0302	0.866215	NA
sp|Q9NRK6|ABCBA_HUMAN	ABCB10	ABCBA_HUMAN ATP-binding cassette sub-family B member 10, mitochondrial	1071	2	119.852	103.841	0.86641	NA
sp|P49321-3|NASP_HUMAN	NASP	NASP_HUMAN Isoform 3 of Nuclear autoantigenic sperm protein	1974	12	342.569	296.849	0.866538	NA
sp|O75475|PSIP1_HUMAN	PSIP1	PSIP1_HUMAN PC4 and SFRS1-interacting protein	908	9	113.002	97.9704	0.866979	NA
sp|Q99460|PSMD1_HUMAN	PSMD1	PSMD1_HUMAN 26S proteasome non-ATPase regulatory subunit 1	2792	20	671.059	581.855	0.86707	NA
sp|Q27J81|INF2_HUMAN	INF2	INF2_HUMAN Inverted formin-2	615	14	401.359	348.041	0.867156	NA
sp|Q9Y399|RT02_HUMAN	MRPS2	RT02_HUMAN 28S ribosomal protein S2, mitochondrial	2451	3	88.8731	77.0733	0.867229	NA
sp|P14324|FPPS_HUMAN	FDPS	FPPS_HUMAN Farnesyl pyrophosphate synthase	1979	3	82.7675	71.7801	0.86725	NA
sp|P46063|RECQ1_HUMAN	RECQL	RECQ1_HUMAN ATP-dependent DNA helicase Q1	264	6	78.24	67.8673	0.867425	NA
sp|Q69YQ0|CYTSA_HUMAN	SPECC1L	CYTSA_HUMAN Cytospin-A	1990	1	31.2598	27.119	0.867536	NA
sp|Q7L5D6|GET4_HUMAN	GET4	GET4_HUMAN Golgi to ER traffic protein 4 homolog	3433	1	25.8757	22.4509	0.867644	NA
sp|Q9UBD5-2|ORC3_HUMAN	ORC3	ORC3_HUMAN Isoform 2 of Origin recognition complex subunit 3	3349	1	66.5164	57.7205	0.867763	NA
sp|Q9UL25|RAB21_HUMAN	RAB21	RAB21_HUMAN Ras-related protein Rab-21	3621	2	96.1012	83.3965	0.867799	NA
sp|Q9BUR5|APOO_HUMAN	APOO	APOO_HUMAN Apolipoprotein O	4071	1	22.984	19.9485	0.86793	NA
sp|O43772|MCAT_HUMAN	SLC25A20	MCAT_HUMAN Mitochondrial carnitine/acylcarnitine carrier protein	2276	3	44.6987	38.8022	0.868083	NA
sp|Q13564|ULA1_HUMAN	NAE1	ULA1_HUMAN NEDD8-activating enzyme E1 regulatory subunit	2487	3	56.2769	48.8579	0.86817	NA
sp|P61758|PFD3_HUMAN	VBP1	PFD3_HUMAN Prefoldin subunit 3	1915	7	269.801	234.241	0.868199	NA
sp|P49753|ACOT2_HUMAN	ACOT2	ACOT2_HUMAN Acyl-coenzyme A thioesterase 2, mitochondrial	577	7	750.277	651.439	0.868265	NA
sp|O75815|BCAR3_HUMAN	BCAR3	BCAR3_HUMAN Breast cancer anti-estrogen resistance protein 3	4605	1	27.8507	24.1819	0.868269	NA
sp|Q14684|RRP1B_HUMAN	RRP1B	RRP1B_HUMAN Ribosomal RNA processing protein 1 homolog B	995	2	49.8749	43.3163	0.868499	NA
sp|P22694-2|KAPCB_HUMAN	PRKACB	KAPCB_HUMAN Isoform 2 of cAMP-dependent protein kinase catalytic subunit beta	3488	6	224.65	195.185	0.86884	NA
sp|Q16576|RBBP7_HUMAN	RBBP7	RBBP7_HUMAN Histone-binding protein RBBP7	2973	5	77.4782	67.3182	0.868866	NA
sp|P06733|ENOA_HUMAN	ENO1	ENOA_HUMAN Alpha-enolase	380	41	1254	1089.57	0.868876	NA
sp|Q8TBP6|S2540_HUMAN	SLC25A40	S2540_HUMAN Solute carrier family 25 member 40	4452	1	37.3007	32.4166	0.869061	NA
sp|Q96SU4-6|OSBL9_HUMAN	OSBPL9	OSBL9_HUMAN Isoform 6 of Oxysterol-binding protein-related protein 9	2613	4	37.5629	32.6472	0.869134	NA
sp|O95292|VAPB_HUMAN	VAPB	VAPB_HUMAN Vesicle-associated membrane protein-associated protein B/C	2092	7	171.208	148.804	0.869142	NA
sp|Q15102|PA1B3_HUMAN	PAFAH1B3	PA1B3_HUMAN Platelet-activating factor acetylhydrolase IB subunit gamma	1203	4	354.112	307.872	0.86942	NA
sp|Q9GZT3|SLIRP_HUMAN	SLIRP	SLIRP_HUMAN SRA stem-loop-interacting RNA-binding protein, mitochondrial	2256	10	313.816	272.871	0.869525	NA
sp|Q9H3U1|UN45A_HUMAN	UNC45A	UN45A_HUMAN Protein unc-45 homolog A	349	5	168.657	146.69	0.869753	NA
sp|O76003|GLRX3_HUMAN	GLRX3	GLRX3_HUMAN Glutaredoxin-3	1914	5	231.24	201.207	0.870122	NA
sp|P13984|T2FB_HUMAN	GTF2F2	T2FB_HUMAN General transcription factor IIF subunit 2	612	3	28.2896	24.6227	0.87038	NA
sp|P00338-3|LDHA_HUMAN	LDHA	LDHA_HUMAN Isoform 3 of L-lactate dehydrogenase A chain	2826	22	832.522	724.699	0.870486	NA
sp|Q68E01-2|INT3_HUMAN	INTS3	INT3_HUMAN Isoform 2 of Integrator complex subunit 3	2573	3	201.375	175.299	0.87051	NA
sp|Q13561-2|DCTN2_HUMAN	DCTN2	DCTN2_HUMAN Isoform 2 of Dynactin subunit 2	1911	6	254.269	221.381	0.870657	NA
sp|Q9H0U4|RAB1B_HUMAN	RAB1B	RAB1B_HUMAN Ras-related protein Rab-1B	3092	1	41.5454	36.1733	0.870693	NA
sp|Q5R372-5|RBG1L_HUMAN	RABGAP1L	RBG1L_HUMAN Isoform 5 of Rab GTPase-activating protein 1-like	4010	1	76.5977	66.7118	0.870937	NA
sp|Q86WR0|CCD25_HUMAN	CCDC25	CCD25_HUMAN Coiled-coil domain-containing protein 25	2681	4	214.89	187.213	0.871204	NA
sp|P16070|CD44_HUMAN	CD44	CD44_HUMAN CD44 antigen	1482	14	395.467	344.536	0.871213	NA
sp|Q9NW82|WDR70_HUMAN	WDR70	WDR70_HUMAN WD repeat-containing protein 70	3248	3	97.0572	84.5604	0.871243	NA
sp|Q9UH65|SWP70_HUMAN	SWAP70	SWP70_HUMAN Switch-associated protein 70	1211	4	93.2427	81.2435	0.871312	NA
sp|P63151-2|2ABA_HUMAN	PPP2R2A	2ABA_HUMAN Isoform 2 of Serine/threonine-protein phosphatase 2A 55 kDa regulatory subunit B alpha isoform	3784	4	214.017	186.5	0.871426	NA
sp|P35250|RFC2_HUMAN	RFC2	RFC2_HUMAN Replication factor C subunit 2	1406	3	24.8981	21.6997	0.87154	NA
sp|O75165|DJC13_HUMAN	DNAJC13	DJC13_HUMAN DnaJ homolog subfamily C member 13	1996	3	21.7061	18.9186	0.87158	NA
sp|Q16881|TRXR1_HUMAN	TXNRD1	TRXR1_HUMAN Thioredoxin reductase 1, cytoplasmic	1022	13	272.434	237.449	0.871584	NA
sp|Q6KC79|NIPBL_HUMAN	NIPBL	NIPBL_HUMAN Nipped-B-like protein	259	4	63.7482	55.5767	0.871816	NA
sp|O75396|SC22B_HUMAN	SEC22B	SC22B_HUMAN Vesicle-trafficking protein SEC22b	1605	4	146.615	127.842	0.871957	NA
sp|P53999|TCP4_HUMAN	SUB1	TCP4_HUMAN Activated RNA polymerase II transcriptional coactivator p15	2478	9	478.781	417.5	0.872006	NA
sp|Q99426|TBCB_HUMAN	TBCB	TBCB_HUMAN Tubulin-folding cofactor B	1712	3	202.86	176.947	0.872262	NA
sp|P14550|AK1A1_HUMAN	AKR1A1	AK1A1_HUMAN Alcohol dehydrogenase [NADP(+)]	4035	3	51.8695	45.271	0.872787	NA
sp|P11142|HSP7C_HUMAN	HSPA8	HSP7C_HUMAN Heat shock cognate 71 kDa protein	26	41	1779.83	1553.93	0.873078	NA
sp|Q15366-3|PCBP2_HUMAN	PCBP2	PCBP2_HUMAN Isoform 3 of Poly(rC)-binding protein 2	777	10	370.309	323.326	0.873125	NA
sp|P11387|TOP1_HUMAN	TOP1	TOP1_HUMAN DNA topoisomerase 1	648	28	1043	910.834	0.873283	NA
sp|P21333|FLNA_HUMAN	FLNA	FLNA_HUMAN Filamin-A	178	77	3091.86	2701.23	0.873659	NA
sp|P00441|SODC_HUMAN	SOD1	SODC_HUMAN Superoxide dismutase [Cu-Zn]	3769	4	212.48	185.769	0.874289	NA
sp|P03973|SLPI_HUMAN	SLPI	SLPI_HUMAN Antileukoproteinase	2202	2	35.5811	31.1138	0.874447	NA
sp|Q09666|AHNK_HUMAN	AHNAK	AHNK_HUMAN Neuroblast differentiation-associated protein AHNAK	525	213	4104.57	3589.58	0.874533	NA
sp|O95391|SLU7_HUMAN	SLU7	SLU7_HUMAN Pre-mRNA-splicing factor SLU7	1429	2	56.0849	49.0548	0.874653	NA
sp|O00303|EIF3F_HUMAN	EIF3F	EIF3F_HUMAN Eukaryotic translation initiation factor 3 subunit F	2179	7	238.938	209.009	0.874742	NA
sp|Q96JM3|CHAP1_HUMAN	CHAMP1	CHAP1_HUMAN Chromosome alignment-maintaining phosphoprotein 1	322	3	154.249	134.934	0.87478	NA
tr|E9PSI1|E9PSI1_HUMAN	TM9SF1	E9PSI1_HUMAN Transmembrane 9 superfamily member 1	205	6	229.129	200.479	0.874961	NA
sp|P57678|GEMI4_HUMAN	GEMIN4	GEMI4_HUMAN Gem-associated protein 4	1168	2	109.969	96.2354	0.875114	NA
sp|Q9BY32|ITPA_HUMAN	ITPA	ITPA_HUMAN Inosine triphosphate pyrophosphatase	4092	3	37.339	32.677	0.875144	NA
sp|O43719|HTSF1_HUMAN	HTATSF1	HTSF1_HUMAN HIV Tat-specific factor 1	1643	18	729.707	638.939	0.87561	NA
sp|Q5T4S7-2|UBR4_HUMAN	UBR4	UBR4_HUMAN Isoform 2 of E3 ubiquitin-protein ligase UBR4	1279	6	135.751	118.874	0.875677	NA
sp|P35241-5|RADI_HUMAN	RDX	RADI_HUMAN Isoform 5 of Radixin	773	32	1647.55	1442.85	0.875755	NA
sp|Q6UW68|TM205_HUMAN	TMEM205	TM205_HUMAN Transmembrane protein 205	3866	5	209.072	183.153	0.876028	NA
sp|Q16531|DDB1_HUMAN	DDB1	DDB1_HUMAN DNA damage-binding protein 1	1517	17	869.899	762.144	0.876129	NA
sp|P46779|RL28_HUMAN	RPL28	RL28_HUMAN 60S ribosomal protein L28	1971	14	422.254	369.973	0.876186	NA
sp|Q96SB4|SRPK1_HUMAN	SRPK1	SRPK1_HUMAN SRSF protein kinase 1	688	2	21.6436	18.9654	0.876259	NA
sp|O95359|TACC2_HUMAN	TACC2	TACC2_HUMAN Transforming acidic coiled-coil-containing protein 2	187	2	32.9	28.8437	0.876708	NA
sp|O75347|TBCA_HUMAN	TBCA	TBCA_HUMAN Tubulin-specific chaperone A	617	5	285.025	249.908	0.876793	NA
sp|Q14764|MVP_HUMAN	MVP	MVP_HUMAN Major vault protein	1466	9	299.993	263.079	0.87695	NA
sp|P17612|KAPCA_HUMAN	PRKACA	KAPCA_HUMAN cAMP-dependent protein kinase catalytic subunit alpha	3488	3	92.6598	81.2622	0.876995	NA
sp|O96005|CLPT1_HUMAN	CLPTM1	CLPT1_HUMAN Cleft lip and palate transmembrane protein 1	3910	7	226.535	198.71	0.877171	NA
sp|Q8IYS1|P20D2_HUMAN	PM20D2	P20D2_HUMAN Peptidase M20 domain-containing protein 2	28	2	127.534	111.884	0.877288	NA
sp|Q9H0H5|RGAP1_HUMAN	RACGAP1	RGAP1_HUMAN Rac GTPase-activating protein 1	3883	1	20.1991	17.7214	0.877336	NA
sp|Q15437|SC23B_HUMAN	SEC23B	SC23B_HUMAN Protein transport protein Sec23B	1041	5	51.9994	45.6309	0.877527	NA
sp|P21964|COMT_HUMAN	COMT	COMT_HUMAN Catechol O-methyltransferase	3552	6	155.709	136.695	0.877888	NA
sp|P23284|PPIB_HUMAN	PPIB	PPIB_HUMAN Peptidyl-prolyl cis-trans isomerase B	2529	19	753.222	661.482	0.878203	NA
sp|P55786|PSA_HUMAN	NPEPPS	PSA_HUMAN Puromycin-sensitive aminopeptidase	799	15	573.93	504.082	0.878299	NA
sp|Q00796|DHSO_HUMAN	SORD	DHSO_HUMAN Sorbitol dehydrogenase	1545	2	144.003	126.532	0.878676	NA
sp|O60925|PFD1_HUMAN	PFDN1	PFD1_HUMAN Prefoldin subunit 1	865	2	45.791	40.2397	0.878769	NA
sp|O75381|PEX14_HUMAN	PEX14	PEX14_HUMAN Peroxisomal membrane protein PEX14	1988	4	115.045	101.118	0.878943	NA
sp|O43447|PPIH_HUMAN	PPIH	PPIH_HUMAN Peptidyl-prolyl cis-trans isomerase H	2593	2	255.508	224.6	0.879033	NA
sp|O00299|CLIC1_HUMAN	CLIC1	CLIC1_HUMAN Chloride intracellular channel protein 1	3797	7	393.271	345.759	0.879188	NA
sp|P22830-2|HEMH_HUMAN	FECH	HEMH_HUMAN Isoform 2 of Ferrochelatase, mitochondrial	754	3	23.3231	20.507	0.879257	NA
sp|Q69YH5|CDCA2_HUMAN	CDCA2	CDCA2_HUMAN Cell division cycle-associated protein 2	2843	1	20.6047	18.118	0.879314	NA
sp|Q8WVM8|SCFD1_HUMAN	SCFD1	SCFD1_HUMAN Sec1 family domain-containing protein 1	3963	5	194.461	171.01	0.879405	NA
sp|P05388|RLA0_HUMAN	RPLP0	RLA0_HUMAN 60S acidic ribosomal protein P0	887	13	542.722	477.288	0.879434	NA
sp|Q8IWS0|PHF6_HUMAN	PHF6	PHF6_HUMAN PHD finger protein 6	658	9	256.782	225.832	0.87947	NA
sp|Q92614|MY18A_HUMAN	MYO18A	MY18A_HUMAN Unconventional myosin-XVIIIa	311	12	419.878	369.281	0.879496	NA
sp|Q6NZI2|PTRF_HUMAN	PTRF	PTRF_HUMAN Polymerase I and transcript release factor	1936	7	282.689	248.753	0.879953	NA
sp|Q13190|STX5_HUMAN	STX5	STX5_HUMAN Syntaxin-5	2750	4	86.0086	75.6959	0.880097	NA
sp|P55196-5|AFAD_HUMAN	MLLT4	AFAD_HUMAN Isoform 5 of Afadin	110	10	275.705	242.71	0.880325	NA
sp|O75223|GGCT_HUMAN	GGCT	GGCT_HUMAN Gamma-glutamylcyclotransferase	1119	3	116.509	102.583	0.880473	NA
sp|Q96J02|ITCH_HUMAN	ITCH	ITCH_HUMAN E3 ubiquitin-protein ligase Itchy homolog	3635	5	112.478	99.0502	0.880618	NA
sp|P46776|RL27A_HUMAN	RPL27A	RL27A_HUMAN 60S ribosomal protein L27a	4167	8	669.299	589.408	0.880635	NA
sp|P02787|TRFE_HUMAN	TF	TRFE_HUMAN Serotransferrin	4329	1	75.1156	66.1679	0.880881	NA
sp|Q9UBQ7|GRHPR_HUMAN	GRHPR	GRHPR_HUMAN Glyoxylate reductase/hydroxypyruvate reductase	67	7	153.984	135.665	0.881033	NA
sp|P48729-2|KC1A_HUMAN	CSNK1A1	KC1A_HUMAN Isoform 2 of Casein kinase I isoform alpha	660	7	444.553	391.721	0.881157	NA
sp|P55735|SEC13_HUMAN	SEC13	SEC13_HUMAN Protein SEC13 homolog	3097	4	58.7622	51.7906	0.881359	NA
sp|O95219|SNX4_HUMAN	SNX4	SNX4_HUMAN Sorting nexin-4	1430	2	20.6263	18.1847	0.881627	NA
sp|P30533|AMRP_HUMAN	LRPAP1	AMRP_HUMAN Alpha-2-macroglobulin receptor-associated protein	3278	7	285.653	251.849	0.881661	NA
sp|Q13243|SRSF5_HUMAN	SRSF5	SRSF5_HUMAN Serine/arginine-rich splicing factor 5	1298	5	489.918	432.073	0.881929	NA
sp|P13010|XRCC5_HUMAN	XRCC5	XRCC5_HUMAN X-ray repair cross-complementing protein 5	1609	14	446.034	393.428	0.882058	NA
sp|Q95604|1C17_HUMAN	HLA-C	1C17_HUMAN HLA class I histocompatibility antigen, Cw-17 alpha chain	1700	4	314.934	277.812	0.882128	NA
sp|P13639|EF2_HUMAN	EEF2	EF2_HUMAN Elongation factor 2	946	41	2533.3	2235.42	0.882414	NA
sp|P23229|ITA6_HUMAN	ITGA6	ITA6_HUMAN Integrin alpha-6	815	14	103.027	90.9233	0.882519	NA
sp|Q16637|SMN_HUMAN	SMN1	SMN_HUMAN Survival motor neuron protein	3483	1	59.6428	52.6361	0.882522	NA
sp|Q92541|RTF1_HUMAN	RTF1	RTF1_HUMAN RNA polymerase-associated protein RTF1 homolog	1504	3	54.556	48.148	0.882543	NA
sp|O94905|ERLN2_HUMAN	ERLIN2	ERLN2_HUMAN Erlin-2	475	6	139.316	123.006	0.882928	NA
sp|Q6PJT7|ZC3HE_HUMAN	ZC3H14	ZC3HE_HUMAN Zinc finger CCCH domain-containing protein 14	4277	5	192.151	169.673	0.883019	NA
sp|Q15003|CND2_HUMAN	NCAPH	CND2_HUMAN Condensin complex subunit 2	1660	8	201.148	177.634	0.883101	NA
sp|O75190|DNJB6_HUMAN	DNAJB6	DNJB6_HUMAN DnaJ homolog subfamily B member 6	4220	1	28.7888	25.4322	0.883406	NA
tr|U3KQP1|U3KQP1_HUMAN	ASNSD1	U3KQP1_HUMAN Asparagine synthetase domain-containing protein 1 (Fragment)	4230	2	65.321	57.7103	0.883488	NA
sp|O60256|KPRB_HUMAN	PRPSAP2	KPRB_HUMAN Phosphoribosyl pyrophosphate synthase-associated protein 2	977	1	64.1301	56.6694	0.883663	NA
sp|P43487|RANG_HUMAN	RANBP1	RANG_HUMAN Ran-specific GTPase-activating protein	2146	5	95.3235	84.2363	0.883689	NA
sp|Q6ZNB6|NFXL1_HUMAN	NFXL1	NFXL1_HUMAN NF-X1-type zinc finger protein NFXL1	992	3	37.0047	32.709	0.883915	NA
sp|Q9H4L5|OSBL3_HUMAN	OSBPL3	OSBL3_HUMAN Oxysterol-binding protein-related protein 3	1509	4	30.6397	27.0915	0.884196	NA
sp|Q9H6R4|NOL6_HUMAN	NOL6	NOL6_HUMAN Nucleolar protein 6	1764	3	51.65	45.6768	0.884352	NA
sp|Q13439-5|GOGA4_HUMAN	GOLGA4	GOGA4_HUMAN Isoform 5 of Golgin subfamily A member 4	132	7	89.7435	79.3988	0.88473	NA
sp|Q8N122|RPTOR_HUMAN	RPTOR	RPTOR_HUMAN Regulatory-associated protein of mTOR	1339	2	58.2068	51.499	0.884759	NA
sp|P05187|PPB1_HUMAN	ALPP	PPB1_HUMAN Alkaline phosphatase, placental type	2545	4	52.6807	46.6174	0.884905	NA
sp|Q96PU5|NED4L_HUMAN	NEDD4L	NED4L_HUMAN E3 ubiquitin-protein ligase NEDD4-like	2521	1	56.6328	50.1303	0.885181	NA
sp|Q15417|CNN3_HUMAN	CNN3	CNN3_HUMAN Calponin-3	1000	10	472.661	418.478	0.885366	NA
sp|Q13148|TADBP_HUMAN	TARDBP	TADBP_HUMAN TAR DNA-binding protein 43	2341	5	380.636	337.003	0.885368	NA
sp|O75915|PRAF3_HUMAN	ARL6IP5	PRAF3_HUMAN PRA1 family protein 3	2136	3	195.959	173.501	0.885394	NA
sp|Q8N4H5-2|TOM5_HUMAN	TOMM5	TOM5_HUMAN Isoform 2 of Mitochondrial import receptor subunit TOM5 homolog	4100	3	228.032	201.919	0.885485	NA
sp|Q2TAA2|IAH1_HUMAN	IAH1	IAH1_HUMAN Isoamyl acetate-hydrolyzing esterase 1 homolog	2894	3	200.728	177.825	0.8859	NA
sp|Q86T03-2|TM55B_HUMAN	TMEM55B	TM55B_HUMAN Isoform 2 of Type 1 phosphatidylinositol 4,5-bisphosphate 4-phosphatase	2241	3	114.517	101.514	0.886454	NA
sp|Q9UJU6-3|DBNL_HUMAN	DBNL	DBNL_HUMAN Isoform 3 of Drebrin-like protein	633	5	57.8885	51.3219	0.886565	NA
sp|P84085|ARF5_HUMAN	ARF5	ARF5_HUMAN ADP-ribosylation factor 5	4073	3	40.0019	35.4698	0.886703	NA
sp|O75116|ROCK2_HUMAN	ROCK2	ROCK2_HUMAN Rho-associated protein kinase 2	569	7	48.0614	42.6384	0.887165	NA
sp|Q96BP3|PPWD1_HUMAN	PPWD1	PPWD1_HUMAN Peptidylprolyl isomerase domain and WD repeat-containing protein 1	2912	7	96.8462	85.973	0.887727	NA
sp|Q9Y320|TMX2_HUMAN	TMX2	TMX2_HUMAN Thioredoxin-related transmembrane protein 2	911	4	96.3608	85.5619	0.887933	NA
sp|O43776|SYNC_HUMAN	NARS	SYNC_HUMAN Asparagine--tRNA ligase, cytoplasmic	1428	4	136.397	121.136	0.888113	NA
sp|P40926|MDHM_HUMAN	MDH2	MDHM_HUMAN Malate dehydrogenase, mitochondrial	886	22	1239.46	1100.79	0.888121	NA
sp|P55060|XPO2_HUMAN	CSE1L	XPO2_HUMAN Exportin-2	59	28	1065.91	946.903	0.888352	NA
sp|Q06481|APLP2_HUMAN	APLP2	APLP2_HUMAN Amyloid-like protein 2	550	10	625.579	555.776	0.888419	NA
sp|Q14C86-6|GAPD1_HUMAN	GAPVD1	GAPD1_HUMAN Isoform 6 of GTPase-activating protein and VPS9 domain-containing protein 1	1702	3	46.7374	41.532	0.888625	NA
sp|P27824|CALX_HUMAN	CANX	CALX_HUMAN Calnexin	223	24	931.523	827.809	0.888662	NA
sp|P26196|DDX6_HUMAN	DDX6	DDX6_HUMAN Probable ATP-dependent RNA helicase DDX6	2790	8	466.491	414.636	0.88884	NA
sp|Q14108|SCRB2_HUMAN	SCARB2	SCRB2_HUMAN Lysosome membrane protein 2	2025	5	139.34	123.861	0.888912	NA
sp|Q8WYA6|CTBL1_HUMAN	CTNNBL1	CTBL1_HUMAN Beta-catenin-like protein 1	2553	7	320.143	284.59	0.888947	NA
sp|P61106|RAB14_HUMAN	RAB14	RAB14_HUMAN Ras-related protein Rab-14	3092	3	78.4425	69.7353	0.888999	NA
sp|Q9Y4W6|AFG32_HUMAN	AFG3L2	AFG32_HUMAN AFG3-like protein 2	2542	12	662.215	588.825	0.889175	NA
sp|Q8IWA0|WDR75_HUMAN	WDR75	WDR75_HUMAN WD repeat-containing protein 75	1512	2	56.2826	50.0587	0.889417	NA
sp|Q9UKG1|DP13A_HUMAN	APPL1	DP13A_HUMAN DCC-interacting protein 13-alpha	4622	2	28.7441	25.5751	0.889751	NA
sp|Q92973|TNPO1_HUMAN	TNPO1	TNPO1_HUMAN Transportin-1	1053	3	120.748	107.436	0.889754	NA
sp|Q8IUH4|ZDH13_HUMAN	ZDHHC13	ZDH13_HUMAN Palmitoyltransferase ZDHHC13	3663	1	177.145	157.628	0.889825	NA
sp|P29966|MARCS_HUMAN	MARCKS	MARCS_HUMAN Myristoylated alanine-rich C-kinase substrate	103	8	374.168	333.097	0.890234	NA
sp|O75643|U520_HUMAN	SNRNP200	U520_HUMAN U5 small nuclear ribonucleoprotein 200 kDa helicase	225	29	1404.78	1250.66	0.890289	NA
sp|Q6RW13|ATRAP_HUMAN	AGTRAP	ATRAP_HUMAN Type-1 angiotensin II receptor-associated protein	3807	1	27.1044	24.1316	0.89032	NA
sp|P52209|6PGD_HUMAN	PGD	6PGD_HUMAN 6-phosphogluconate dehydrogenase, decarboxylating	999	9	256.868	228.712	0.890387	NA
sp|Q9H6Y2|WDR55_HUMAN	WDR55	WDR55_HUMAN WD repeat-containing protein 55	2012	2	21.2108	18.8898	0.890575	NA
sp|Q15022|SUZ12_HUMAN	SUZ12	SUZ12_HUMAN Polycomb protein SUZ12	1338	3	56.8282	50.6157	0.890679	NA
sp|Q9NUQ9|FA49B_HUMAN	FAM49B	FA49B_HUMAN Protein FAM49B	2138	4	285.301	254.171	0.890887	NA
sp|P26639-2|SYTC_HUMAN	TARS	SYTC_HUMAN Isoform 2 of Threonine--tRNA ligase, cytoplasmic	551	19	871.304	776.235	0.890889	NA
sp|Q9Y3A6|TMED5_HUMAN	TMED5	TMED5_HUMAN Transmembrane emp24 domain-containing protein 5	3045	3	55.6171	49.5575	0.891048	NA
sp|Q96EU6|RRP36_HUMAN	RRP36	RRP36_HUMAN Ribosomal RNA processing protein 36 homolog	4526	1	75.5157	67.2916	0.891094	NA
sp|Q9HA64|KT3K_HUMAN	FN3KRP	KT3K_HUMAN Ketosamine-3-kinase	3293	1	29.2752	26.0919	0.891263	NA
sp|Q9P2K3-3|RCOR3_HUMAN	RCOR3	RCOR3_HUMAN Isoform 3 of REST corepressor 3	4192	3	115.767	103.18	0.891273	NA
sp|Q8NBS9|TXND5_HUMAN	TXNDC5	TXND5_HUMAN Thioredoxin domain-containing protein 5	2693	11	344.509	307.056	0.891286	NA
sp|O94826|TOM70_HUMAN	TOMM70A	TOM70_HUMAN Mitochondrial import receptor subunit TOM70	19	13	346.641	308.967	0.891317	NA
sp|O95639|CPSF4_HUMAN	CPSF4	CPSF4_HUMAN Cleavage and polyadenylation specificity factor subunit 4	3048	2	45.0648	40.1684	0.891348	NA
sp|O43865|SAHH2_HUMAN	AHCYL1	SAHH2_HUMAN Putative adenosylhomocysteinase 2	948	4	103.501	92.2846	0.89163	NA
sp|P48047|ATPO_HUMAN	ATP5O	ATPO_HUMAN ATP synthase subunit O, mitochondrial	4507	10	250.541	223.392	0.891638	NA
sp|Q13601|KRR1_HUMAN	KRR1	KRR1_HUMAN KRR1 small subunit processome component homolog	3053	5	162.498	144.912	0.891777	NA
sp|Q9UJW0-3|DCTN4_HUMAN	DCTN4	DCTN4_HUMAN Isoform 3 of Dynactin subunit 4	2180	3	41.6511	37.1451	0.891816	NA
tr|E7EN19|E7EN19_HUMAN	MAP4K4	E7EN19_HUMAN Mitogen-activated protein kinase kinase kinase kinase 4	337	2	102.405	91.3339	0.891889	NA
sp|Q9H4A5|GLP3L_HUMAN	GOLPH3L	GLP3L_HUMAN Golgi phosphoprotein 3-like	3189	1	38.6648	34.4863	0.89193	NA
sp|Q86TB9|PATL1_HUMAN	PATL1	PATL1_HUMAN Protein PAT1 homolog 1	4088	1	43.8393	39.1038	0.89198	NA
sp|Q6P1N0|C2D1A_HUMAN	CC2D1A	C2D1A_HUMAN Coiled-coil and C2 domain-containing protein 1A	1787	2	71.0396	63.3689	0.892022	NA
sp|Q9UBE0|SAE1_HUMAN	SAE1	SAE1_HUMAN SUMO-activating enzyme subunit 1	1239	9	443.158	395.362	0.892147	NA
sp|P0CW22|RS17L_HUMAN	RPS17L	RS17L_HUMAN 40S ribosomal protein S17-like	4076	9	841.267	750.546	0.892161	NA
sp|P51572-2|BAP31_HUMAN	BCAP31	BAP31_HUMAN Isoform 2 of B-cell receptor-associated protein 31	720	18	824.382	736.031	0.892828	NA
sp|Q14966|ZN638_HUMAN	ZNF638	ZN638_HUMAN Zinc finger protein 638	2034	2	115.767	103.362	0.892845	NA
sp|Q9UM54-6|MYO6_HUMAN	MYO6	MYO6_HUMAN Isoform 6 of Unconventional myosin-VI	1008	11	535.27	478.08	0.893157	NA
sp|O15118|NPC1_HUMAN	NPC1	NPC1_HUMAN Niemann-Pick C1 protein	1362	6	173.027	154.549	0.893207	NA
sp|Q68CZ2|TENS3_HUMAN	TNS3	TENS3_HUMAN Tensin-3	907	3	33.283	29.7303	0.893258	NA
sp|O75821|EIF3G_HUMAN	EIF3G	EIF3G_HUMAN Eukaryotic translation initiation factor 3 subunit G	490	11	393.499	351.526	0.893334	NA
sp|Q9NQW6|ANLN_HUMAN	ANLN	ANLN_HUMAN Actin-binding protein anillin	1488	11	301.913	269.747	0.893459	NA
sp|P11441|UBL4A_HUMAN	UBL4A	UBL4A_HUMAN Ubiquitin-like protein 4A	3051	6	192.762	172.247	0.893573	NA
sp|Q9P0M9|RM27_HUMAN	MRPL27	RM27_HUMAN 39S ribosomal protein L27, mitochondrial	3557	3	65.7057	58.7231	0.893729	NA
sp|O60841|IF2P_HUMAN	EIF5B	IF2P_HUMAN Eukaryotic translation initiation factor 5B	2869	18	419.96	375.453	0.894021	NA
sp|Q13509|TBB3_HUMAN	TUBB3	TBB3_HUMAN Tubulin beta-3 chain	253	25	855.844	765.555	0.894503	NA
sp|P27694|RFA1_HUMAN	RPA1	RFA1_HUMAN Replication protein A 70 kDa DNA-binding subunit	175	7	563.532	504.152	0.894629	NA
sp|P55209|NP1L1_HUMAN	NAP1L1	NP1L1_HUMAN Nucleosome assembly protein 1-like 1	46	5	145.729	130.398	0.894798	NA
sp|O43765|SGTA_HUMAN	SGTA	SGTA_HUMAN Small glutamine-rich tetratricopeptide repeat-containing protein alpha	1096	4	100.089	89.6031	0.895234	NA
sp|Q12802-2|AKP13_HUMAN	AKAP13	AKP13_HUMAN Isoform 2 of A-kinase anchor protein 13	3805	1	86.6158	77.545	0.895275	NA
sp|Q96GC9|VMP1_HUMAN	VMP1	VMP1_HUMAN Vacuole membrane protein 1	3195	2	95.9836	85.9396	0.895357	NA
sp|Q14204|DYHC1_HUMAN	DYNC1H1	DYHC1_HUMAN Cytoplasmic dynein 1 heavy chain 1	360	81	3088.62	2767.4	0.895999	NA
sp|P18206|VINC_HUMAN	VCL	VINC_HUMAN Vinculin	261	32	1908.36	1710.27	0.896199	NA
sp|Q9HB90|RRAGC_HUMAN	RRAGC	RRAGC_HUMAN Ras-related GTP-binding protein C	1136	3	110.899	99.3941	0.896258	NA
sp|P41091|IF2G_HUMAN	EIF2S3	IF2G_HUMAN Eukaryotic translation initiation factor 2 subunit 3	1184	13	706.71	633.429	0.896307	NA
sp|P46199|IF2M_HUMAN	MTIF2	IF2M_HUMAN Translation initiation factor IF-2, mitochondrial	2426	1	20.64	18.5094	0.896773	NA
sp|O75787|RENR_HUMAN	ATP6AP2	RENR_HUMAN Renin receptor	4691	1	35.6941	32.0174	0.896994	NA
sp|P21283|VATC1_HUMAN	ATP6V1C1	VATC1_HUMAN V-type proton ATPase subunit C 1	1832	6	292.518	262.392	0.897011	NA
sp|Q96AC1-3|FERM2_HUMAN	FERMT2	FERM2_HUMAN Isoform 3 of Fermitin family homolog 2	2103	4	69.1866	62.0764	0.897232	NA
sp|Q9UNH7|SNX6_HUMAN	SNX6	SNX6_HUMAN Sorting nexin-6	1380	8	542.465	486.818	0.897418	NA
sp|Q05048|CSTF1_HUMAN	CSTF1	CSTF1_HUMAN Cleavage stimulation factor subunit 1	1047	2	22.8853	20.5407	0.89755	NA
sp|P30825|CTR1_HUMAN	SLC7A1	CTR1_HUMAN High affinity cationic amino acid transporter 1	4067	1	25.889	23.2368	0.897555	NA
sp|O00233|PSMD9_HUMAN	PSMD9	PSMD9_HUMAN 26S proteasome non-ATPase regulatory subunit 9	1626	4	204.519	183.604	0.897736	NA
sp|P37837|TALDO_HUMAN	TALDO1	TALDO_HUMAN Transaldolase	293	18	1635.62	1468.49	0.897819	NA
sp|Q8NFQ8|TOIP2_HUMAN	TOR1AIP2	TOIP2_HUMAN Torsin-1A-interacting protein 2	385	4	167.999	150.879	0.898095	NA
sp|P40123|CAP2_HUMAN	CAP2	CAP2_HUMAN Adenylyl cyclase-associated protein 2	881	7	286.035	256.964	0.898366	NA
sp|O95758-4|PTBP3_HUMAN	PTBP3	PTBP3_HUMAN Isoform 4 of Polypyrimidine tract-binding protein 3	2537	5	97.572	87.6955	0.898777	NA
sp|Q9UNS2|CSN3_HUMAN	COPS3	CSN3_HUMAN COP9 signalosome complex subunit 3	1534	3	108.761	97.7827	0.89906	NA
sp|P62269|RS18_HUMAN	RPS18	RS18_HUMAN 40S ribosomal protein S18	917	9	485.742	436.787	0.899216	NA
sp|P04818|TYSY_HUMAN	TYMS	TYSY_HUMAN Thymidylate synthase	2397	2	51.9667	46.735	0.899326	NA
sp|Q9UBV8|PEF1_HUMAN	PEF1	PEF1_HUMAN Peflin	2871	2	38.5529	34.6933	0.899888	NA
sp|P31153|METK2_HUMAN	MAT2A	METK2_HUMAN S-adenosylmethionine synthase isoform type-2	367	11	617.454	555.767	0.900095	NA
sp|P55854|SUMO3_HUMAN	SUMO3	SUMO3_HUMAN Small ubiquitin-related modifier 3	4777	6	323.624	291.361	0.900307	NA
sp|P82663|RT25_HUMAN	MRPS25	RT25_HUMAN 28S ribosomal protein S25, mitochondrial	3046	3	175.247	157.786	0.900363	NA
sp|Q9P2B2|FPRP_HUMAN	PTGFRN	FPRP_HUMAN Prostaglandin F2 receptor negative regulator	492	6	205.98	185.488	0.900515	NA
sp|Q14203|DCTN1_HUMAN	DCTN1	DCTN1_HUMAN Dynactin subunit 1	755	13	329.261	296.575	0.900729	NA
sp|P23526|SAHH_HUMAN	AHCY	SAHH_HUMAN Adenosylhomocysteinase	948	11	319.411	287.728	0.900808	NA
sp|Q13185|CBX3_HUMAN	CBX3	CBX3_HUMAN Chromobox protein homolog 3	2309	5	165.003	148.659	0.900947	NA
sp|O60502|NCOAT_HUMAN	MGEA5	NCOAT_HUMAN Bifunctional protein NCOAT	1619	4	308.873	278.367	0.901234	NA
sp|P78362-2|SRPK2_HUMAN	SRPK2	SRPK2_HUMAN Isoform 2 of SRSF protein kinase 2	688	3	148.727	134.047	0.901296	NA
sp|P22307|NLTP_HUMAN	SCP2	NLTP_HUMAN Non-specific lipid-transfer protein	3031	9	207.388	186.922	0.901315	NA
sp|Q9Y617|SERC_HUMAN	PSAT1	SERC_HUMAN Phosphoserine aminotransferase	1873	2	47.9735	43.2448	0.901431	NA
sp|Q15436|SC23A_HUMAN	SEC23A	SC23A_HUMAN Protein transport protein Sec23A	1041	4	139.209	125.5	0.901522	NA
sp|P36507|MP2K2_HUMAN	MAP2K2	MP2K2_HUMAN Dual specificity mitogen-activated protein kinase kinase 2	2914	6	397.053	357.959	0.90154	NA
sp|Q99543|DNJC2_HUMAN	DNAJC2	DNJC2_HUMAN DnaJ homolog subfamily C member 2	159	2	214.119	193.07	0.901695	NA
sp|Q9BXJ9|NAA15_HUMAN	NAA15	NAA15_HUMAN N-alpha-acetyltransferase 15, NatA auxiliary subunit	1392	12	440.545	397.321	0.901885	NA
sp|P50502|F10A1_HUMAN	ST13	F10A1_HUMAN Hsc70-interacting protein	1111	8	192.432	173.564	0.90195	NA
sp|Q9NXC5|MIO_HUMAN	MIOS	MIO_HUMAN WD repeat-containing protein mio	2599	3	83.3583	75.2092	0.90224	NA
sp|P00374|DYR_HUMAN	DHFR	DYR_HUMAN Dihydrofolate reductase	3309	4	43.9712	39.6728	0.902245	NA
sp|Q01167|FOXK2_HUMAN	FOXK2	FOXK2_HUMAN Forkhead box protein K2	3082	1	60.3056	54.4116	0.902264	NA
sp|Q9H7Z7|PGES2_HUMAN	PTGES2	PGES2_HUMAN Prostaglandin E synthase 2	3026	5	118.658	107.069	0.902333	NA
sp|Q9P2J5|SYLC_HUMAN	LARS	SYLC_HUMAN Leucine--tRNA ligase, cytoplasmic	1597	9	343.068	309.576	0.902375	NA
sp|Q9ULZ3|ASC_HUMAN	PYCARD	ASC_HUMAN Apoptosis-associated speck-like protein containing a CARD	2729	1	42.0101	37.9284	0.90284	NA
sp|Q14444|CAPR1_HUMAN	CAPRIN1	CAPR1_HUMAN Caprin-1	2598	9	321.712	290.461	0.90286	NA
sp|Q9H0P0|5NT3A_HUMAN	NT5C3A	5NT3A_HUMAN Cytosolic 5'-nucleotidase 3A	2312	5	334.608	302.183	0.903096	NA
sp|P25786-2|PSA1_HUMAN	PSMA1	PSA1_HUMAN Isoform Long of Proteasome subunit alpha type-1	1570	10	534.098	482.605	0.903589	NA
sp|O15143|ARC1B_HUMAN	ARPC1B	ARC1B_HUMAN Actin-related protein 2/3 complex subunit 1B	3199	6	233.046	210.61	0.903727	NA
sp|O75582|KS6A5_HUMAN	RPS6KA5	KS6A5_HUMAN Ribosomal protein S6 kinase alpha-5	3137	1	37.747	34.1139	0.903751	NA
sp|O95298|NDUC2_HUMAN	NDUFC2	NDUC2_HUMAN NADH dehydrogenase [ubiquinone] 1 subunit C2	2838	2	239.788	216.723	0.903811	NA
sp|O15347|HMGB3_HUMAN	HMGB3	HMGB3_HUMAN High mobility group protein B3	4271	6	249.558	225.613	0.90405	NA
sp|P35251|RFC1_HUMAN	RFC1	RFC1_HUMAN Replication factor C subunit 1	88	4	55.6534	50.316	0.904096	NA
sp|Q8IV08|PLD3_HUMAN	PLD3	PLD3_HUMAN Phospholipase D3	2947	3	42.9864	38.8672	0.904174	NA
sp|Q9BQ52|RNZ2_HUMAN	ELAC2	RNZ2_HUMAN Zinc phosphodiesterase ELAC protein 2	1341	2	44.8431	40.5536	0.904344	NA
sp|Q6DD88|ATLA3_HUMAN	ATL3	ATLA3_HUMAN Atlastin-3	1278	5	64.0678	57.9423	0.90439	NA
sp|P63220|RS21_HUMAN	RPS21	RS21_HUMAN 40S ribosomal protein S21	2600	3	195.457	176.827	0.904685	NA
sp|P78527|PRKDC_HUMAN	PRKDC	PRKDC_HUMAN DNA-dependent protein kinase catalytic subunit	1180	84	3595.36	3253.32	0.904866	NA
sp|P49257|LMAN1_HUMAN	LMAN1	LMAN1_HUMAN Protein ERGIC-53	2615	10	287.368	260.034	0.904882	NA
sp|O43617|TPPC3_HUMAN	TRAPPC3	TPPC3_HUMAN Trafficking protein particle complex subunit 3	2956	4	274.071	248.021	0.904952	NA
sp|P42224|STAT1_HUMAN	STAT1	STAT1_HUMAN Signal transducer and activator of transcription 1-alpha/beta	1408	6	369.316	334.362	0.905355	NA
sp|P27695|APEX1_HUMAN	APEX1	APEX1_HUMAN DNA-(apurinic or apyrimidinic site) lyase	2975	11	312.925	283.344	0.905469	NA
sp|Q86U44|MTA70_HUMAN	METTL3	MTA70_HUMAN N6-adenosine-methyltransferase 70 kDa subunit	1804	4	313.064	283.497	0.905556	NA
sp|P46459|NSF_HUMAN	NSF	NSF_HUMAN Vesicle-fusing ATPase	314	12	353.547	320.173	0.905602	NA
sp|Q9Y3A3|PHOCN_HUMAN	MOB4	PHOCN_HUMAN MOB-like protein phocein	2549	5	67.073	60.7713	0.906047	NA
sp|O75436|VP26A_HUMAN	VPS26A	VP26A_HUMAN Vacuolar protein sorting-associated protein 26A	3238	6	341.393	309.343	0.90612	NA
sp|Q9BTE7|DCNL5_HUMAN	DCUN1D5	DCNL5_HUMAN DCN1-like protein 5	3897	1	122.694	111.187	0.906214	NA
sp|P78371|TCPB_HUMAN	CCT2	TCPB_HUMAN T-complex protein 1 subunit beta	193	30	1456.5	1320.19	0.906413	NA
sp|Q06210|GFPT1_HUMAN	GFPT1	GFPT1_HUMAN Glutamine--fructose-6-phosphate aminotransferase [isomerizing] 1	1293	10	289.142	262.088	0.906434	NA
sp|Q9Y2Z0|SUGT1_HUMAN	SUGT1	SUGT1_HUMAN Suppressor of G2 allele of SKP1 homolog	1333	8	122.839	111.358	0.906536	NA
sp|P62750|RL23A_HUMAN	RPL23A	RL23A_HUMAN 60S ribosomal protein L23a	3014	12	626.784	568.24	0.906596	NA
sp|Q15388|TOM20_HUMAN	TOMM20	TOM20_HUMAN Mitochondrial import receptor subunit TOM20 homolog	4226	3	95.9299	87.0271	0.907195	NA
sp|P54709|AT1B3_HUMAN	ATP1B3	AT1B3_HUMAN Sodium/potassium-transporting ATPase subunit beta-3	3550	5	133.867	121.494	0.907572	NA
sp|Q9H2W6|RM46_HUMAN	MRPL46	RM46_HUMAN 39S ribosomal protein L46, mitochondrial	1412	2	114.067	103.528	0.907607	NA
sp|Q7Z406-2|MYH14_HUMAN	MYH14	MYH14_HUMAN Isoform 2 of Myosin-14	502	22	595.154	540.183	0.907636	NA
sp|P52657|T2AG_HUMAN	GTF2A2	T2AG_HUMAN Transcription initiation factor IIA subunit 2	1158	2	77.017	69.9077	0.907692	NA
sp|P23634|AT2B4_HUMAN	ATP2B4	AT2B4_HUMAN Plasma membrane calcium-transporting ATPase 4	2395	5	167.648	152.175	0.907705	NA
sp|Q9H0D6|XRN2_HUMAN	XRN2	XRN2_HUMAN 5'-3' exoribonuclease 2	221	9	360.363	327.249	0.908109	NA
sp|O75208|COQ9_HUMAN	COQ9	COQ9_HUMAN Ubiquinone biosynthesis protein COQ9, mitochondrial	4504	2	43.0193	39.0664	0.908113	NA
sp|Q16643-3|DREB_HUMAN	DBN1	DREB_HUMAN Isoform 3 of Drebrin	2860	9	134.255	121.969	0.908488	NA
sp|Q8N7H5|PAF1_HUMAN	PAF1	PAF1_HUMAN RNA polymerase II-associated factor 1 homolog	1029	3	44.3493	40.3008	0.908713	NA
sp|Q8WXF1|PSPC1_HUMAN	PSPC1	PSPC1_HUMAN Paraspeckle component 1	279	11	523.864	476.098	0.90882	NA
sp|Q08722|CD47_HUMAN	CD47	CD47_HUMAN Leukocyte surface antigen CD47	2032	3	117.76	107.027	0.908857	NA
sp|Q92616|GCN1L_HUMAN	GCN1L1	GCN1L_HUMAN Translational activator GCN1	591	22	883.679	803.225	0.908956	NA
sp|P10599|THIO_HUMAN	TXN	THIO_HUMAN Thioredoxin	4532	6	115.627	105.117	0.909104	NA
sp|P18124|RL7_HUMAN	RPL7	RL7_HUMAN 60S ribosomal protein L7	988	17	783.535	712.48	0.909315	NA
sp|P00966|ASSY_HUMAN	ASS1	ASSY_HUMAN Argininosuccinate synthase	1665	15	1326.74	1207.01	0.909756	NA
sp|O75400|PR40A_HUMAN	PRPF40A	PR40A_HUMAN Pre-mRNA-processing factor 40 homolog A	1324	12	464.95	423.022	0.909823	NA
sp|Q9UIQ6|LCAP_HUMAN	LNPEP	LCAP_HUMAN Leucyl-cystinyl aminopeptidase	3291	5	64.3515	58.5501	0.909848	NA
sp|P40306|PSB10_HUMAN	PSMB10	PSB10_HUMAN Proteasome subunit beta type-10	1978	2	90.2628	82.1688	0.910329	NA
sp|Q01105|SET_HUMAN	SET	SET_HUMAN Protein SET	3120	7	433.581	394.931	0.910859	NA
sp|O15344|TRI18_HUMAN	MID1	TRI18_HUMAN E3 ubiquitin-protein ligase Midline-1	4636	1	27.4888	25.0428	0.911018	NA
sp|P54577|SYYC_HUMAN	YARS	SYYC_HUMAN Tyrosine--tRNA ligase, cytoplasmic	1559	17	1072.92	977.504	0.911069	NA
sp|P52594-4|AGFG1_HUMAN	AGFG1	AGFG1_HUMAN Isoform 4 of Arf-GAP domain and FG repeat-containing protein 1	595	2	113.903	103.806	0.911354	NA
sp|P30042|ES1_HUMAN	C21orf33	ES1_HUMAN ES1 protein homolog, mitochondrial	3121	8	552.613	503.834	0.91173	NA
sp|Q93009|UBP7_HUMAN	USP7	UBP7_HUMAN Ubiquitin carboxyl-terminal hydrolase 7	2133	11	238.263	217.445	0.912626	NA
sp|O43819|SCO2_HUMAN	SCO2	SCO2_HUMAN Protein SCO2 homolog, mitochondrial	4412	1	43.99	40.1676	0.913108	NA
sp|P08670|VIME_HUMAN	VIM	VIME_HUMAN Vimentin	596	64	289.055	263.997	0.913311	NA
sp|Q96HY7|DHTK1_HUMAN	DHTKD1	DHTK1_HUMAN Probable 2-oxoglutarate dehydrogenase E1 component DHKTD1, mitochondrial	2605	5	151.644	138.511	0.913396	NA
sp|Q96EY7|PTCD3_HUMAN	PTCD3	PTCD3_HUMAN Pentatricopeptide repeat domain-containing protein 3, mitochondrial	942	5	198.03	180.892	0.913458	NA
sp|P19338|NUCL_HUMAN	NCL	NUCL_HUMAN Nucleolin	1329	29	1602.77	1464.5	0.913731	NA
sp|O00217|NDUS8_HUMAN	NDUFS8	NDUS8_HUMAN NADH dehydrogenase [ubiquinone] iron-sulfur protein 8, mitochondrial	3401	3	24.5669	22.4572	0.914124	NA
sp|Q5JRA6|MIA3_HUMAN	MIA3	MIA3_HUMAN Melanoma inhibitory activity protein 3	957	11	176.535	161.377	0.914136	NA
sp|Q8TBA6|GOGA5_HUMAN	GOLGA5	GOGA5_HUMAN Golgin subfamily A member 5	335	9	198.265	181.339	0.914629	NA
sp|Q16851|UGPA_HUMAN	UGP2	UGPA_HUMAN UTP--glucose-1-phosphate uridylyltransferase	1079	11	620.129	567.309	0.914824	NA
sp|P35659|DEK_HUMAN	DEK	DEK_HUMAN Protein DEK	3404	9	350.089	320.272	0.91483	NA
sp|P43686|PRS6B_HUMAN	PSMC4	PRS6B_HUMAN 26S protease regulatory subunit 6B	576	9	478.625	437.867	0.914844	NA
sp|O15067|PUR4_HUMAN	PFAS	PUR4_HUMAN Phosphoribosylformylglycinamidine synthase	463	5	117.605	107.683	0.915633	NA
sp|Q14320|FA50A_HUMAN	FAM50A	FA50A_HUMAN Protein FAM50A	1248	5	143.084	131.036	0.915798	NA
sp|O00429-2|DNM1L_HUMAN	DNM1L	DNM1L_HUMAN Isoform 4 of Dynamin-1-like protein	643	8	175.992	161.183	0.915854	NA
sp|Q7L8L6|FAKD5_HUMAN	FASTKD5	FAKD5_HUMAN FAST kinase domain-containing protein 5	1904	3	145.849	133.615	0.916119	NA
sp|P07305|H10_HUMAN	H1F0	H10_HUMAN Histone H1.0	3991	4	47.6135	43.6363	0.916469	NA
sp|O43639|NCK2_HUMAN	NCK2	NCK2_HUMAN Cytoplasmic protein NCK2	2844	2	73.9543	67.7808	0.916523	NA
sp|P16152|CBR1_HUMAN	CBR1	CBR1_HUMAN Carbonyl reductase [NADPH] 1	796	8	245.149	224.718	0.916659	NA
sp|Q13287|NMI_HUMAN	NMI	NMI_HUMAN N-myc-interactor	2663	2	69.8427	64.0233	0.916678	NA
sp|Q8N556-2|AFAP1_HUMAN	AFAP1	AFAP1_HUMAN Isoform 2 of Actin filament-associated protein 1	3414	2	21.2339	19.4652	0.916704	NA
sp|Q8WU90|ZC3HF_HUMAN	ZC3H15	ZC3HF_HUMAN Zinc finger CCCH domain-containing protein 15	1511	3	116.959	107.221	0.91674	NA
sp|O60437|PEPL_HUMAN	PPL	PEPL_HUMAN Periplakin	395	6	45.383	41.6201	0.917086	NA
sp|P00505|AATM_HUMAN	GOT2	AATM_HUMAN Aspartate aminotransferase, mitochondrial	1824	16	453.108	415.596	0.917212	NA
sp|P60174|TPIS_HUMAN	TPI1	TPIS_HUMAN Triosephosphate isomerase	2450	20	473.776	434.651	0.917419	NA
sp|P17900|SAP3_HUMAN	GM2A	SAP3_HUMAN Ganglioside GM2 activator	3183	1	60.2791	55.3016	0.917426	NA
sp|P32004|L1CAM_HUMAN	L1CAM	L1CAM_HUMAN Neural cell adhesion molecule L1	1762	3	30.4401	27.9269	0.917438	NA
sp|Q14008-3|CKAP5_HUMAN	CKAP5	CKAP5_HUMAN Isoform 3 of Cytoskeleton-associated protein 5	1983	7	172.382	158.155	0.917468	NA
sp|Q9NVI7-2|ATD3A_HUMAN	ATAD3A	ATD3A_HUMAN Isoform 2 of ATPase family AAA domain-containing protein 3A	669	3	55.9126	51.3145	0.917763	NA
sp|P00492|HPRT_HUMAN	HPRT1	HPRT_HUMAN Hypoxanthine-guanine phosphoribosyltransferase	3361	4	111.565	102.401	0.91786	NA
sp|P49736|MCM2_HUMAN	MCM2	MCM2_HUMAN DNA replication licensing factor MCM2	952	7	184.292	169.172	0.917956	NA
sp|Q01130|SRSF2_HUMAN	SRSF2	SRSF2_HUMAN Serine/arginine-rich splicing factor 2	2394	1	37.1767	34.1276	0.917984	NA
sp|Q9ULX6|AKP8L_HUMAN	AKAP8L	AKP8L_HUMAN A-kinase anchor protein 8-like	2820	5	109.871	100.86	0.917986	NA
sp|Q9NNW7|TRXR2_HUMAN	TXNRD2	TRXR2_HUMAN Thioredoxin reductase 2, mitochondrial	1022	4	97.6486	89.6891	0.918488	NA
sp|P49189|AL9A1_HUMAN	ALDH9A1	AL9A1_HUMAN 4-trimethylaminobutyraldehyde dehydrogenase	1589	9	285.985	262.738	0.918713	NA
sp|P00558|PGK1_HUMAN	PGK1	PGK1_HUMAN Phosphoglycerate kinase 1	381	32	1418.98	1303.67	0.918737	NA
sp|P30153|2AAA_HUMAN	PPP2R1A	2AAA_HUMAN Serine/threonine-protein phosphatase 2A 65 kDa regulatory subunit A alpha isoform	1185	8	502.454	461.644	0.918779	NA
sp|Q8TCT9|HM13_HUMAN	HM13	HM13_HUMAN Minor histocompatibility antigen H13	2806	4	42.9106	39.4548	0.919465	NA
sp|P54136|SYRC_HUMAN	RARS	SYRC_HUMAN Arginine--tRNA ligase, cytoplasmic	402	19	1086.72	999.389	0.919638	NA
sp|Q9BZI7|REN3B_HUMAN	UPF3B	REN3B_HUMAN Regulator of nonsense transcripts 3B	1855	4	188.379	173.273	0.919811	NA
sp|Q00610|CLH1_HUMAN	CLTC	CLH1_HUMAN Clathrin heavy chain 1	1059	47	1487.53	1368.53	0.920002	NA
sp|Q6ZRP7|QSOX2_HUMAN	QSOX2	QSOX2_HUMAN Sulfhydryl oxidase 2	801	4	31.2499	28.7513	0.920045	NA
sp|O43278|SPIT1_HUMAN	SPINT1	SPIT1_HUMAN Kunitz-type protease inhibitor 1	2134	5	121.129	111.469	0.92025	NA
sp|O43837|IDH3B_HUMAN	IDH3B	IDH3B_HUMAN Isocitrate dehydrogenase [NAD] subunit beta, mitochondrial	2777	4	67.4627	62.1103	0.920661	NA
sp|Q9H4G0-4|E41L1_HUMAN	EPB41L1	E41L1_HUMAN Isoform 4 of Band 4.1-like protein 1	1593	7	293.952	270.743	0.921045	NA
sp|O14745|NHRF1_HUMAN	SLC9A3R1	NHRF1_HUMAN Na(+)/H(+) exchange regulatory cofactor NHE-RF1	963	13	840.43	774.18	0.921171	NA
sp|Q02487|DSC2_HUMAN	DSC2	DSC2_HUMAN Desmocollin-2	2878	7	152.988	140.929	0.921177	NA
sp|O43390-2|HNRPR_HUMAN	HNRNPR	HNRPR_HUMAN Isoform 2 of Heterogeneous nuclear ribonucleoprotein R	518	21	883.986	814.428	0.921313	NA
sp|O43491|E41L2_HUMAN	EPB41L2	E41L2_HUMAN Band 4.1-like protein 2	1593	11	365.849	337.08	0.921364	NA
sp|Q16539|MK14_HUMAN	MAPK14	MK14_HUMAN Mitogen-activated protein kinase 14	2725	1	20.5727	18.96	0.92161	NA
sp|Q96ST2|IWS1_HUMAN	IWS1	IWS1_HUMAN Protein IWS1 homolog	1474	4	93.3938	86.0821	0.921711	NA
sp|O00515|LAD1_HUMAN	LAD1	LAD1_HUMAN Ladinin-1	3875	6	346.711	319.588	0.921771	NA
sp|P07355-2|ANXA2_HUMAN	ANXA2	ANXA2_HUMAN Isoform 2 of Annexin A2	618	39	1069.58	985.991	0.921849	NA
sp|Q04637-8|IF4G1_HUMAN	EIF4G1	IF4G1_HUMAN Isoform 8 of Eukaryotic translation initiation factor 4 gamma 1	2581	16	817.97	754.068	0.921877	NA
sp|Q8TF05|PP4R1_HUMAN	PPP4R1	PP4R1_HUMAN Serine/threonine-protein phosphatase 4 regulatory subunit 1	1796	1	69.1654	63.763	0.921892	NA
sp|Q9ULU4-7|PKCB1_HUMAN	ZMYND8	PKCB1_HUMAN Isoform 7 of Protein kinase C-binding protein 1	2145	2	72.399	66.7498	0.921971	NA
sp|Q9H8G2|CAAP1_HUMAN	CAAP1	CAAP1_HUMAN Caspase activity and apoptosis inhibitor 1	3385	1	92.3127	85.1242	0.922129	NA
sp|Q9HCG8|CWC22_HUMAN	CWC22	CWC22_HUMAN Pre-mRNA-splicing factor CWC22 homolog	3272	4	153.841	141.915	0.922478	NA
sp|Q92667|AKAP1_HUMAN	AKAP1	AKAP1_HUMAN A-kinase anchor protein 1, mitochondrial	556	1	21.8963	20.2013	0.92259	NA
sp|Q14938-3|NFIX_HUMAN	NFIX	NFIX_HUMAN Isoform 3 of Nuclear factor 1 X-type	294	1	30.7811	28.4028	0.922735	NA
sp|P37108|SRP14_HUMAN	SRP14	SRP14_HUMAN Signal recognition particle 14 kDa protein	1	6	236.726	218.481	0.922928	NA
sp|O15381|NVL_HUMAN	NVL	NVL_HUMAN Nuclear valosin-containing protein-like	3207	3	39.3493	36.3212	0.923046	NA
sp|O95168|NDUB4_HUMAN	NDUFB4	NDUB4_HUMAN NADH dehydrogenase [ubiquinone] 1 beta subcomplex subunit 4	3869	2	43.0891	39.7754	0.923097	NA
sp|O96013|PAK4_HUMAN	PAK4	PAK4_HUMAN Serine/threonine-protein kinase PAK 4	1923	2	25.9493	23.9545	0.923127	NA
sp|O15228|GNPAT_HUMAN	GNPAT	GNPAT_HUMAN Dihydroxyacetone phosphate acyltransferase	2339	6	177.77	164.152	0.923395	NA
sp|Q9GZL7|WDR12_HUMAN	WDR12	WDR12_HUMAN Ribosome biogenesis protein WDR12	1662	7	145.974	134.793	0.923404	NA
sp|Q96JB5|CK5P3_HUMAN	CDK5RAP3	CK5P3_HUMAN CDK5 regulatory subunit-associated protein 3	2320	3	177.786	164.179	0.923464	NA
sp|Q96S66|CLCC1_HUMAN	CLCC1	CLCC1_HUMAN Chloride channel CLIC-like protein 1	789	4	113.192	104.529	0.923466	NA
sp|O00625|PIR_HUMAN	PIR	PIR_HUMAN Pirin	4058	1	44.7675	41.3423	0.923489	NA
sp|Q9NW64|RBM22_HUMAN	RBM22	RBM22_HUMAN Pre-mRNA-splicing factor RBM22	1985	5	265.974	245.647	0.923575	NA
sp|O15254|ACOX3_HUMAN	ACOX3	ACOX3_HUMAN Peroxisomal acyl-coenzyme A oxidase 3	2980	3	95.505	88.2672	0.924215	NA
sp|Q06546|GABPA_HUMAN	GABPA	GABPA_HUMAN GA-binding protein alpha chain	2454	2	29.5674	27.3355	0.924515	NA
sp|Q06323-2|PSME1_HUMAN	PSME1	PSME1_HUMAN Isoform 2 of Proteasome activator complex subunit 1	1655	12	434.554	401.755	0.924523	NA
sp|Q99614|TTC1_HUMAN	TTC1	TTC1_HUMAN Tetratricopeptide repeat protein 1	1176	5	77.9939	72.1141	0.924612	NA
sp|P15880|RS2_HUMAN	RPS2	RS2_HUMAN 40S ribosomal protein S2	619	14	645.278	596.649	0.924639	NA
sp|Q96IJ6-2|GMPPA_HUMAN	GMPPA	GMPPA_HUMAN Isoform 2 of Mannose-1-phosphate guanyltransferase alpha	2068	2	155.848	144.106	0.924657	NA
sp|P15313|VATB1_HUMAN	ATP6V1B1	VATB1_HUMAN V-type proton ATPase subunit B, kidney isoform	1205	3	86.8142	80.2792	0.924724	NA
sp|P12956|XRCC6_HUMAN	XRCC6	XRCC6_HUMAN X-ray repair cross-complementing protein 6	1393	23	634.813	587.08	0.924808	NA
sp|Q07812-2|BAX_HUMAN	BAX	BAX_HUMAN Isoform Beta of Apoptosis regulator BAX	3810	4	151.338	139.964	0.924844	NA
sp|Q14690|RRP5_HUMAN	PDCD11	RRP5_HUMAN Protein RRP5 homolog	436	15	383.076	354.337	0.924978	NA
sp|Q9UNM6-2|PSD13_HUMAN	PSMD13	PSD13_HUMAN Isoform 2 of 26S proteasome non-ATPase regulatory subunit 13	1493	7	351.278	324.96	0.925079	NA
sp|P23588|IF4B_HUMAN	EIF4B	IF4B_HUMAN Eukaryotic translation initiation factor 4B	328	9	480.739	444.807	0.925257	NA
sp|Q15459|SF3A1_HUMAN	SF3A1	SF3A1_HUMAN Splicing factor 3A subunit 1	1733	16	731.658	677.118	0.925457	NA
[truncated: 1,927 more rows]
[truncated: 1 more columns]

## Sheet: 468 below threshold
sp|Q9H000|MKRN2_HUMAN	MKRN2	MKRN2_HUMAN Probable E3 ubiquitin-protein ligase makorin-2	4085	1	0.000350504	0	0	LOW
[truncated: 362 more rows]

[truncated: 5 more sheets: 231, 231 below threshold, 1937, 1937 below threshold, Sheet10]
